# Supplementary material for: Sequence grammar underlying unfolding and phase separation of globular proteins
Source: Mol Cell. Author manuscript; Available in PMC 2024 Feb 6. (PMC10846692; doi:10.1016/j.molcel.2022.06.024)
Supplement: Supplementary Material [file EMS205330-supplement-Supplementary_Material.zip]

Archive with 7 entries (7 files):
- 1-s2.0-S1097276522006074-mmc2.xlsx
- 1-s2.0-S1097276522006074-mmc4.xlsx
- 1-s2.0-S1097276522006074-mmc5.xlsx
- 1-s2.0-S1097276522006074-mmc3.xlsx
- 1-s2.0-S1097276522006074-mmc1.pdf
- 1-s2.0-S1097276522006074-mmc6.xlsx
- 1-s2.0-S1097276522006074-mmc7.pdf
