# Supplementary material for: Sequence grammar underlying unfolding and phase separation of globular proteins
Source: Mol Cell. Author manuscript; Available in PMC 2024 Feb 6. (PMC10846692; doi:10.1016/j.molcel.2022.06.024)
Supplement: Supplementary Material [file EMS205330-supplement-Supplementary_Material.zip › 1-s2.0-S1097276522006074-mmc2.xlsx]

## Sheet: Summary
Data used for Figure 1 was extracted from ProThermDB (https://web.iitm.ac.in/bioinfo2/prothermdb/index.html) and KEGG (https://www.genome.jp/kegg/)
For ProThemDB: Homo sapiens data downloaded in January 2022 from https://web.iitm.ac.in/bioinfo2/prothermdb/Organism.html
For KEGG disease genes: downloaded in January 2022 from diseasegene.txt from https://www.genome.jp/kegg/mapper/search.html

## Sheet: ProThermDB_Homo_Sapiens
NO.	PROTEIN	SOURCE	LENGTH	MOL-WEIGHT	UNIPROT_ID	E_C_NUMBER	PDB_wild	PDB_mutant	MUTATION	MUTATED_CHAIN	NO_MOLECULE	SEC_STR	ASA	T_(C)	pH	BUFFER_NAME	BUFFER_CONC_(microM)	ION_NAME_1	ION_CONC_1_(microM)	ADDITIVES	PROTEIN_CONC_(microM)	MEASURE	METHOD	dG_H2O_(Kcal/mol)	ddG_H2O_(Kcal/mol)	dG_(Kcal/mol)	ddG_(Kcal/mol)	Tm_(C)	dTm_(C)	dHvH_(Kcal/mol)	dH_(Kcal/mol)	m(Kcal/mol/M)	Cm_(M)	dCp_(Kcal/mol)	STATE	REVERSIBILITY	KEY_WORDS	REFERENCE	AUTHOR	REMARKS	RELATED_ENTRY	Location of the data
	NEDD8	Human	50	5,867	F8VSA6				wild						7.6	HEPES	20 mM	KCl,MgCl2	150 mM, 10 mM		1 mg/ml	Limited proteolysis (LiP) and mass spectrometry (MS) (Lip-MS)	Thermal					40.01									cell-wide; thermostability; MS; proteome	Science 355, eaai7825 (2017) PMID: 28232526	Leuenberger P, Ganscha S, Kahraman A, Cappelletti V, Boersema PJ, von Mering C, Claassen M, Picotti P.	Peptide level information is also available in the supplementary table 3		Supplementary Table 3
	Beta-1,4 N-acetylgalactosaminyltransferase 1	Human	151	16,838	H0YI57				wild						7.6	HEPES	20 mM	KCl,MgCl2	150 mM, 10 mM		1 mg/ml	Limited proteolysis (LiP) and mass spectrometry (MS) (Lip-MS)	Thermal					40.09									cell-wide; thermostability; MS; proteome	Science 355, eaai7825 (2017) PMID: 28232526	Leuenberger P, Ganscha S, Kahraman A, Cappelletti V, Boersema PJ, von Mering C, Claassen M, Picotti P.	Peptide level information is also available in the supplementary table 3		Supplementary Table 3
	Clusterin	Human	449	52,495	P10909				wild						7.6	HEPES	20 mM	KCl,MgCl2	150 mM, 10 mM		1 mg/ml	Limited proteolysis (LiP) and mass spectrometry (MS) (Lip-MS)	Thermal					40.09									cell-wide; thermostability; MS; proteome	Science 355, eaai7825 (2017) PMID: 28232526	Leuenberger P, Ganscha S, Kahraman A, Cappelletti V, Boersema PJ, von Mering C, Claassen M, Picotti P.	Peptide level information is also available in the supplementary table 3		Supplementary Table 3
	Keratin, type I cytoskeletal 10	Human	584	58,827	P13645				wild						7.6	HEPES	20 mM	KCl,MgCl2	150 mM, 10 mM		1 mg/ml	Limited proteolysis (LiP) and mass spectrometry (MS) (Lip-MS)	Thermal					40.14									cell-wide; thermostability; MS; proteome	Science 355, eaai7825 (2017) PMID: 28232526	Leuenberger P, Ganscha S, Kahraman A, Cappelletti V, Boersema PJ, von Mering C, Claassen M, Picotti P.	Peptide level information is also available in the supplementary table 3		Supplementary Table 3
	Polypyrimidine tract-binding protein 1	Human	531	57,221	P26599				wild						7.6	HEPES	20 mM	KCl,MgCl2	150 mM, 10 mM		1 mg/ml	Limited proteolysis (LiP) and mass spectrometry (MS) (Lip-MS)	Thermal					40.32									cell-wide; thermostability; MS; proteome	Science 355, eaai7825 (2017) PMID: 28232526	Leuenberger P, Ganscha S, Kahraman A, Cappelletti V, Boersema PJ, von Mering C, Claassen M, Picotti P.	Peptide level information is also available in the supplementary table 3		Supplementary Table 3
	Coiled-coil-helix-coiled-coil-helix domain-containing protein 10, mitochondrial	Human	149	14,932	B5MBW9				wild						7.6	HEPES	20 mM	KCl,MgCl2	150 mM, 10 mM		1 mg/ml	Limited proteolysis (LiP) and mass spectrometry (MS) (Lip-MS)	Thermal					40.34									cell-wide; thermostability; MS; proteome	Science 355, eaai7825 (2017) PMID: 28232526	Leuenberger P, Ganscha S, Kahraman A, Cappelletti V, Boersema PJ, von Mering C, Claassen M, Picotti P.	Peptide level information is also available in the supplementary table 3		Supplementary Table 3
	Delta(14)-sterol reductase LBR	Human	615	70,703	Q14739	1.3.1.70			wild						7.6	HEPES	20 mM	KCl,MgCl2	150 mM, 10 mM		1 mg/ml	Limited proteolysis (LiP) and mass spectrometry (MS) (Lip-MS)	Thermal					40.38									cell-wide; thermostability; MS; proteome	Science 355, eaai7825 (2017) PMID: 28232526	Leuenberger P, Ganscha S, Kahraman A, Cappelletti V, Boersema PJ, von Mering C, Claassen M, Picotti P.	Peptide level information is also available in the supplementary table 3		Supplementary Table 3
	Sepiapterin reductase	Human	261	28,048	P35270	1.1.1.153			wild						7.6	HEPES	20 mM	KCl,MgCl2	150 mM, 10 mM		1 mg/ml	Limited proteolysis (LiP) and mass spectrometry (MS) (Lip-MS)	Thermal					40.4									cell-wide; thermostability; MS; proteome	Science 355, eaai7825 (2017) PMID: 28232526	Leuenberger P, Ganscha S, Kahraman A, Cappelletti V, Boersema PJ, von Mering C, Claassen M, Picotti P.	Peptide level information is also available in the supplementary table 3		Supplementary Table 3
	Enoyl-CoA delta isomerase 2	Human	140	15,640	F8WAW4				wild						7.6	HEPES	20 mM	KCl,MgCl2	150 mM, 10 mM		1 mg/ml	Limited proteolysis (LiP) and mass spectrometry (MS) (Lip-MS)	Thermal					40.42									cell-wide; thermostability; MS; proteome	Science 355, eaai7825 (2017) PMID: 28232526	Leuenberger P, Ganscha S, Kahraman A, Cappelletti V, Boersema PJ, von Mering C, Claassen M, Picotti P.	Peptide level information is also available in the supplementary table 3		Supplementary Table 3
	Splicing factor 3A subunit 3	Human	501	58,849	Q12874				wild						7.6	HEPES	20 mM	KCl,MgCl2	150 mM, 10 mM		1 mg/ml	Limited proteolysis (LiP) and mass spectrometry (MS) (Lip-MS)	Thermal					40.61									cell-wide; thermostability; MS; proteome	Science 355, eaai7825 (2017) PMID: 28232526	Leuenberger P, Ganscha S, Kahraman A, Cappelletti V, Boersema PJ, von Mering C, Claassen M, Picotti P.	Peptide level information is also available in the supplementary table 3		Supplementary Table 3
	Septin-7	Human	401	46,566	G3V1Q4				wild						7.6	HEPES	20 mM	KCl,MgCl2	150 mM, 10 mM		1 mg/ml	Limited proteolysis (LiP) and mass spectrometry (MS) (Lip-MS)	Thermal					40.67									cell-wide; thermostability; MS; proteome	Science 355, eaai7825 (2017) PMID: 28232526	Leuenberger P, Ganscha S, Kahraman A, Cappelletti V, Boersema PJ, von Mering C, Claassen M, Picotti P.	Peptide level information is also available in the supplementary table 3		Supplementary Table 3
	60S ribosomal protein L14	Human	215	23,432	P50914				wild						7.6	HEPES	20 mM	KCl,MgCl2	150 mM, 10 mM		1 mg/ml	Limited proteolysis (LiP) and mass spectrometry (MS) (Lip-MS)	Thermal					40.84									cell-wide; thermostability; MS; proteome	Science 355, eaai7825 (2017) PMID: 28232526	Leuenberger P, Ganscha S, Kahraman A, Cappelletti V, Boersema PJ, von Mering C, Claassen M, Picotti P.	Peptide level information is also available in the supplementary table 3		Supplementary Table 3
	Ezrin	Human	586	69,413	P15311				wild						7.6	HEPES	20 mM	KCl,MgCl2	150 mM, 10 mM		1 mg/ml	Limited proteolysis (LiP) and mass spectrometry (MS) (Lip-MS)	Thermal					40.85									cell-wide; thermostability; MS; proteome	Science 355, eaai7825 (2017) PMID: 28232526	Leuenberger P, Ganscha S, Kahraman A, Cappelletti V, Boersema PJ, von Mering C, Claassen M, Picotti P.	Peptide level information is also available in the supplementary table 3		Supplementary Table 3
	Serine/threonine-protein phosphatase 2A 55 kDa regulatory subunit B alpha isoform	Human	447	51,692	P63151				wild						7.6	HEPES	20 mM	KCl,MgCl2	150 mM, 10 mM		1 mg/ml	Limited proteolysis (LiP) and mass spectrometry (MS) (Lip-MS)	Thermal					40.86									cell-wide; thermostability; MS; proteome	Science 355, eaai7825 (2017) PMID: 28232526	Leuenberger P, Ganscha S, Kahraman A, Cappelletti V, Boersema PJ, von Mering C, Claassen M, Picotti P.	Peptide level information is also available in the supplementary table 3		Supplementary Table 3
	Eukaryotic translation initiation factor 3 subunit C	Human	913	105,344	H3BRV0				wild						7.6	HEPES	20 mM	KCl,MgCl2	150 mM, 10 mM		1 mg/ml	Limited proteolysis (LiP) and mass spectrometry (MS) (Lip-MS)	Thermal					40.98									cell-wide; thermostability; MS; proteome	Science 355, eaai7825 (2017) PMID: 28232526	Leuenberger P, Ganscha S, Kahraman A, Cappelletti V, Boersema PJ, von Mering C, Claassen M, Picotti P.	Peptide level information is also available in the supplementary table 3		Supplementary Table 3
	Ribosome-binding protein 1	Human	1410	152,456	Q9P2E9				wild						7.6	HEPES	20 mM	KCl,MgCl2	150 mM, 10 mM		1 mg/ml	Limited proteolysis (LiP) and mass spectrometry (MS) (Lip-MS)	Thermal					41.06									cell-wide; thermostability; MS; proteome	Science 355, eaai7825 (2017) PMID: 28232526	Leuenberger P, Ganscha S, Kahraman A, Cappelletti V, Boersema PJ, von Mering C, Claassen M, Picotti P.	Peptide level information is also available in the supplementary table 3		Supplementary Table 3
	Heat shock protein 75 kDa, mitochondrial	Human	704	80,110	F5H897				wild						7.6	HEPES	20 mM	KCl,MgCl2	150 mM, 10 mM		1 mg/ml	Limited proteolysis (LiP) and mass spectrometry (MS) (Lip-MS)	Thermal					41.16									cell-wide; thermostability; MS; proteome	Science 355, eaai7825 (2017) PMID: 28232526	Leuenberger P, Ganscha S, Kahraman A, Cappelletti V, Boersema PJ, von Mering C, Claassen M, Picotti P.	Peptide level information is also available in the supplementary table 3		Supplementary Table 3
	Superoxide dismutase [Cu-Zn]	Human	154	15,936	P00441	1.15.1.1			wild						7.6	HEPES	20 mM	KCl,MgCl2	150 mM, 10 mM		1 mg/ml	Limited proteolysis (LiP) and mass spectrometry (MS) (Lip-MS)	Thermal					41.24									cell-wide; thermostability; MS; proteome	Science 355, eaai7825 (2017) PMID: 28232526	Leuenberger P, Ganscha S, Kahraman A, Cappelletti V, Boersema PJ, von Mering C, Claassen M, Picotti P.	Peptide level information is also available in the supplementary table 3		Supplementary Table 3
	Protein FAM136A	Human	138	15,641	Q96C01				wild						7.6	HEPES	20 mM	KCl,MgCl2	150 mM, 10 mM		1 mg/ml	Limited proteolysis (LiP) and mass spectrometry (MS) (Lip-MS)	Thermal					41.24									cell-wide; thermostability; MS; proteome	Science 355, eaai7825 (2017) PMID: 28232526	Leuenberger P, Ganscha S, Kahraman A, Cappelletti V, Boersema PJ, von Mering C, Claassen M, Picotti P.	Peptide level information is also available in the supplementary table 3		Supplementary Table 3
	Peroxiredoxin-1	Human	199	22,110	Q06830	1.11.1.24			wild						7.6	HEPES	20 mM	KCl,MgCl2	150 mM, 10 mM		1 mg/ml	Limited proteolysis (LiP) and mass spectrometry (MS) (Lip-MS)	Thermal					41.26									cell-wide; thermostability; MS; proteome	Science 355, eaai7825 (2017) PMID: 28232526	Leuenberger P, Ganscha S, Kahraman A, Cappelletti V, Boersema PJ, von Mering C, Claassen M, Picotti P.	Peptide level information is also available in the supplementary table 3		Supplementary Table 3
	Carbonyl reductase [NADPH] 1	Human	277	30,375	P16152	1.1.1.184; 1.1.1.196; 1.1.1.197; 1.1.1.189			wild						7.6	HEPES	20 mM	KCl,MgCl2	150 mM, 10 mM		1 mg/ml	Limited proteolysis (LiP) and mass spectrometry (MS) (Lip-MS)	Thermal					41.33									cell-wide; thermostability; MS; proteome	Science 355, eaai7825 (2017) PMID: 28232526	Leuenberger P, Ganscha S, Kahraman A, Cappelletti V, Boersema PJ, von Mering C, Claassen M, Picotti P.	Peptide level information is also available in the supplementary table 3		Supplementary Table 3
	6-phosphogluconolactonase	Human	258	27,547	O95336	3.1.1.31			wild						7.6	HEPES	20 mM	KCl,MgCl2	150 mM, 10 mM		1 mg/ml	Limited proteolysis (LiP) and mass spectrometry (MS) (Lip-MS)	Thermal					41.43									cell-wide; thermostability; MS; proteome	Science 355, eaai7825 (2017) PMID: 28232526	Leuenberger P, Ganscha S, Kahraman A, Cappelletti V, Boersema PJ, von Mering C, Claassen M, Picotti P.	Peptide level information is also available in the supplementary table 3		Supplementary Table 3
	Delta-1-pyrroline-5-carboxylate synthase	Human	795	87,302	P54886	2.7.2.11; 1.2.1.41			wild						7.6	HEPES	20 mM	KCl,MgCl2	150 mM, 10 mM		1 mg/ml	Limited proteolysis (LiP) and mass spectrometry (MS) (Lip-MS)	Thermal					41.43									cell-wide; thermostability; MS; proteome	Science 355, eaai7825 (2017) PMID: 28232526	Leuenberger P, Ganscha S, Kahraman A, Cappelletti V, Boersema PJ, von Mering C, Claassen M, Picotti P.	Peptide level information is also available in the supplementary table 3		Supplementary Table 3
	Coatomer subunit beta	Human	953	107,142	P53618				wild						7.6	HEPES	20 mM	KCl,MgCl2	150 mM, 10 mM		1 mg/ml	Limited proteolysis (LiP) and mass spectrometry (MS) (Lip-MS)	Thermal					41.47									cell-wide; thermostability; MS; proteome	Science 355, eaai7825 (2017) PMID: 28232526	Leuenberger P, Ganscha S, Kahraman A, Cappelletti V, Boersema PJ, von Mering C, Claassen M, Picotti P.	Peptide level information is also available in the supplementary table 3		Supplementary Table 3
	Leucine-rich PPR motif-containing protein, mitochondrial	Human	1394	157,905	P42704				wild						7.6	HEPES	20 mM	KCl,MgCl2	150 mM, 10 mM		1 mg/ml	Limited proteolysis (LiP) and mass spectrometry (MS) (Lip-MS)	Thermal					41.48									cell-wide; thermostability; MS; proteome	Science 355, eaai7825 (2017) PMID: 28232526	Leuenberger P, Ganscha S, Kahraman A, Cappelletti V, Boersema PJ, von Mering C, Claassen M, Picotti P.	Peptide level information is also available in the supplementary table 3		Supplementary Table 3
	Leucine-rich repeat-containing protein 59	Human	307	34,930	Q96AG4				wild						7.6	HEPES	20 mM	KCl,MgCl2	150 mM, 10 mM		1 mg/ml	Limited proteolysis (LiP) and mass spectrometry (MS) (Lip-MS)	Thermal					41.53									cell-wide; thermostability; MS; proteome	Science 355, eaai7825 (2017) PMID: 28232526	Leuenberger P, Ganscha S, Kahraman A, Cappelletti V, Boersema PJ, von Mering C, Claassen M, Picotti P.	Peptide level information is also available in the supplementary table 3		Supplementary Table 3
	Glutamine--fructose-6-phosphate aminotransferase [isomerizing] 1	Human	699	78,806	Q06210	2.6.1.16			wild						7.6	HEPES	20 mM	KCl,MgCl2	150 mM, 10 mM		1 mg/ml	Limited proteolysis (LiP) and mass spectrometry (MS) (Lip-MS)	Thermal					41.54									cell-wide; thermostability; MS; proteome	Science 355, eaai7825 (2017) PMID: 28232526	Leuenberger P, Ganscha S, Kahraman A, Cappelletti V, Boersema PJ, von Mering C, Claassen M, Picotti P.	Peptide level information is also available in the supplementary table 3		Supplementary Table 3
	Flap endonuclease 1	Human	380	42,593	P39748	3.1.-.-			wild						7.6	HEPES	20 mM	KCl,MgCl2	150 mM, 10 mM		1 mg/ml	Limited proteolysis (LiP) and mass spectrometry (MS) (Lip-MS)	Thermal					41.61									cell-wide; thermostability; MS; proteome	Science 355, eaai7825 (2017) PMID: 28232526	Leuenberger P, Ganscha S, Kahraman A, Cappelletti V, Boersema PJ, von Mering C, Claassen M, Picotti P.	Peptide level information is also available in the supplementary table 3		Supplementary Table 3
	Heat shock protein beta-1	Human	205	22,783	P04792				wild						7.6	HEPES	20 mM	KCl,MgCl2	150 mM, 10 mM		1 mg/ml	Limited proteolysis (LiP) and mass spectrometry (MS) (Lip-MS)	Thermal					41.62									cell-wide; thermostability; MS; proteome	Science 355, eaai7825 (2017) PMID: 28232526	Leuenberger P, Ganscha S, Kahraman A, Cappelletti V, Boersema PJ, von Mering C, Claassen M, Picotti P.	Peptide level information is also available in the supplementary table 3		Supplementary Table 3
	Nucleolar and coiled-body phosphoprotein 1	Human	699	73,603	Q14978				wild						7.6	HEPES	20 mM	KCl,MgCl2	150 mM, 10 mM		1 mg/ml	Limited proteolysis (LiP) and mass spectrometry (MS) (Lip-MS)	Thermal					41.62									cell-wide; thermostability; MS; proteome	Science 355, eaai7825 (2017) PMID: 28232526	Leuenberger P, Ganscha S, Kahraman A, Cappelletti V, Boersema PJ, von Mering C, Claassen M, Picotti P.	Peptide level information is also available in the supplementary table 3		Supplementary Table 3
	Ubiquitin-associated protein 2-like	Human	1079	113,628	F8W726				wild						7.6	HEPES	20 mM	KCl,MgCl2	150 mM, 10 mM		1 mg/ml	Limited proteolysis (LiP) and mass spectrometry (MS) (Lip-MS)	Thermal					41.63									cell-wide; thermostability; MS; proteome	Science 355, eaai7825 (2017) PMID: 28232526	Leuenberger P, Ganscha S, Kahraman A, Cappelletti V, Boersema PJ, von Mering C, Claassen M, Picotti P.	Peptide level information is also available in the supplementary table 3		Supplementary Table 3
	Heterogeneous nuclear ribonucleoprotein U	Human	825	90,584	Q00839				wild						7.6	HEPES	20 mM	KCl,MgCl2	150 mM, 10 mM		1 mg/ml	Limited proteolysis (LiP) and mass spectrometry (MS) (Lip-MS)	Thermal					41.69									cell-wide; thermostability; MS; proteome	Science 355, eaai7825 (2017) PMID: 28232526	Leuenberger P, Ganscha S, Kahraman A, Cappelletti V, Boersema PJ, von Mering C, Claassen M, Picotti P.	Peptide level information is also available in the supplementary table 3		Supplementary Table 3
	Metastasis-associated protein MTA2	Human	668	75,023	O94776				wild						7.6	HEPES	20 mM	KCl,MgCl2	150 mM, 10 mM		1 mg/ml	Limited proteolysis (LiP) and mass spectrometry (MS) (Lip-MS)	Thermal					41.9									cell-wide; thermostability; MS; proteome	Science 355, eaai7825 (2017) PMID: 28232526	Leuenberger P, Ganscha S, Kahraman A, Cappelletti V, Boersema PJ, von Mering C, Claassen M, Picotti P.	Peptide level information is also available in the supplementary table 3		Supplementary Table 3
	BolA-like protein 2	Human	86	10,117	Q9H3K6				wild						7.6	HEPES	20 mM	KCl,MgCl2	150 mM, 10 mM		1 mg/ml	Limited proteolysis (LiP) and mass spectrometry (MS) (Lip-MS)	Thermal					41.92									cell-wide; thermostability; MS; proteome	Science 355, eaai7825 (2017) PMID: 28232526	Leuenberger P, Ganscha S, Kahraman A, Cappelletti V, Boersema PJ, von Mering C, Claassen M, Picotti P.	Peptide level information is also available in the supplementary table 3		Supplementary Table 3
	Non-POU domain-containing octamer-binding protein	Human	471	54,232	Q15233				wild						7.6	HEPES	20 mM	KCl,MgCl2	150 mM, 10 mM		1 mg/ml	Limited proteolysis (LiP) and mass spectrometry (MS) (Lip-MS)	Thermal					42.08									cell-wide; thermostability; MS; proteome	Science 355, eaai7825 (2017) PMID: 28232526	Leuenberger P, Ganscha S, Kahraman A, Cappelletti V, Boersema PJ, von Mering C, Claassen M, Picotti P.	Peptide level information is also available in the supplementary table 3		Supplementary Table 3
	Programmed cell death protein 5	Human	125	14,285	O14737				wild						7.6	HEPES	20 mM	KCl,MgCl2	150 mM, 10 mM		1 mg/ml	Limited proteolysis (LiP) and mass spectrometry (MS) (Lip-MS)	Thermal					42.1									cell-wide; thermostability; MS; proteome	Science 355, eaai7825 (2017) PMID: 28232526	Leuenberger P, Ganscha S, Kahraman A, Cappelletti V, Boersema PJ, von Mering C, Claassen M, Picotti P.	Peptide level information is also available in the supplementary table 3		Supplementary Table 3
	Prolyl 4-hydroxylase subunit alpha-1	Human	534	61,049	P13674	1.14.11.2			wild						7.6	HEPES	20 mM	KCl,MgCl2	150 mM, 10 mM		1 mg/ml	Limited proteolysis (LiP) and mass spectrometry (MS) (Lip-MS)	Thermal					42.24									cell-wide; thermostability; MS; proteome	Science 355, eaai7825 (2017) PMID: 28232526	Leuenberger P, Ganscha S, Kahraman A, Cappelletti V, Boersema PJ, von Mering C, Claassen M, Picotti P.	Peptide level information is also available in the supplementary table 3		Supplementary Table 3
	Brain acid soluble protein 1	Human	227	22,693	P80723				wild						7.6	HEPES	20 mM	KCl,MgCl2	150 mM, 10 mM		1 mg/ml	Limited proteolysis (LiP) and mass spectrometry (MS) (Lip-MS)	Thermal					42.25									cell-wide; thermostability; MS; proteome	Science 355, eaai7825 (2017) PMID: 28232526	Leuenberger P, Ganscha S, Kahraman A, Cappelletti V, Boersema PJ, von Mering C, Claassen M, Picotti P.	Peptide level information is also available in the supplementary table 3		Supplementary Table 3
	Protein-L-isoaspartate	Human	227	24,636	P22061	2.1.1.77			wild						7.6	HEPES	20 mM	KCl,MgCl2	150 mM, 10 mM		1 mg/ml	Limited proteolysis (LiP) and mass spectrometry (MS) (Lip-MS)	Thermal					42.29									cell-wide; thermostability; MS; proteome	Science 355, eaai7825 (2017) PMID: 28232526	Leuenberger P, Ganscha S, Kahraman A, Cappelletti V, Boersema PJ, von Mering C, Claassen M, Picotti P.	Peptide level information is also available in the supplementary table 3		Supplementary Table 3
	Agrin [Cleaved into: Agrin N-terminal 110 kDa subunit; Agrin C-terminal 110 kDa subunit; Agrin C-terminal 90 kDa fragment	Human	2068	217,320	O00468				wild						7.6	HEPES	20 mM	KCl,MgCl2	150 mM, 10 mM		1 mg/ml	Limited proteolysis (LiP) and mass spectrometry (MS) (Lip-MS)	Thermal					42.34									cell-wide; thermostability; MS; proteome	Science 355, eaai7825 (2017) PMID: 28232526	Leuenberger P, Ganscha S, Kahraman A, Cappelletti V, Boersema PJ, von Mering C, Claassen M, Picotti P.	Peptide level information is also available in the supplementary table 3		Supplementary Table 3
	Histone H4	Human	103	11,367	P62805				wild						7.6	HEPES	20 mM	KCl,MgCl2	150 mM, 10 mM		1 mg/ml	Limited proteolysis (LiP) and mass spectrometry (MS) (Lip-MS)	Thermal					42.45									cell-wide; thermostability; MS; proteome	Science 355, eaai7825 (2017) PMID: 28232526	Leuenberger P, Ganscha S, Kahraman A, Cappelletti V, Boersema PJ, von Mering C, Claassen M, Picotti P.	Peptide level information is also available in the supplementary table 3		Supplementary Table 3
	Glutathione S-transferase P	Human	210	23,356	P09211	2.5.1.18			wild						7.6	HEPES	20 mM	KCl,MgCl2	150 mM, 10 mM		1 mg/ml	Limited proteolysis (LiP) and mass spectrometry (MS) (Lip-MS)	Thermal					42.49									cell-wide; thermostability; MS; proteome	Science 355, eaai7825 (2017) PMID: 28232526	Leuenberger P, Ganscha S, Kahraman A, Cappelletti V, Boersema PJ, von Mering C, Claassen M, Picotti P.	Peptide level information is also available in the supplementary table 3		Supplementary Table 3
	Acidic leucine-rich nuclear phosphoprotein 32 family member E	Human	268	30,692	Q9BTT0				wild						7.6	HEPES	20 mM	KCl,MgCl2	150 mM, 10 mM		1 mg/ml	Limited proteolysis (LiP) and mass spectrometry (MS) (Lip-MS)	Thermal					42.52									cell-wide; thermostability; MS; proteome	Science 355, eaai7825 (2017) PMID: 28232526	Leuenberger P, Ganscha S, Kahraman A, Cappelletti V, Boersema PJ, von Mering C, Claassen M, Picotti P.	Peptide level information is also available in the supplementary table 3		Supplementary Table 3
	Serrate RNA effector molecule homolog	Human	876	100,666	Q9BXP5				wild						7.6	HEPES	20 mM	KCl,MgCl2	150 mM, 10 mM		1 mg/ml	Limited proteolysis (LiP) and mass spectrometry (MS) (Lip-MS)	Thermal					42.55									cell-wide; thermostability; MS; proteome	Science 355, eaai7825 (2017) PMID: 28232526	Leuenberger P, Ganscha S, Kahraman A, Cappelletti V, Boersema PJ, von Mering C, Claassen M, Picotti P.	Peptide level information is also available in the supplementary table 3		Supplementary Table 3
	Nuclear pore complex protein Nup50	Human	468	50,144	Q9UKX7				wild						7.6	HEPES	20 mM	KCl,MgCl2	150 mM, 10 mM		1 mg/ml	Limited proteolysis (LiP) and mass spectrometry (MS) (Lip-MS)	Thermal					42.56									cell-wide; thermostability; MS; proteome	Science 355, eaai7825 (2017) PMID: 28232526	Leuenberger P, Ganscha S, Kahraman A, Cappelletti V, Boersema PJ, von Mering C, Claassen M, Picotti P.	Peptide level information is also available in the supplementary table 3		Supplementary Table 3
	Transcription elongation regulator 1	Human	1098	123,901	O14776				wild						7.6	HEPES	20 mM	KCl,MgCl2	150 mM, 10 mM		1 mg/ml	Limited proteolysis (LiP) and mass spectrometry (MS) (Lip-MS)	Thermal					42.57									cell-wide; thermostability; MS; proteome	Science 355, eaai7825 (2017) PMID: 28232526	Leuenberger P, Ganscha S, Kahraman A, Cappelletti V, Boersema PJ, von Mering C, Claassen M, Picotti P.	Peptide level information is also available in the supplementary table 3		Supplementary Table 3
	Procollagen-lysine 5-dioxygenase	Human	703	81,170	E7ETU9	1.14.11.4			wild						7.6	HEPES	20 mM	KCl,MgCl2	150 mM, 10 mM		1 mg/ml	Limited proteolysis (LiP) and mass spectrometry (MS) (Lip-MS)	Thermal					42.59									cell-wide; thermostability; MS; proteome	Science 355, eaai7825 (2017) PMID: 28232526	Leuenberger P, Ganscha S, Kahraman A, Cappelletti V, Boersema PJ, von Mering C, Claassen M, Picotti P.	Peptide level information is also available in the supplementary table 3		Supplementary Table 3
	Splicing factor 3B subunit 2	Human	895	100,228	Q13435				wild						7.6	HEPES	20 mM	KCl,MgCl2	150 mM, 10 mM		1 mg/ml	Limited proteolysis (LiP) and mass spectrometry (MS) (Lip-MS)	Thermal					42.68									cell-wide; thermostability; MS; proteome	Science 355, eaai7825 (2017) PMID: 28232526	Leuenberger P, Ganscha S, Kahraman A, Cappelletti V, Boersema PJ, von Mering C, Claassen M, Picotti P.	Peptide level information is also available in the supplementary table 3		Supplementary Table 3
	T-complex protein 1 subunit epsilon	Human	541	59,671	B4DYD8				wild						7.6	HEPES	20 mM	KCl,MgCl2	150 mM, 10 mM		1 mg/ml	Limited proteolysis (LiP) and mass spectrometry (MS) (Lip-MS)	Thermal					42.74									cell-wide; thermostability; MS; proteome	Science 355, eaai7825 (2017) PMID: 28232526	Leuenberger P, Ganscha S, Kahraman A, Cappelletti V, Boersema PJ, von Mering C, Claassen M, Picotti P.	Peptide level information is also available in the supplementary table 3		Supplementary Table 3
	Vimentin	Human	466	53,652	P08670				wild						7.6	HEPES	20 mM	KCl,MgCl2	150 mM, 10 mM		1 mg/ml	Limited proteolysis (LiP) and mass spectrometry (MS) (Lip-MS)	Thermal					42.79									cell-wide; thermostability; MS; proteome	Science 355, eaai7825 (2017) PMID: 28232526	Leuenberger P, Ganscha S, Kahraman A, Cappelletti V, Boersema PJ, von Mering C, Claassen M, Picotti P.	Peptide level information is also available in the supplementary table 3		Supplementary Table 3
	Peroxiredoxin-5, mitochondrial	Human	214	22,086	P30044	1.11.1.24			wild						7.6	HEPES	20 mM	KCl,MgCl2	150 mM, 10 mM		1 mg/ml	Limited proteolysis (LiP) and mass spectrometry (MS) (Lip-MS)	Thermal					42.91									cell-wide; thermostability; MS; proteome	Science 355, eaai7825 (2017) PMID: 28232526	Leuenberger P, Ganscha S, Kahraman A, Cappelletti V, Boersema PJ, von Mering C, Claassen M, Picotti P.	Peptide level information is also available in the supplementary table 3		Supplementary Table 3
	Tyrosine--tRNA ligase, cytoplasmic	Human	528	59,143	P54577	6.1.1.1			wild						7.6	HEPES	20 mM	KCl,MgCl2	150 mM, 10 mM		1 mg/ml	Limited proteolysis (LiP) and mass spectrometry (MS) (Lip-MS)	Thermal					42.95									cell-wide; thermostability; MS; proteome	Science 355, eaai7825 (2017) PMID: 28232526	Leuenberger P, Ganscha S, Kahraman A, Cappelletti V, Boersema PJ, von Mering C, Claassen M, Picotti P.	Peptide level information is also available in the supplementary table 3		Supplementary Table 3
	ATP-dependent DNA helicase Q1	Human	649	73,457	P46063	3.6.4.12			wild						7.6	HEPES	20 mM	KCl,MgCl2	150 mM, 10 mM		1 mg/ml	Limited proteolysis (LiP) and mass spectrometry (MS) (Lip-MS)	Thermal					43.08									cell-wide; thermostability; MS; proteome	Science 355, eaai7825 (2017) PMID: 28232526	Leuenberger P, Ganscha S, Kahraman A, Cappelletti V, Boersema PJ, von Mering C, Claassen M, Picotti P.	Peptide level information is also available in the supplementary table 3		Supplementary Table 3
	4-hydroxyphenylpyruvate dioxygenase-like protein	Human	371	39,386	Q96IR7	1.13.-.-			wild						7.6	HEPES	20 mM	KCl,MgCl2	150 mM, 10 mM		1 mg/ml	Limited proteolysis (LiP) and mass spectrometry (MS) (Lip-MS)	Thermal					43.08									cell-wide; thermostability; MS; proteome	Science 355, eaai7825 (2017) PMID: 28232526	Leuenberger P, Ganscha S, Kahraman A, Cappelletti V, Boersema PJ, von Mering C, Claassen M, Picotti P.	Peptide level information is also available in the supplementary table 3		Supplementary Table 3
	Ornithine aminotransferase, mitochondrial	Human	439	48,535	P04181	2.6.1.13			wild						7.6	HEPES	20 mM	KCl,MgCl2	150 mM, 10 mM		1 mg/ml	Limited proteolysis (LiP) and mass spectrometry (MS) (Lip-MS)	Thermal					43.09									cell-wide; thermostability; MS; proteome	Science 355, eaai7825 (2017) PMID: 28232526	Leuenberger P, Ganscha S, Kahraman A, Cappelletti V, Boersema PJ, von Mering C, Claassen M, Picotti P.	Peptide level information is also available in the supplementary table 3		Supplementary Table 3
	Succinate dehydrogenase assembly factor 2, mitochondrial	Human	166	19,599	Q9NX18				wild						7.6	HEPES	20 mM	KCl,MgCl2	150 mM, 10 mM		1 mg/ml	Limited proteolysis (LiP) and mass spectrometry (MS) (Lip-MS)	Thermal					43.51									cell-wide; thermostability; MS; proteome	Science 355, eaai7825 (2017) PMID: 28232526	Leuenberger P, Ganscha S, Kahraman A, Cappelletti V, Boersema PJ, von Mering C, Claassen M, Picotti P.	Peptide level information is also available in the supplementary table 3		Supplementary Table 3
	1,2-dihydroxy-3-keto-5-methylthiopentene dioxygenase	Human	179	21,498	Q9BV57	1.13.11.54			wild						7.6	HEPES	20 mM	KCl,MgCl2	150 mM, 10 mM		1 mg/ml	Limited proteolysis (LiP) and mass spectrometry (MS) (Lip-MS)	Thermal					43.53									cell-wide; thermostability; MS; proteome	Science 355, eaai7825 (2017) PMID: 28232526	Leuenberger P, Ganscha S, Kahraman A, Cappelletti V, Boersema PJ, von Mering C, Claassen M, Picotti P.	Peptide level information is also available in the supplementary table 3		Supplementary Table 3
	Calreticulin	Human	417	48,142	P27797				wild						7.6	HEPES	20 mM	KCl,MgCl2	150 mM, 10 mM		1 mg/ml	Limited proteolysis (LiP) and mass spectrometry (MS) (Lip-MS)	Thermal					43.7									cell-wide; thermostability; MS; proteome	Science 355, eaai7825 (2017) PMID: 28232526	Leuenberger P, Ganscha S, Kahraman A, Cappelletti V, Boersema PJ, von Mering C, Claassen M, Picotti P.	Peptide level information is also available in the supplementary table 3		Supplementary Table 3
	Peptidyl-prolyl cis-trans isomerase-like 3	Human	161	18,155	Q9H2H8	5.2.1.8			wild						7.6	HEPES	20 mM	KCl,MgCl2	150 mM, 10 mM		1 mg/ml	Limited proteolysis (LiP) and mass spectrometry (MS) (Lip-MS)	Thermal					43.71									cell-wide; thermostability; MS; proteome	Science 355, eaai7825 (2017) PMID: 28232526	Leuenberger P, Ganscha S, Kahraman A, Cappelletti V, Boersema PJ, von Mering C, Claassen M, Picotti P.	Peptide level information is also available in the supplementary table 3		Supplementary Table 3
	DnaJ homolog subfamily B member 1	Human	340	38,044	P25685				wild						7.6	HEPES	20 mM	KCl,MgCl2	150 mM, 10 mM		1 mg/ml	Limited proteolysis (LiP) and mass spectrometry (MS) (Lip-MS)	Thermal					43.72									cell-wide; thermostability; MS; proteome	Science 355, eaai7825 (2017) PMID: 28232526	Leuenberger P, Ganscha S, Kahraman A, Cappelletti V, Boersema PJ, von Mering C, Claassen M, Picotti P.	Peptide level information is also available in the supplementary table 3		Supplementary Table 3
	Exportin-7	Human	1087	123,907	Q9UIA9				wild						7.6	HEPES	20 mM	KCl,MgCl2	150 mM, 10 mM		1 mg/ml	Limited proteolysis (LiP) and mass spectrometry (MS) (Lip-MS)	Thermal					43.76									cell-wide; thermostability; MS; proteome	Science 355, eaai7825 (2017) PMID: 28232526	Leuenberger P, Ganscha S, Kahraman A, Cappelletti V, Boersema PJ, von Mering C, Claassen M, Picotti P.	Peptide level information is also available in the supplementary table 3		Supplementary Table 3
	Neutral alpha-glucosidase AB	Human	944	106,874	Q14697	3.2.1.207			wild						7.6	HEPES	20 mM	KCl,MgCl2	150 mM, 10 mM		1 mg/ml	Limited proteolysis (LiP) and mass spectrometry (MS) (Lip-MS)	Thermal					43.83									cell-wide; thermostability; MS; proteome	Science 355, eaai7825 (2017) PMID: 28232526	Leuenberger P, Ganscha S, Kahraman A, Cappelletti V, Boersema PJ, von Mering C, Claassen M, Picotti P.	Peptide level information is also available in the supplementary table 3		Supplementary Table 3
	Histone H1.4	Human	219	21,865	P10412				wild						7.6	HEPES	20 mM	KCl,MgCl2	150 mM, 10 mM		1 mg/ml	Limited proteolysis (LiP) and mass spectrometry (MS) (Lip-MS)	Thermal					43.84									cell-wide; thermostability; MS; proteome	Science 355, eaai7825 (2017) PMID: 28232526	Leuenberger P, Ganscha S, Kahraman A, Cappelletti V, Boersema PJ, von Mering C, Claassen M, Picotti P.	Peptide level information is also available in the supplementary table 3		Supplementary Table 3
	Polyadenylate-binding protein 1	Human	636	70,671	P11940				wild						7.6	HEPES	20 mM	KCl,MgCl2	150 mM, 10 mM		1 mg/ml	Limited proteolysis (LiP) and mass spectrometry (MS) (Lip-MS)	Thermal					43.86									cell-wide; thermostability; MS; proteome	Science 355, eaai7825 (2017) PMID: 28232526	Leuenberger P, Ganscha S, Kahraman A, Cappelletti V, Boersema PJ, von Mering C, Claassen M, Picotti P.	Peptide level information is also available in the supplementary table 3		Supplementary Table 3
	Band 4.1-like protein 2	Human	811	90,997	E9PK52				wild						7.6	HEPES	20 mM	KCl,MgCl2	150 mM, 10 mM		1 mg/ml	Limited proteolysis (LiP) and mass spectrometry (MS) (Lip-MS)	Thermal					43.9									cell-wide; thermostability; MS; proteome	Science 355, eaai7825 (2017) PMID: 28232526	Leuenberger P, Ganscha S, Kahraman A, Cappelletti V, Boersema PJ, von Mering C, Claassen M, Picotti P.	Peptide level information is also available in the supplementary table 3		Supplementary Table 3
	Double-stranded RNA-specific adenosine deaminase	Human	1226	136,066	P55265	3.5.4.37			wild						7.6	HEPES	20 mM	KCl,MgCl2	150 mM, 10 mM		1 mg/ml	Limited proteolysis (LiP) and mass spectrometry (MS) (Lip-MS)	Thermal					43.93									cell-wide; thermostability; MS; proteome	Science 355, eaai7825 (2017) PMID: 28232526	Leuenberger P, Ganscha S, Kahraman A, Cappelletti V, Boersema PJ, von Mering C, Claassen M, Picotti P.	Peptide level information is also available in the supplementary table 3		Supplementary Table 3
	Heterogeneous nuclear ribonucleoprotein U-like protein 2	Human	747	85,105	Q1KMD3				wild						7.6	HEPES	20 mM	KCl,MgCl2	150 mM, 10 mM		1 mg/ml	Limited proteolysis (LiP) and mass spectrometry (MS) (Lip-MS)	Thermal					44.02									cell-wide; thermostability; MS; proteome	Science 355, eaai7825 (2017) PMID: 28232526	Leuenberger P, Ganscha S, Kahraman A, Cappelletti V, Boersema PJ, von Mering C, Claassen M, Picotti P.	Peptide level information is also available in the supplementary table 3		Supplementary Table 3
	SWI/SNF-related matrix-associated actin-dependent regulator of chromatin subfamily E member 1	Human	411	46,649	Q969G3				wild						7.6	HEPES	20 mM	KCl,MgCl2	150 mM, 10 mM		1 mg/ml	Limited proteolysis (LiP) and mass spectrometry (MS) (Lip-MS)	Thermal					44.14									cell-wide; thermostability; MS; proteome	Science 355, eaai7825 (2017) PMID: 28232526	Leuenberger P, Ganscha S, Kahraman A, Cappelletti V, Boersema PJ, von Mering C, Claassen M, Picotti P.	Peptide level information is also available in the supplementary table 3		Supplementary Table 3
	Vinexin	Human	94	10,545	E5RIA0				wild						7.6	HEPES	20 mM	KCl,MgCl2	150 mM, 10 mM		1 mg/ml	Limited proteolysis (LiP) and mass spectrometry (MS) (Lip-MS)	Thermal					44.29									cell-wide; thermostability; MS; proteome	Science 355, eaai7825 (2017) PMID: 28232526	Leuenberger P, Ganscha S, Kahraman A, Cappelletti V, Boersema PJ, von Mering C, Claassen M, Picotti P.	Peptide level information is also available in the supplementary table 3		Supplementary Table 3
	Tropomyosin alpha-4 chain	Human	248	28,522	P67936				wild						7.6	HEPES	20 mM	KCl,MgCl2	150 mM, 10 mM		1 mg/ml	Limited proteolysis (LiP) and mass spectrometry (MS) (Lip-MS)	Thermal					44.3									cell-wide; thermostability; MS; proteome	Science 355, eaai7825 (2017) PMID: 28232526	Leuenberger P, Ganscha S, Kahraman A, Cappelletti V, Boersema PJ, von Mering C, Claassen M, Picotti P.	Peptide level information is also available in the supplementary table 3		Supplementary Table 3
	Ankyrin repeat domain-containing protein 17	Human	2487	263,366	H0YM23				wild						7.6	HEPES	20 mM	KCl,MgCl2	150 mM, 10 mM		1 mg/ml	Limited proteolysis (LiP) and mass spectrometry (MS) (Lip-MS)	Thermal					44.44									cell-wide; thermostability; MS; proteome	Science 355, eaai7825 (2017) PMID: 28232526	Leuenberger P, Ganscha S, Kahraman A, Cappelletti V, Boersema PJ, von Mering C, Claassen M, Picotti P.	Peptide level information is also available in the supplementary table 3		Supplementary Table 3
	Alanine--tRNA ligase, mitochondrial	Human	985	107,340	Q5JTZ9	6.1.1.7			wild						7.6	HEPES	20 mM	KCl,MgCl2	150 mM, 10 mM		1 mg/ml	Limited proteolysis (LiP) and mass spectrometry (MS) (Lip-MS)	Thermal					44.6									cell-wide; thermostability; MS; proteome	Science 355, eaai7825 (2017) PMID: 28232526	Leuenberger P, Ganscha S, Kahraman A, Cappelletti V, Boersema PJ, von Mering C, Claassen M, Picotti P.	Peptide level information is also available in the supplementary table 3		Supplementary Table 3
	Proliferation-associated protein 2G4	Human	394	43,787	Q9UQ80				wild						7.6	HEPES	20 mM	KCl,MgCl2	150 mM, 10 mM		1 mg/ml	Limited proteolysis (LiP) and mass spectrometry (MS) (Lip-MS)	Thermal					44.6									cell-wide; thermostability; MS; proteome	Science 355, eaai7825 (2017) PMID: 28232526	Leuenberger P, Ganscha S, Kahraman A, Cappelletti V, Boersema PJ, von Mering C, Claassen M, Picotti P.	Peptide level information is also available in the supplementary table 3		Supplementary Table 3
	NAD(P)H dehydrogenase [quinone] 1	Human	202	22,793	B4DLR8				wild						7.6	HEPES	20 mM	KCl,MgCl2	150 mM, 10 mM		1 mg/ml	Limited proteolysis (LiP) and mass spectrometry (MS) (Lip-MS)	Thermal					44.61									cell-wide; thermostability; MS; proteome	Science 355, eaai7825 (2017) PMID: 28232526	Leuenberger P, Ganscha S, Kahraman A, Cappelletti V, Boersema PJ, von Mering C, Claassen M, Picotti P.	Peptide level information is also available in the supplementary table 3		Supplementary Table 3
	Histone H3.3	Human	136	15,328	P84243				wild						7.6	HEPES	20 mM	KCl,MgCl2	150 mM, 10 mM		1 mg/ml	Limited proteolysis (LiP) and mass spectrometry (MS) (Lip-MS)	Thermal					44.62									cell-wide; thermostability; MS; proteome	Science 355, eaai7825 (2017) PMID: 28232526	Leuenberger P, Ganscha S, Kahraman A, Cappelletti V, Boersema PJ, von Mering C, Claassen M, Picotti P.	Peptide level information is also available in the supplementary table 3		Supplementary Table 3
	Heat shock 70 kDa protein 4	Human	840	94,331	P34932				wild						7.6	HEPES	20 mM	KCl,MgCl2	150 mM, 10 mM		1 mg/ml	Limited proteolysis (LiP) and mass spectrometry (MS) (Lip-MS)	Thermal					44.65									cell-wide; thermostability; MS; proteome	Science 355, eaai7825 (2017) PMID: 28232526	Leuenberger P, Ganscha S, Kahraman A, Cappelletti V, Boersema PJ, von Mering C, Claassen M, Picotti P.	Peptide level information is also available in the supplementary table 3		Supplementary Table 3
	Fructose-bisphosphate aldolase	Human	361	39,340	H3BQN4	4.1.2.13			wild						7.6	HEPES	20 mM	KCl,MgCl2	150 mM, 10 mM		1 mg/ml	Limited proteolysis (LiP) and mass spectrometry (MS) (Lip-MS)	Thermal					44.76									cell-wide; thermostability; MS; proteome	Science 355, eaai7825 (2017) PMID: 28232526	Leuenberger P, Ganscha S, Kahraman A, Cappelletti V, Boersema PJ, von Mering C, Claassen M, Picotti P.	Peptide level information is also available in the supplementary table 3		Supplementary Table 3
	T-complex protein 1 subunit theta	Human	548	59,621	B4DEM7				wild						7.6	HEPES	20 mM	KCl,MgCl2	150 mM, 10 mM		1 mg/ml	Limited proteolysis (LiP) and mass spectrometry (MS) (Lip-MS)	Thermal					44.78									cell-wide; thermostability; MS; proteome	Science 355, eaai7825 (2017) PMID: 28232526	Leuenberger P, Ganscha S, Kahraman A, Cappelletti V, Boersema PJ, von Mering C, Claassen M, Picotti P.	Peptide level information is also available in the supplementary table 3		Supplementary Table 3
	Nucleophosmin	Human	294	32,575	P06748				wild						7.6	HEPES	20 mM	KCl,MgCl2	150 mM, 10 mM		1 mg/ml	Limited proteolysis (LiP) and mass spectrometry (MS) (Lip-MS)	Thermal					44.8									cell-wide; thermostability; MS; proteome	Science 355, eaai7825 (2017) PMID: 28232526	Leuenberger P, Ganscha S, Kahraman A, Cappelletti V, Boersema PJ, von Mering C, Claassen M, Picotti P.	Peptide level information is also available in the supplementary table 3		Supplementary Table 3
	Membrane-associated progesterone receptor component 2	Human	223	23,818	O15173				wild						7.6	HEPES	20 mM	KCl,MgCl2	150 mM, 10 mM		1 mg/ml	Limited proteolysis (LiP) and mass spectrometry (MS) (Lip-MS)	Thermal					44.81									cell-wide; thermostability; MS; proteome	Science 355, eaai7825 (2017) PMID: 28232526	Leuenberger P, Ganscha S, Kahraman A, Cappelletti V, Boersema PJ, von Mering C, Claassen M, Picotti P.	Peptide level information is also available in the supplementary table 3		Supplementary Table 3
	Vacuolar protein sorting-associated protein VTA1 homolog	Human	307	33,879	Q9NP79				wild						7.6	HEPES	20 mM	KCl,MgCl2	150 mM, 10 mM		1 mg/ml	Limited proteolysis (LiP) and mass spectrometry (MS) (Lip-MS)	Thermal					44.82									cell-wide; thermostability; MS; proteome	Science 355, eaai7825 (2017) PMID: 28232526	Leuenberger P, Ganscha S, Kahraman A, Cappelletti V, Boersema PJ, von Mering C, Claassen M, Picotti P.	Peptide level information is also available in the supplementary table 3		Supplementary Table 3
	SUMO-conjugating enzyme UBC9	Human	137	15,516	H3BQQ9				wild						7.6	HEPES	20 mM	KCl,MgCl2	150 mM, 10 mM		1 mg/ml	Limited proteolysis (LiP) and mass spectrometry (MS) (Lip-MS)	Thermal					44.86									cell-wide; thermostability; MS; proteome	Science 355, eaai7825 (2017) PMID: 28232526	Leuenberger P, Ganscha S, Kahraman A, Cappelletti V, Boersema PJ, von Mering C, Claassen M, Picotti P.	Peptide level information is also available in the supplementary table 3		Supplementary Table 3
	UBX domain-containing protein 1	Human	290	32,611	E9PJ81				wild						7.6	HEPES	20 mM	KCl,MgCl2	150 mM, 10 mM		1 mg/ml	Limited proteolysis (LiP) and mass spectrometry (MS) (Lip-MS)	Thermal					44.89									cell-wide; thermostability; MS; proteome	Science 355, eaai7825 (2017) PMID: 28232526	Leuenberger P, Ganscha S, Kahraman A, Cappelletti V, Boersema PJ, von Mering C, Claassen M, Picotti P.	Peptide level information is also available in the supplementary table 3		Supplementary Table 3
	Keratin, type II cytoskeletal 8	Human	483	53,704	P05787				wild						7.6	HEPES	20 mM	KCl,MgCl2	150 mM, 10 mM		1 mg/ml	Limited proteolysis (LiP) and mass spectrometry (MS) (Lip-MS)	Thermal					44.9									cell-wide; thermostability; MS; proteome	Science 355, eaai7825 (2017) PMID: 28232526	Leuenberger P, Ganscha S, Kahraman A, Cappelletti V, Boersema PJ, von Mering C, Claassen M, Picotti P.	Peptide level information is also available in the supplementary table 3		Supplementary Table 3
	40S ribosomal protein S21	Human	81	8,850	Q8WVC2				wild						7.6	HEPES	20 mM	KCl,MgCl2	150 mM, 10 mM		1 mg/ml	Limited proteolysis (LiP) and mass spectrometry (MS) (Lip-MS)	Thermal					44.94									cell-wide; thermostability; MS; proteome	Science 355, eaai7825 (2017) PMID: 28232526	Leuenberger P, Ganscha S, Kahraman A, Cappelletti V, Boersema PJ, von Mering C, Claassen M, Picotti P.	Peptide level information is also available in the supplementary table 3		Supplementary Table 3
	Elongation factor 1-alpha 1	Human	462	50,141	P68104				wild						7.6	HEPES	20 mM	KCl,MgCl2	150 mM, 10 mM		1 mg/ml	Limited proteolysis (LiP) and mass spectrometry (MS) (Lip-MS)	Thermal					44.99									cell-wide; thermostability; MS; proteome	Science 355, eaai7825 (2017) PMID: 28232526	Leuenberger P, Ganscha S, Kahraman A, Cappelletti V, Boersema PJ, von Mering C, Claassen M, Picotti P.	Peptide level information is also available in the supplementary table 3		Supplementary Table 3
	Chromobox protein homolog 3	Human	183	20,811	Q13185				wild						7.6	HEPES	20 mM	KCl,MgCl2	150 mM, 10 mM		1 mg/ml	Limited proteolysis (LiP) and mass spectrometry (MS) (Lip-MS)	Thermal					45									cell-wide; thermostability; MS; proteome	Science 355, eaai7825 (2017) PMID: 28232526	Leuenberger P, Ganscha S, Kahraman A, Cappelletti V, Boersema PJ, von Mering C, Claassen M, Picotti P.	Peptide level information is also available in the supplementary table 3		Supplementary Table 3
	Keratin, type I cytoskeletal 17	Human	432	48,106	Q04695				wild						7.6	HEPES	20 mM	KCl,MgCl2	150 mM, 10 mM		1 mg/ml	Limited proteolysis (LiP) and mass spectrometry (MS) (Lip-MS)	Thermal					45.04									cell-wide; thermostability; MS; proteome	Science 355, eaai7825 (2017) PMID: 28232526	Leuenberger P, Ganscha S, Kahraman A, Cappelletti V, Boersema PJ, von Mering C, Claassen M, Picotti P.	Peptide level information is also available in the supplementary table 3		Supplementary Table 3
	SRA stem-loop-interacting RNA-binding protein, mitochondrial	Human	109	12,349	Q9GZT3				wild						7.6	HEPES	20 mM	KCl,MgCl2	150 mM, 10 mM		1 mg/ml	Limited proteolysis (LiP) and mass spectrometry (MS) (Lip-MS)	Thermal					45.04									cell-wide; thermostability; MS; proteome	Science 355, eaai7825 (2017) PMID: 28232526	Leuenberger P, Ganscha S, Kahraman A, Cappelletti V, Boersema PJ, von Mering C, Claassen M, Picotti P.	Peptide level information is also available in the supplementary table 3		Supplementary Table 3
	Staphylococcal nuclease domain-containing protein 1	Human	910	101,997	Q7KZF4	3.1.31.1			wild						7.6	HEPES	20 mM	KCl,MgCl2	150 mM, 10 mM		1 mg/ml	Limited proteolysis (LiP) and mass spectrometry (MS) (Lip-MS)	Thermal					45.06									cell-wide; thermostability; MS; proteome	Science 355, eaai7825 (2017) PMID: 28232526	Leuenberger P, Ganscha S, Kahraman A, Cappelletti V, Boersema PJ, von Mering C, Claassen M, Picotti P.	Peptide level information is also available in the supplementary table 3		Supplementary Table 3
	Endoplasmin	Human	803	92,469	P14625				wild						7.6	HEPES	20 mM	KCl,MgCl2	150 mM, 10 mM		1 mg/ml	Limited proteolysis (LiP) and mass spectrometry (MS) (Lip-MS)	Thermal					45.16									cell-wide; thermostability; MS; proteome	Science 355, eaai7825 (2017) PMID: 28232526	Leuenberger P, Ganscha S, Kahraman A, Cappelletti V, Boersema PJ, von Mering C, Claassen M, Picotti P.	Peptide level information is also available in the supplementary table 3		Supplementary Table 3
	Enoyl-CoA hydratase, mitochondrial	Human	290	31,387	P30084	4.2.1.17			wild						7.6	HEPES	20 mM	KCl,MgCl2	150 mM, 10 mM		1 mg/ml	Limited proteolysis (LiP) and mass spectrometry (MS) (Lip-MS)	Thermal					45.28									cell-wide; thermostability; MS; proteome	Science 355, eaai7825 (2017) PMID: 28232526	Leuenberger P, Ganscha S, Kahraman A, Cappelletti V, Boersema PJ, von Mering C, Claassen M, Picotti P.	Peptide level information is also available in the supplementary table 3		Supplementary Table 3
	Set1/Ash2 histone methyltransferase complex subunit ASH2	Human	628	68,723	Q9UBL3				wild						7.6	HEPES	20 mM	KCl,MgCl2	150 mM, 10 mM		1 mg/ml	Limited proteolysis (LiP) and mass spectrometry (MS) (Lip-MS)	Thermal					45.28									cell-wide; thermostability; MS; proteome	Science 355, eaai7825 (2017) PMID: 28232526	Leuenberger P, Ganscha S, Kahraman A, Cappelletti V, Boersema PJ, von Mering C, Claassen M, Picotti P.	Peptide level information is also available in the supplementary table 3		Supplementary Table 3
	Medium-chain specific acyl-CoA dehydrogenase, mitochondrial	Human	421	46,588	P11310	1.3.8.7			wild						7.6	HEPES	20 mM	KCl,MgCl2	150 mM, 10 mM		1 mg/ml	Limited proteolysis (LiP) and mass spectrometry (MS) (Lip-MS)	Thermal					45.33									cell-wide; thermostability; MS; proteome	Science 355, eaai7825 (2017) PMID: 28232526	Leuenberger P, Ganscha S, Kahraman A, Cappelletti V, Boersema PJ, von Mering C, Claassen M, Picotti P.	Peptide level information is also available in the supplementary table 3		Supplementary Table 3
	Calnexin	Human	592	67,568	B4DGP8				wild						7.6	HEPES	20 mM	KCl,MgCl2	150 mM, 10 mM		1 mg/ml	Limited proteolysis (LiP) and mass spectrometry (MS) (Lip-MS)	Thermal					45.36									cell-wide; thermostability; MS; proteome	Science 355, eaai7825 (2017) PMID: 28232526	Leuenberger P, Ganscha S, Kahraman A, Cappelletti V, Boersema PJ, von Mering C, Claassen M, Picotti P.	Peptide level information is also available in the supplementary table 3		Supplementary Table 3
	40S ribosomal protein S28	Human	69	7,841	P62857				wild						7.6	HEPES	20 mM	KCl,MgCl2	150 mM, 10 mM		1 mg/ml	Limited proteolysis (LiP) and mass spectrometry (MS) (Lip-MS)	Thermal					45.43									cell-wide; thermostability; MS; proteome	Science 355, eaai7825 (2017) PMID: 28232526	Leuenberger P, Ganscha S, Kahraman A, Cappelletti V, Boersema PJ, von Mering C, Claassen M, Picotti P.	Peptide level information is also available in the supplementary table 3		Supplementary Table 3
	Hsc70-interacting protein	Human	369	41,332	P50502				wild						7.6	HEPES	20 mM	KCl,MgCl2	150 mM, 10 mM		1 mg/ml	Limited proteolysis (LiP) and mass spectrometry (MS) (Lip-MS)	Thermal					45.45									cell-wide; thermostability; MS; proteome	Science 355, eaai7825 (2017) PMID: 28232526	Leuenberger P, Ganscha S, Kahraman A, Cappelletti V, Boersema PJ, von Mering C, Claassen M, Picotti P.	Peptide level information is also available in the supplementary table 3		Supplementary Table 3
	Copper transport protein ATOX1	Human	68	7,402	O00244				wild						7.6	HEPES	20 mM	KCl,MgCl2	150 mM, 10 mM		1 mg/ml	Limited proteolysis (LiP) and mass spectrometry (MS) (Lip-MS)	Thermal					45.47									cell-wide; thermostability; MS; proteome	Science 355, eaai7825 (2017) PMID: 28232526	Leuenberger P, Ganscha S, Kahraman A, Cappelletti V, Boersema PJ, von Mering C, Claassen M, Picotti P.	Peptide level information is also available in the supplementary table 3		Supplementary Table 3
	ATP-binding cassette sub-family A member 5	Human	1642	186,508	Q8WWZ7				wild						7.6	HEPES	20 mM	KCl,MgCl2	150 mM, 10 mM		1 mg/ml	Limited proteolysis (LiP) and mass spectrometry (MS) (Lip-MS)	Thermal					45.48									cell-wide; thermostability; MS; proteome	Science 355, eaai7825 (2017) PMID: 28232526	Leuenberger P, Ganscha S, Kahraman A, Cappelletti V, Boersema PJ, von Mering C, Claassen M, Picotti P.	Peptide level information is also available in the supplementary table 3		Supplementary Table 3
	U4/U6 small nuclear ribonucleoprotein Prp4	Human	522	58,449	O43172				wild						7.6	HEPES	20 mM	KCl,MgCl2	150 mM, 10 mM		1 mg/ml	Limited proteolysis (LiP) and mass spectrometry (MS) (Lip-MS)	Thermal					45.5									cell-wide; thermostability; MS; proteome	Science 355, eaai7825 (2017) PMID: 28232526	Leuenberger P, Ganscha S, Kahraman A, Cappelletti V, Boersema PJ, von Mering C, Claassen M, Picotti P.	Peptide level information is also available in the supplementary table 3		Supplementary Table 3
	Eukaryotic translation initiation factor 3 subunit K	Human	192	22,095	K7ERF1				wild						7.6	HEPES	20 mM	KCl,MgCl2	150 mM, 10 mM		1 mg/ml	Limited proteolysis (LiP) and mass spectrometry (MS) (Lip-MS)	Thermal					45.55									cell-wide; thermostability; MS; proteome	Science 355, eaai7825 (2017) PMID: 28232526	Leuenberger P, Ganscha S, Kahraman A, Cappelletti V, Boersema PJ, von Mering C, Claassen M, Picotti P.	Peptide level information is also available in the supplementary table 3		Supplementary Table 3
	Regulator of nonsense transcripts 1	Human	1129	124,345	Q92900	3.6.4.-			wild						7.6	HEPES	20 mM	KCl,MgCl2	150 mM, 10 mM		1 mg/ml	Limited proteolysis (LiP) and mass spectrometry (MS) (Lip-MS)	Thermal					45.63									cell-wide; thermostability; MS; proteome	Science 355, eaai7825 (2017) PMID: 28232526	Leuenberger P, Ganscha S, Kahraman A, Cappelletti V, Boersema PJ, von Mering C, Claassen M, Picotti P.	Peptide level information is also available in the supplementary table 3		Supplementary Table 3
	Basigin	Human	385	42,200	P35613				wild						7.6	HEPES	20 mM	KCl,MgCl2	150 mM, 10 mM		1 mg/ml	Limited proteolysis (LiP) and mass spectrometry (MS) (Lip-MS)	Thermal					45.69									cell-wide; thermostability; MS; proteome	Science 355, eaai7825 (2017) PMID: 28232526	Leuenberger P, Ganscha S, Kahraman A, Cappelletti V, Boersema PJ, von Mering C, Claassen M, Picotti P.	Peptide level information is also available in the supplementary table 3		Supplementary Table 3
	KH domain-containing, RNA-binding, signal transduction-associated protein 1	Human	443	48,227	Q07666				wild						7.6	HEPES	20 mM	KCl,MgCl2	150 mM, 10 mM		1 mg/ml	Limited proteolysis (LiP) and mass spectrometry (MS) (Lip-MS)	Thermal					45.75									cell-wide; thermostability; MS; proteome	Science 355, eaai7825 (2017) PMID: 28232526	Leuenberger P, Ganscha S, Kahraman A, Cappelletti V, Boersema PJ, von Mering C, Claassen M, Picotti P.	Peptide level information is also available in the supplementary table 3		Supplementary Table 3
	Nucleolin	Human	710	76,614	P19338				wild						7.6	HEPES	20 mM	KCl,MgCl2	150 mM, 10 mM		1 mg/ml	Limited proteolysis (LiP) and mass spectrometry (MS) (Lip-MS)	Thermal					45.81									cell-wide; thermostability; MS; proteome	Science 355, eaai7825 (2017) PMID: 28232526	Leuenberger P, Ganscha S, Kahraman A, Cappelletti V, Boersema PJ, von Mering C, Claassen M, Picotti P.	Peptide level information is also available in the supplementary table 3		Supplementary Table 3
	Hypoxia up-regulated protein 1	Human	999	111,335	Q9Y4L1				wild						7.6	HEPES	20 mM	KCl,MgCl2	150 mM, 10 mM		1 mg/ml	Limited proteolysis (LiP) and mass spectrometry (MS) (Lip-MS)	Thermal					45.9									cell-wide; thermostability; MS; proteome	Science 355, eaai7825 (2017) PMID: 28232526	Leuenberger P, Ganscha S, Kahraman A, Cappelletti V, Boersema PJ, von Mering C, Claassen M, Picotti P.	Peptide level information is also available in the supplementary table 3		Supplementary Table 3
	Succinate--CoA ligase [GDP-forming] subunit beta, mitochondrial	Human	432	46,511	Q96I99	6.2.1.4			wild						7.6	HEPES	20 mM	KCl,MgCl2	150 mM, 10 mM		1 mg/ml	Limited proteolysis (LiP) and mass spectrometry (MS) (Lip-MS)	Thermal					45.93									cell-wide; thermostability; MS; proteome	Science 355, eaai7825 (2017) PMID: 28232526	Leuenberger P, Ganscha S, Kahraman A, Cappelletti V, Boersema PJ, von Mering C, Claassen M, Picotti P.	Peptide level information is also available in the supplementary table 3		Supplementary Table 3
	Elongation factor 1-beta	Human	225	24,764	P24534				wild						7.6	HEPES	20 mM	KCl,MgCl2	150 mM, 10 mM		1 mg/ml	Limited proteolysis (LiP) and mass spectrometry (MS) (Lip-MS)	Thermal					45.94									cell-wide; thermostability; MS; proteome	Science 355, eaai7825 (2017) PMID: 28232526	Leuenberger P, Ganscha S, Kahraman A, Cappelletti V, Boersema PJ, von Mering C, Claassen M, Picotti P.	Peptide level information is also available in the supplementary table 3		Supplementary Table 3
	Galectin-1	Human	135	14,716	P09382				wild						7.6	HEPES	20 mM	KCl,MgCl2	150 mM, 10 mM		1 mg/ml	Limited proteolysis (LiP) and mass spectrometry (MS) (Lip-MS)	Thermal					45.95									cell-wide; thermostability; MS; proteome	Science 355, eaai7825 (2017) PMID: 28232526	Leuenberger P, Ganscha S, Kahraman A, Cappelletti V, Boersema PJ, von Mering C, Claassen M, Picotti P.	Peptide level information is also available in the supplementary table 3		Supplementary Table 3
	Developmentally-regulated GTP-binding protein 2	Human	364	40,746	P55039	3.6.5.-			wild						7.6	HEPES	20 mM	KCl,MgCl2	150 mM, 10 mM		1 mg/ml	Limited proteolysis (LiP) and mass spectrometry (MS) (Lip-MS)	Thermal					46.05									cell-wide; thermostability; MS; proteome	Science 355, eaai7825 (2017) PMID: 28232526	Leuenberger P, Ganscha S, Kahraman A, Cappelletti V, Boersema PJ, von Mering C, Claassen M, Picotti P.	Peptide level information is also available in the supplementary table 3		Supplementary Table 3
	14-3-3 protein gamma	Human	247	28,303	P61981				wild						7.6	HEPES	20 mM	KCl,MgCl2	150 mM, 10 mM		1 mg/ml	Limited proteolysis (LiP) and mass spectrometry (MS) (Lip-MS)	Thermal					46.06									cell-wide; thermostability; MS; proteome	Science 355, eaai7825 (2017) PMID: 28232526	Leuenberger P, Ganscha S, Kahraman A, Cappelletti V, Boersema PJ, von Mering C, Claassen M, Picotti P.	Peptide level information is also available in the supplementary table 3		Supplementary Table 3
	Heterogeneous nuclear ribonucleoprotein F	Human	415	45,672	P52597				wild						7.6	HEPES	20 mM	KCl,MgCl2	150 mM, 10 mM		1 mg/ml	Limited proteolysis (LiP) and mass spectrometry (MS) (Lip-MS)	Thermal					46.1									cell-wide; thermostability; MS; proteome	Science 355, eaai7825 (2017) PMID: 28232526	Leuenberger P, Ganscha S, Kahraman A, Cappelletti V, Boersema PJ, von Mering C, Claassen M, Picotti P.	Peptide level information is also available in the supplementary table 3		Supplementary Table 3
	Mini-chromosome maintenance complex-binding protein	Human	642	72,980	Q9BTE3				wild						7.6	HEPES	20 mM	KCl,MgCl2	150 mM, 10 mM		1 mg/ml	Limited proteolysis (LiP) and mass spectrometry (MS) (Lip-MS)	Thermal					46.11									cell-wide; thermostability; MS; proteome	Science 355, eaai7825 (2017) PMID: 28232526	Leuenberger P, Ganscha S, Kahraman A, Cappelletti V, Boersema PJ, von Mering C, Claassen M, Picotti P.	Peptide level information is also available in the supplementary table 3		Supplementary Table 3
	Aminoacyl tRNA synthase complex-interacting multifunctional protein 1	Human	312	34,353	Q12904				wild						7.6	HEPES	20 mM	KCl,MgCl2	150 mM, 10 mM		1 mg/ml	Limited proteolysis (LiP) and mass spectrometry (MS) (Lip-MS)	Thermal					46.15									cell-wide; thermostability; MS; proteome	Science 355, eaai7825 (2017) PMID: 28232526	Leuenberger P, Ganscha S, Kahraman A, Cappelletti V, Boersema PJ, von Mering C, Claassen M, Picotti P.	Peptide level information is also available in the supplementary table 3		Supplementary Table 3
	Bifunctional glutamate/proline--tRNA ligase	Human	1512	170,591	P07814	6.1.1.17; 6.1.1.15			wild						7.6	HEPES	20 mM	KCl,MgCl2	150 mM, 10 mM		1 mg/ml	Limited proteolysis (LiP) and mass spectrometry (MS) (Lip-MS)	Thermal					46.17									cell-wide; thermostability; MS; proteome	Science 355, eaai7825 (2017) PMID: 28232526	Leuenberger P, Ganscha S, Kahraman A, Cappelletti V, Boersema PJ, von Mering C, Claassen M, Picotti P.	Peptide level information is also available in the supplementary table 3		Supplementary Table 3
	DNA replication licensing factor MCM2	Human	904	101,896	P49736	3.6.4.12			wild						7.6	HEPES	20 mM	KCl,MgCl2	150 mM, 10 mM		1 mg/ml	Limited proteolysis (LiP) and mass spectrometry (MS) (Lip-MS)	Thermal					46.26									cell-wide; thermostability; MS; proteome	Science 355, eaai7825 (2017) PMID: 28232526	Leuenberger P, Ganscha S, Kahraman A, Cappelletti V, Boersema PJ, von Mering C, Claassen M, Picotti P.	Peptide level information is also available in the supplementary table 3		Supplementary Table 3
	Treacle protein	Human	1488	152,106	Q13428				wild						7.6	HEPES	20 mM	KCl,MgCl2	150 mM, 10 mM		1 mg/ml	Limited proteolysis (LiP) and mass spectrometry (MS) (Lip-MS)	Thermal					46.46									cell-wide; thermostability; MS; proteome	Science 355, eaai7825 (2017) PMID: 28232526	Leuenberger P, Ganscha S, Kahraman A, Cappelletti V, Boersema PJ, von Mering C, Claassen M, Picotti P.	Peptide level information is also available in the supplementary table 3		Supplementary Table 3
	DNA repair protein XRCC1	Human	633	69,477	P18887				wild						7.6	HEPES	20 mM	KCl,MgCl2	150 mM, 10 mM		1 mg/ml	Limited proteolysis (LiP) and mass spectrometry (MS) (Lip-MS)	Thermal					46.47									cell-wide; thermostability; MS; proteome	Science 355, eaai7825 (2017) PMID: 28232526	Leuenberger P, Ganscha S, Kahraman A, Cappelletti V, Boersema PJ, von Mering C, Claassen M, Picotti P.	Peptide level information is also available in the supplementary table 3		Supplementary Table 3
	Ubiquitin-like modifier-activating enzyme 1	Human	1058	117,849	P22314	6.2.1.45			wild						7.6	HEPES	20 mM	KCl,MgCl2	150 mM, 10 mM		1 mg/ml	Limited proteolysis (LiP) and mass spectrometry (MS) (Lip-MS)	Thermal					46.49									cell-wide; thermostability; MS; proteome	Science 355, eaai7825 (2017) PMID: 28232526	Leuenberger P, Ganscha S, Kahraman A, Cappelletti V, Boersema PJ, von Mering C, Claassen M, Picotti P.	Peptide level information is also available in the supplementary table 3		Supplementary Table 3
	Interleukin enhancer-binding factor 3	Human	894	95,338	Q12906				wild						7.6	HEPES	20 mM	KCl,MgCl2	150 mM, 10 mM		1 mg/ml	Limited proteolysis (LiP) and mass spectrometry (MS) (Lip-MS)	Thermal					46.7									cell-wide; thermostability; MS; proteome	Science 355, eaai7825 (2017) PMID: 28232526	Leuenberger P, Ganscha S, Kahraman A, Cappelletti V, Boersema PJ, von Mering C, Claassen M, Picotti P.	Peptide level information is also available in the supplementary table 3		Supplementary Table 3
	Helix-destabilizing protein	Human	307	33,155	F8W6I7				wild						7.6	HEPES	20 mM	KCl,MgCl2	150 mM, 10 mM		1 mg/ml	Limited proteolysis (LiP) and mass spectrometry (MS) (Lip-MS)	Thermal					46.73									cell-wide; thermostability; MS; proteome	Science 355, eaai7825 (2017) PMID: 28232526	Leuenberger P, Ganscha S, Kahraman A, Cappelletti V, Boersema PJ, von Mering C, Claassen M, Picotti P.	Peptide level information is also available in the supplementary table 3		Supplementary Table 3
	Acyl-CoA-binding protein	Human	87	10,044	P07108				wild						7.6	HEPES	20 mM	KCl,MgCl2	150 mM, 10 mM		1 mg/ml	Limited proteolysis (LiP) and mass spectrometry (MS) (Lip-MS)	Thermal					46.73									cell-wide; thermostability; MS; proteome	Science 355, eaai7825 (2017) PMID: 28232526	Leuenberger P, Ganscha S, Kahraman A, Cappelletti V, Boersema PJ, von Mering C, Claassen M, Picotti P.	Peptide level information is also available in the supplementary table 3		Supplementary Table 3
	Elongin-C	Human	89	9,960	E5RHG8				wild						7.6	HEPES	20 mM	KCl,MgCl2	150 mM, 10 mM		1 mg/ml	Limited proteolysis (LiP) and mass spectrometry (MS) (Lip-MS)	Thermal					46.79									cell-wide; thermostability; MS; proteome	Science 355, eaai7825 (2017) PMID: 28232526	Leuenberger P, Ganscha S, Kahraman A, Cappelletti V, Boersema PJ, von Mering C, Claassen M, Picotti P.	Peptide level information is also available in the supplementary table 3		Supplementary Table 3
	ATP-dependent RNA helicase DDX42	Human	938	102,975	Q86XP3	3.6.4.13			wild						7.6	HEPES	20 mM	KCl,MgCl2	150 mM, 10 mM		1 mg/ml	Limited proteolysis (LiP) and mass spectrometry (MS) (Lip-MS)	Thermal					46.9									cell-wide; thermostability; MS; proteome	Science 355, eaai7825 (2017) PMID: 28232526	Leuenberger P, Ganscha S, Kahraman A, Cappelletti V, Boersema PJ, von Mering C, Claassen M, Picotti P.	Peptide level information is also available in the supplementary table 3		Supplementary Table 3
	U2 snRNP-associated SURP motif-containing protein	Human	1029	118,292	O15042				wild						7.6	HEPES	20 mM	KCl,MgCl2	150 mM, 10 mM		1 mg/ml	Limited proteolysis (LiP) and mass spectrometry (MS) (Lip-MS)	Thermal					47.02									cell-wide; thermostability; MS; proteome	Science 355, eaai7825 (2017) PMID: 28232526	Leuenberger P, Ganscha S, Kahraman A, Cappelletti V, Boersema PJ, von Mering C, Claassen M, Picotti P.	Peptide level information is also available in the supplementary table 3		Supplementary Table 3
	Protein DEK	Human	375	42,674	P35659				wild						7.6	HEPES	20 mM	KCl,MgCl2	150 mM, 10 mM		1 mg/ml	Limited proteolysis (LiP) and mass spectrometry (MS) (Lip-MS)	Thermal					47.11									cell-wide; thermostability; MS; proteome	Science 355, eaai7825 (2017) PMID: 28232526	Leuenberger P, Ganscha S, Kahraman A, Cappelletti V, Boersema PJ, von Mering C, Claassen M, Picotti P.	Peptide level information is also available in the supplementary table 3		Supplementary Table 3
	Succinate--CoA ligase [ADP-forming] subunit beta, mitochondrial	Human	463	50,317	Q9P2R7	6.2.1.5			wild						7.6	HEPES	20 mM	KCl,MgCl2	150 mM, 10 mM		1 mg/ml	Limited proteolysis (LiP) and mass spectrometry (MS) (Lip-MS)	Thermal					47.16									cell-wide; thermostability; MS; proteome	Science 355, eaai7825 (2017) PMID: 28232526	Leuenberger P, Ganscha S, Kahraman A, Cappelletti V, Boersema PJ, von Mering C, Claassen M, Picotti P.	Peptide level information is also available in the supplementary table 3		Supplementary Table 3
	Cleavage and polyadenylation specificity factor subunit 6	Human	551	59,210	Q16630				wild						7.6	HEPES	20 mM	KCl,MgCl2	150 mM, 10 mM		1 mg/ml	Limited proteolysis (LiP) and mass spectrometry (MS) (Lip-MS)	Thermal					47.2									cell-wide; thermostability; MS; proteome	Science 355, eaai7825 (2017) PMID: 28232526	Leuenberger P, Ganscha S, Kahraman A, Cappelletti V, Boersema PJ, von Mering C, Claassen M, Picotti P.	Peptide level information is also available in the supplementary table 3		Supplementary Table 3
	BRO1 domain-containing protein BROX	Human	411	46,476	B7Z9G5				wild						7.6	HEPES	20 mM	KCl,MgCl2	150 mM, 10 mM		1 mg/ml	Limited proteolysis (LiP) and mass spectrometry (MS) (Lip-MS)	Thermal					47.23									cell-wide; thermostability; MS; proteome	Science 355, eaai7825 (2017) PMID: 28232526	Leuenberger P, Ganscha S, Kahraman A, Cappelletti V, Boersema PJ, von Mering C, Claassen M, Picotti P.	Peptide level information is also available in the supplementary table 3		Supplementary Table 3
	Digestive organ expansion factor homolog	Human	756	87,055	Q68CQ4				wild						7.6	HEPES	20 mM	KCl,MgCl2	150 mM, 10 mM		1 mg/ml	Limited proteolysis (LiP) and mass spectrometry (MS) (Lip-MS)	Thermal					47.27									cell-wide; thermostability; MS; proteome	Science 355, eaai7825 (2017) PMID: 28232526	Leuenberger P, Ganscha S, Kahraman A, Cappelletti V, Boersema PJ, von Mering C, Claassen M, Picotti P.	Peptide level information is also available in the supplementary table 3		Supplementary Table 3
	Nucleolysin TIAR	Human	85	9,447	A6NKZ9				wild						7.6	HEPES	20 mM	KCl,MgCl2	150 mM, 10 mM		1 mg/ml	Limited proteolysis (LiP) and mass spectrometry (MS) (Lip-MS)	Thermal					47.29									cell-wide; thermostability; MS; proteome	Science 355, eaai7825 (2017) PMID: 28232526	Leuenberger P, Ganscha S, Kahraman A, Cappelletti V, Boersema PJ, von Mering C, Claassen M, Picotti P.	Peptide level information is also available in the supplementary table 3		Supplementary Table 3
	Probable ATP-dependent RNA helicase DDX17	Human	729	80,272	H3BLZ8	3.6.4.13			wild						7.6	HEPES	20 mM	KCl,MgCl2	150 mM, 10 mM		1 mg/ml	Limited proteolysis (LiP) and mass spectrometry (MS) (Lip-MS)	Thermal					47.29									cell-wide; thermostability; MS; proteome	Science 355, eaai7825 (2017) PMID: 28232526	Leuenberger P, Ganscha S, Kahraman A, Cappelletti V, Boersema PJ, von Mering C, Claassen M, Picotti P.	Peptide level information is also available in the supplementary table 3		Supplementary Table 3
	PDZ and LIM domain protein 7	Human	457	49,845	Q9NR12				wild						7.6	HEPES	20 mM	KCl,MgCl2	150 mM, 10 mM		1 mg/ml	Limited proteolysis (LiP) and mass spectrometry (MS) (Lip-MS)	Thermal					47.3									cell-wide; thermostability; MS; proteome	Science 355, eaai7825 (2017) PMID: 28232526	Leuenberger P, Ganscha S, Kahraman A, Cappelletti V, Boersema PJ, von Mering C, Claassen M, Picotti P.	Peptide level information is also available in the supplementary table 3		Supplementary Table 3
	Acetyl-CoA acetyltransferase, mitochondrial	Human	427	45,200	P24752	2.3.1.9			wild						7.6	HEPES	20 mM	KCl,MgCl2	150 mM, 10 mM		1 mg/ml	Limited proteolysis (LiP) and mass spectrometry (MS) (Lip-MS)	Thermal					47.35									cell-wide; thermostability; MS; proteome	Science 355, eaai7825 (2017) PMID: 28232526	Leuenberger P, Ganscha S, Kahraman A, Cappelletti V, Boersema PJ, von Mering C, Claassen M, Picotti P.	Peptide level information is also available in the supplementary table 3		Supplementary Table 3
	Serine--tRNA ligase, cytoplasmic	Human	514	58,777	P49591	6.1.1.11			wild						7.6	HEPES	20 mM	KCl,MgCl2	150 mM, 10 mM		1 mg/ml	Limited proteolysis (LiP) and mass spectrometry (MS) (Lip-MS)	Thermal					47.35									cell-wide; thermostability; MS; proteome	Science 355, eaai7825 (2017) PMID: 28232526	Leuenberger P, Ganscha S, Kahraman A, Cappelletti V, Boersema PJ, von Mering C, Claassen M, Picotti P.	Peptide level information is also available in the supplementary table 3		Supplementary Table 3
	Phosphoenolpyruvate carboxykinase [GTP], mitochondrial	Human	640	70,699	Q16822	4.1.1.32			wild						7.6	HEPES	20 mM	KCl,MgCl2	150 mM, 10 mM		1 mg/ml	Limited proteolysis (LiP) and mass spectrometry (MS) (Lip-MS)	Thermal					47.35									cell-wide; thermostability; MS; proteome	Science 355, eaai7825 (2017) PMID: 28232526	Leuenberger P, Ganscha S, Kahraman A, Cappelletti V, Boersema PJ, von Mering C, Claassen M, Picotti P.	Peptide level information is also available in the supplementary table 3		Supplementary Table 3
	RNA polymerase II elongation factor ELL	Human	621	68,265	P55199				wild						7.6	HEPES	20 mM	KCl,MgCl2	150 mM, 10 mM		1 mg/ml	Limited proteolysis (LiP) and mass spectrometry (MS) (Lip-MS)	Thermal					47.38									cell-wide; thermostability; MS; proteome	Science 355, eaai7825 (2017) PMID: 28232526	Leuenberger P, Ganscha S, Kahraman A, Cappelletti V, Boersema PJ, von Mering C, Claassen M, Picotti P.	Peptide level information is also available in the supplementary table 3		Supplementary Table 3
	Actin, cytoplasmic 1	Human	375	41,737	P60709				wild						7.6	HEPES	20 mM	KCl,MgCl2	150 mM, 10 mM		1 mg/ml	Limited proteolysis (LiP) and mass spectrometry (MS) (Lip-MS)	Thermal					47.38									cell-wide; thermostability; MS; proteome	Science 355, eaai7825 (2017) PMID: 28232526	Leuenberger P, Ganscha S, Kahraman A, Cappelletti V, Boersema PJ, von Mering C, Claassen M, Picotti P.	Peptide level information is also available in the supplementary table 3		Supplementary Table 3
	Myosin-9	Human	1960	226,532	P35579				wild						7.6	HEPES	20 mM	KCl,MgCl2	150 mM, 10 mM		1 mg/ml	Limited proteolysis (LiP) and mass spectrometry (MS) (Lip-MS)	Thermal					47.41									cell-wide; thermostability; MS; proteome	Science 355, eaai7825 (2017) PMID: 28232526	Leuenberger P, Ganscha S, Kahraman A, Cappelletti V, Boersema PJ, von Mering C, Claassen M, Picotti P.	Peptide level information is also available in the supplementary table 3		Supplementary Table 3
	Ensconsin	Human	749	84,052	Q14244				wild						7.6	HEPES	20 mM	KCl,MgCl2	150 mM, 10 mM		1 mg/ml	Limited proteolysis (LiP) and mass spectrometry (MS) (Lip-MS)	Thermal					47.48									cell-wide; thermostability; MS; proteome	Science 355, eaai7825 (2017) PMID: 28232526	Leuenberger P, Ganscha S, Kahraman A, Cappelletti V, Boersema PJ, von Mering C, Claassen M, Picotti P.	Peptide level information is also available in the supplementary table 3		Supplementary Table 3
	Probable ATP-dependent RNA helicase DDX46	Human	1031	117,362	Q7L014	3.6.4.13			wild						7.6	HEPES	20 mM	KCl,MgCl2	150 mM, 10 mM		1 mg/ml	Limited proteolysis (LiP) and mass spectrometry (MS) (Lip-MS)	Thermal					47.51									cell-wide; thermostability; MS; proteome	Science 355, eaai7825 (2017) PMID: 28232526	Leuenberger P, Ganscha S, Kahraman A, Cappelletti V, Boersema PJ, von Mering C, Claassen M, Picotti P.	Peptide level information is also available in the supplementary table 3		Supplementary Table 3
	Eukaryotic translation initiation factor 3 subunit M	Human	374	42,503	Q7L2H7				wild						7.6	HEPES	20 mM	KCl,MgCl2	150 mM, 10 mM		1 mg/ml	Limited proteolysis (LiP) and mass spectrometry (MS) (Lip-MS)	Thermal					47.54									cell-wide; thermostability; MS; proteome	Science 355, eaai7825 (2017) PMID: 28232526	Leuenberger P, Ganscha S, Kahraman A, Cappelletti V, Boersema PJ, von Mering C, Claassen M, Picotti P.	Peptide level information is also available in the supplementary table 3		Supplementary Table 3
	Prostaglandin E synthase 3	Human	160	18,697	B4DP21	5.3.99.3			wild						7.6	HEPES	20 mM	KCl,MgCl2	150 mM, 10 mM		1 mg/ml	Limited proteolysis (LiP) and mass spectrometry (MS) (Lip-MS)	Thermal					47.63									cell-wide; thermostability; MS; proteome	Science 355, eaai7825 (2017) PMID: 28232526	Leuenberger P, Ganscha S, Kahraman A, Cappelletti V, Boersema PJ, von Mering C, Claassen M, Picotti P.	Peptide level information is also available in the supplementary table 3		Supplementary Table 3
	Splicing factor 1	Human	639	68,330	Q15637				wild						7.6	HEPES	20 mM	KCl,MgCl2	150 mM, 10 mM		1 mg/ml	Limited proteolysis (LiP) and mass spectrometry (MS) (Lip-MS)	Thermal					47.63									cell-wide; thermostability; MS; proteome	Science 355, eaai7825 (2017) PMID: 28232526	Leuenberger P, Ganscha S, Kahraman A, Cappelletti V, Boersema PJ, von Mering C, Claassen M, Picotti P.	Peptide level information is also available in the supplementary table 3		Supplementary Table 3
	Heterogeneous nuclear ribonucleoproteins A2/B1	Human	353	37,430	P22626				wild						7.6	HEPES	20 mM	KCl,MgCl2	150 mM, 10 mM		1 mg/ml	Limited proteolysis (LiP) and mass spectrometry (MS) (Lip-MS)	Thermal					47.66									cell-wide; thermostability; MS; proteome	Science 355, eaai7825 (2017) PMID: 28232526	Leuenberger P, Ganscha S, Kahraman A, Cappelletti V, Boersema PJ, von Mering C, Claassen M, Picotti P.	Peptide level information is also available in the supplementary table 3		Supplementary Table 3
	Electron transfer flavoprotein subunit alpha, mitochondrial	Human	333	35,080	P13804				wild						7.6	HEPES	20 mM	KCl,MgCl2	150 mM, 10 mM		1 mg/ml	Limited proteolysis (LiP) and mass spectrometry (MS) (Lip-MS)	Thermal					47.68									cell-wide; thermostability; MS; proteome	Science 355, eaai7825 (2017) PMID: 28232526	Leuenberger P, Ganscha S, Kahraman A, Cappelletti V, Boersema PJ, von Mering C, Claassen M, Picotti P.	Peptide level information is also available in the supplementary table 3		Supplementary Table 3
	Importin-5	Human	1099	123,860	H0Y8C6				wild						7.6	HEPES	20 mM	KCl,MgCl2	150 mM, 10 mM		1 mg/ml	Limited proteolysis (LiP) and mass spectrometry (MS) (Lip-MS)	Thermal					47.74									cell-wide; thermostability; MS; proteome	Science 355, eaai7825 (2017) PMID: 28232526	Leuenberger P, Ganscha S, Kahraman A, Cappelletti V, Boersema PJ, von Mering C, Claassen M, Picotti P.	Peptide level information is also available in the supplementary table 3		Supplementary Table 3
	GrpE protein homolog 1, mitochondrial	Human	217	24,279	Q9HAV7				wild						7.6	HEPES	20 mM	KCl,MgCl2	150 mM, 10 mM		1 mg/ml	Limited proteolysis (LiP) and mass spectrometry (MS) (Lip-MS)	Thermal					47.77									cell-wide; thermostability; MS; proteome	Science 355, eaai7825 (2017) PMID: 28232526	Leuenberger P, Ganscha S, Kahraman A, Cappelletti V, Boersema PJ, von Mering C, Claassen M, Picotti P.	Peptide level information is also available in the supplementary table 3		Supplementary Table 3
	Isocitrate dehydrogenase [NAD] subunit alpha, mitochondrial	Human	366	39,592	P50213	1.1.1.41			wild						7.6	HEPES	20 mM	KCl,MgCl2	150 mM, 10 mM		1 mg/ml	Limited proteolysis (LiP) and mass spectrometry (MS) (Lip-MS)	Thermal					47.9									cell-wide; thermostability; MS; proteome	Science 355, eaai7825 (2017) PMID: 28232526	Leuenberger P, Ganscha S, Kahraman A, Cappelletti V, Boersema PJ, von Mering C, Claassen M, Picotti P.	Peptide level information is also available in the supplementary table 3		Supplementary Table 3
	Caprin-1	Human	709	78,366	Q14444				wild						7.6	HEPES	20 mM	KCl,MgCl2	150 mM, 10 mM		1 mg/ml	Limited proteolysis (LiP) and mass spectrometry (MS) (Lip-MS)	Thermal					47.92									cell-wide; thermostability; MS; proteome	Science 355, eaai7825 (2017) PMID: 28232526	Leuenberger P, Ganscha S, Kahraman A, Cappelletti V, Boersema PJ, von Mering C, Claassen M, Picotti P.	Peptide level information is also available in the supplementary table 3		Supplementary Table 3
	39S ribosomal protein L12, mitochondrial	Human	198	21,348	P52815				wild						7.6	HEPES	20 mM	KCl,MgCl2	150 mM, 10 mM		1 mg/ml	Limited proteolysis (LiP) and mass spectrometry (MS) (Lip-MS)	Thermal					48									cell-wide; thermostability; MS; proteome	Science 355, eaai7825 (2017) PMID: 28232526	Leuenberger P, Ganscha S, Kahraman A, Cappelletti V, Boersema PJ, von Mering C, Claassen M, Picotti P.	Peptide level information is also available in the supplementary table 3		Supplementary Table 3
	Non-specific lipid-transfer protein	Human	547	58,994	P22307	2.3.1.176			wild						7.6	HEPES	20 mM	KCl,MgCl2	150 mM, 10 mM		1 mg/ml	Limited proteolysis (LiP) and mass spectrometry (MS) (Lip-MS)	Thermal					48.05									cell-wide; thermostability; MS; proteome	Science 355, eaai7825 (2017) PMID: 28232526	Leuenberger P, Ganscha S, Kahraman A, Cappelletti V, Boersema PJ, von Mering C, Claassen M, Picotti P.	Peptide level information is also available in the supplementary table 3		Supplementary Table 3
	Protein-tyrosine-phosphatase	Human	1450	162,693	B1AJR8	3.1.3.48			wild						7.6	HEPES	20 mM	KCl,MgCl2	150 mM, 10 mM		1 mg/ml	Limited proteolysis (LiP) and mass spectrometry (MS) (Lip-MS)	Thermal					48.07									cell-wide; thermostability; MS; proteome	Science 355, eaai7825 (2017) PMID: 28232526	Leuenberger P, Ganscha S, Kahraman A, Cappelletti V, Boersema PJ, von Mering C, Claassen M, Picotti P.	Peptide level information is also available in the supplementary table 3		Supplementary Table 3
	Metal cation symporter ZIP14	Human	89	9,632	E5RFZ8				wild						7.6	HEPES	20 mM	KCl,MgCl2	150 mM, 10 mM		1 mg/ml	Limited proteolysis (LiP) and mass spectrometry (MS) (Lip-MS)	Thermal					48.07									cell-wide; thermostability; MS; proteome	Science 355, eaai7825 (2017) PMID: 28232526	Leuenberger P, Ganscha S, Kahraman A, Cappelletti V, Boersema PJ, von Mering C, Claassen M, Picotti P.	Peptide level information is also available in the supplementary table 3		Supplementary Table 3
	Cysteine and histidine-rich domain-containing protein 1	Human	332	37,490	Q9UHD1				wild						7.6	HEPES	20 mM	KCl,MgCl2	150 mM, 10 mM		1 mg/ml	Limited proteolysis (LiP) and mass spectrometry (MS) (Lip-MS)	Thermal					48.08									cell-wide; thermostability; MS; proteome	Science 355, eaai7825 (2017) PMID: 28232526	Leuenberger P, Ganscha S, Kahraman A, Cappelletti V, Boersema PJ, von Mering C, Claassen M, Picotti P.	Peptide level information is also available in the supplementary table 3		Supplementary Table 3
	Chromodomain-helicase-DNA-binding protein 8	Human	1815	207,792	H0YJG4				wild						7.6	HEPES	20 mM	KCl,MgCl2	150 mM, 10 mM		1 mg/ml	Limited proteolysis (LiP) and mass spectrometry (MS) (Lip-MS)	Thermal					48.12									cell-wide; thermostability; MS; proteome	Science 355, eaai7825 (2017) PMID: 28232526	Leuenberger P, Ganscha S, Kahraman A, Cappelletti V, Boersema PJ, von Mering C, Claassen M, Picotti P.	Peptide level information is also available in the supplementary table 3		Supplementary Table 3
	Stress-induced-phosphoprotein 1	Human	543	62,639	P31948				wild						7.6	HEPES	20 mM	KCl,MgCl2	150 mM, 10 mM		1 mg/ml	Limited proteolysis (LiP) and mass spectrometry (MS) (Lip-MS)	Thermal					48.13									cell-wide; thermostability; MS; proteome	Science 355, eaai7825 (2017) PMID: 28232526	Leuenberger P, Ganscha S, Kahraman A, Cappelletti V, Boersema PJ, von Mering C, Claassen M, Picotti P.	Peptide level information is also available in the supplementary table 3		Supplementary Table 3
	Ras GTPase-activating protein-binding protein 1	Human	466	52,164	Q13283	3.6.4.12; 3.6.4.13			wild						7.6	HEPES	20 mM	KCl,MgCl2	150 mM, 10 mM		1 mg/ml	Limited proteolysis (LiP) and mass spectrometry (MS) (Lip-MS)	Thermal					48.14									cell-wide; thermostability; MS; proteome	Science 355, eaai7825 (2017) PMID: 28232526	Leuenberger P, Ganscha S, Kahraman A, Cappelletti V, Boersema PJ, von Mering C, Claassen M, Picotti P.	Peptide level information is also available in the supplementary table 3		Supplementary Table 3
	Splicing factor, proline- and glutamine-rich	Human	707	76,149	P23246				wild						7.6	HEPES	20 mM	KCl,MgCl2	150 mM, 10 mM		1 mg/ml	Limited proteolysis (LiP) and mass spectrometry (MS) (Lip-MS)	Thermal					48.22									cell-wide; thermostability; MS; proteome	Science 355, eaai7825 (2017) PMID: 28232526	Leuenberger P, Ganscha S, Kahraman A, Cappelletti V, Boersema PJ, von Mering C, Claassen M, Picotti P.	Peptide level information is also available in the supplementary table 3		Supplementary Table 3
	Inactive C-alpha-formylglycine-generating enzyme 2	Human	301	33,843	Q8NBJ7				wild						7.6	HEPES	20 mM	KCl,MgCl2	150 mM, 10 mM		1 mg/ml	Limited proteolysis (LiP) and mass spectrometry (MS) (Lip-MS)	Thermal					48.23									cell-wide; thermostability; MS; proteome	Science 355, eaai7825 (2017) PMID: 28232526	Leuenberger P, Ganscha S, Kahraman A, Cappelletti V, Boersema PJ, von Mering C, Claassen M, Picotti P.	Peptide level information is also available in the supplementary table 3		Supplementary Table 3
	Peptidyl-prolyl cis-trans isomerase F, mitochondrial	Human	207	22,040	P30405	5.2.1.8			wild						7.6	HEPES	20 mM	KCl,MgCl2	150 mM, 10 mM		1 mg/ml	Limited proteolysis (LiP) and mass spectrometry (MS) (Lip-MS)	Thermal					48.38									cell-wide; thermostability; MS; proteome	Science 355, eaai7825 (2017) PMID: 28232526	Leuenberger P, Ganscha S, Kahraman A, Cappelletti V, Boersema PJ, von Mering C, Claassen M, Picotti P.	Peptide level information is also available in the supplementary table 3		Supplementary Table 3
	COP9 signalosome complex subunit 5	Human	334	37,579	Q92905	3.4.-.-			wild						7.6	HEPES	20 mM	KCl,MgCl2	150 mM, 10 mM		1 mg/ml	Limited proteolysis (LiP) and mass spectrometry (MS) (Lip-MS)	Thermal					48.38									cell-wide; thermostability; MS; proteome	Science 355, eaai7825 (2017) PMID: 28232526	Leuenberger P, Ganscha S, Kahraman A, Cappelletti V, Boersema PJ, von Mering C, Claassen M, Picotti P.	Peptide level information is also available in the supplementary table 3		Supplementary Table 3
	14-3-3 protein beta/alpha	Human	246	28,082	P31946				wild						7.6	HEPES	20 mM	KCl,MgCl2	150 mM, 10 mM		1 mg/ml	Limited proteolysis (LiP) and mass spectrometry (MS) (Lip-MS)	Thermal					48.39									cell-wide; thermostability; MS; proteome	Science 355, eaai7825 (2017) PMID: 28232526	Leuenberger P, Ganscha S, Kahraman A, Cappelletti V, Boersema PJ, von Mering C, Claassen M, Picotti P.	Peptide level information is also available in the supplementary table 3		Supplementary Table 3
	Coiled-coil and C2 domain-containing protein 1A	Human	951	104,062	Q6P1N0				wild						7.6	HEPES	20 mM	KCl,MgCl2	150 mM, 10 mM		1 mg/ml	Limited proteolysis (LiP) and mass spectrometry (MS) (Lip-MS)	Thermal					48.39									cell-wide; thermostability; MS; proteome	Science 355, eaai7825 (2017) PMID: 28232526	Leuenberger P, Ganscha S, Kahraman A, Cappelletti V, Boersema PJ, von Mering C, Claassen M, Picotti P.	Peptide level information is also available in the supplementary table 3		Supplementary Table 3
	Prefoldin subunit 2	Human	154	16,648	Q9UHV9				wild						7.6	HEPES	20 mM	KCl,MgCl2	150 mM, 10 mM		1 mg/ml	Limited proteolysis (LiP) and mass spectrometry (MS) (Lip-MS)	Thermal					48.4									cell-wide; thermostability; MS; proteome	Science 355, eaai7825 (2017) PMID: 28232526	Leuenberger P, Ganscha S, Kahraman A, Cappelletti V, Boersema PJ, von Mering C, Claassen M, Picotti P.	Peptide level information is also available in the supplementary table 3		Supplementary Table 3
	F-actin-capping protein subunit alpha-1	Human	286	32,923	P52907				wild						7.6	HEPES	20 mM	KCl,MgCl2	150 mM, 10 mM		1 mg/ml	Limited proteolysis (LiP) and mass spectrometry (MS) (Lip-MS)	Thermal					48.42									cell-wide; thermostability; MS; proteome	Science 355, eaai7825 (2017) PMID: 28232526	Leuenberger P, Ganscha S, Kahraman A, Cappelletti V, Boersema PJ, von Mering C, Claassen M, Picotti P.	Peptide level information is also available in the supplementary table 3		Supplementary Table 3
	Thioredoxin-dependent peroxide reductase, mitochondrial	Human	256	27,693	E9PH29	1.11.1.24			wild						7.6	HEPES	20 mM	KCl,MgCl2	150 mM, 10 mM		1 mg/ml	Limited proteolysis (LiP) and mass spectrometry (MS) (Lip-MS)	Thermal					48.43									cell-wide; thermostability; MS; proteome	Science 355, eaai7825 (2017) PMID: 28232526	Leuenberger P, Ganscha S, Kahraman A, Cappelletti V, Boersema PJ, von Mering C, Claassen M, Picotti P.	Peptide level information is also available in the supplementary table 3		Supplementary Table 3
	Eukaryotic translation initiation factor 5	Human	431	49,223	P55010				wild						7.6	HEPES	20 mM	KCl,MgCl2	150 mM, 10 mM		1 mg/ml	Limited proteolysis (LiP) and mass spectrometry (MS) (Lip-MS)	Thermal					48.43									cell-wide; thermostability; MS; proteome	Science 355, eaai7825 (2017) PMID: 28232526	Leuenberger P, Ganscha S, Kahraman A, Cappelletti V, Boersema PJ, von Mering C, Claassen M, Picotti P.	Peptide level information is also available in the supplementary table 3		Supplementary Table 3
	Poly [ADP-ribose] polymerase 1	Human	1014	113,084	P09874	2.4.2.30; 2.4.2.-			wild						7.6	HEPES	20 mM	KCl,MgCl2	150 mM, 10 mM		1 mg/ml	Limited proteolysis (LiP) and mass spectrometry (MS) (Lip-MS)	Thermal					48.53									cell-wide; thermostability; MS; proteome	Science 355, eaai7825 (2017) PMID: 28232526	Leuenberger P, Ganscha S, Kahraman A, Cappelletti V, Boersema PJ, von Mering C, Claassen M, Picotti P.	Peptide level information is also available in the supplementary table 3		Supplementary Table 3
	Transcription factor jun-D	Human	347	35,174	P17535				wild						7.6	HEPES	20 mM	KCl,MgCl2	150 mM, 10 mM		1 mg/ml	Limited proteolysis (LiP) and mass spectrometry (MS) (Lip-MS)	Thermal					48.56									cell-wide; thermostability; MS; proteome	Science 355, eaai7825 (2017) PMID: 28232526	Leuenberger P, Ganscha S, Kahraman A, Cappelletti V, Boersema PJ, von Mering C, Claassen M, Picotti P.	Peptide level information is also available in the supplementary table 3		Supplementary Table 3
	Succinyl-CoA:3-ketoacid coenzyme A transferase 1, mitochondrial	Human	520	56,158	P55809	2.8.3.5			wild						7.6	HEPES	20 mM	KCl,MgCl2	150 mM, 10 mM		1 mg/ml	Limited proteolysis (LiP) and mass spectrometry (MS) (Lip-MS)	Thermal					48.59									cell-wide; thermostability; MS; proteome	Science 355, eaai7825 (2017) PMID: 28232526	Leuenberger P, Ganscha S, Kahraman A, Cappelletti V, Boersema PJ, von Mering C, Claassen M, Picotti P.	Peptide level information is also available in the supplementary table 3		Supplementary Table 3
	Arginine--tRNA ligase, cytoplasmic	Human	660	75,379	P54136	6.1.1.19			wild						7.6	HEPES	20 mM	KCl,MgCl2	150 mM, 10 mM		1 mg/ml	Limited proteolysis (LiP) and mass spectrometry (MS) (Lip-MS)	Thermal					48.62									cell-wide; thermostability; MS; proteome	Science 355, eaai7825 (2017) PMID: 28232526	Leuenberger P, Ganscha S, Kahraman A, Cappelletti V, Boersema PJ, von Mering C, Claassen M, Picotti P.	Peptide level information is also available in the supplementary table 3		Supplementary Table 3
	Actin, alpha skeletal muscle	Human	377	42,051	P68133				wild						7.6	HEPES	20 mM	KCl,MgCl2	150 mM, 10 mM		1 mg/ml	Limited proteolysis (LiP) and mass spectrometry (MS) (Lip-MS)	Thermal					48.62									cell-wide; thermostability; MS; proteome	Science 355, eaai7825 (2017) PMID: 28232526	Leuenberger P, Ganscha S, Kahraman A, Cappelletti V, Boersema PJ, von Mering C, Claassen M, Picotti P.	Peptide level information is also available in the supplementary table 3		Supplementary Table 3
	GTP:AMP phosphotransferase AK3, mitochondrial	Human	227	25,565	Q9UIJ7	2.7.4.10			wild						7.6	HEPES	20 mM	KCl,MgCl2	150 mM, 10 mM		1 mg/ml	Limited proteolysis (LiP) and mass spectrometry (MS) (Lip-MS)	Thermal					48.65									cell-wide; thermostability; MS; proteome	Science 355, eaai7825 (2017) PMID: 28232526	Leuenberger P, Ganscha S, Kahraman A, Cappelletti V, Boersema PJ, von Mering C, Claassen M, Picotti P.	Peptide level information is also available in the supplementary table 3		Supplementary Table 3
	Actin-related protein 3	Human	418	47,371	P61158				wild						7.6	HEPES	20 mM	KCl,MgCl2	150 mM, 10 mM		1 mg/ml	Limited proteolysis (LiP) and mass spectrometry (MS) (Lip-MS)	Thermal					48.68									cell-wide; thermostability; MS; proteome	Science 355, eaai7825 (2017) PMID: 28232526	Leuenberger P, Ganscha S, Kahraman A, Cappelletti V, Boersema PJ, von Mering C, Claassen M, Picotti P.	Peptide level information is also available in the supplementary table 3		Supplementary Table 3
	Low molecular weight phosphotyrosine protein phosphatase	Human	158	18,042	P24666	3.1.3.48; 3.1.3.2			wild						7.6	HEPES	20 mM	KCl,MgCl2	150 mM, 10 mM		1 mg/ml	Limited proteolysis (LiP) and mass spectrometry (MS) (Lip-MS)	Thermal					48.7									cell-wide; thermostability; MS; proteome	Science 355, eaai7825 (2017) PMID: 28232526	Leuenberger P, Ganscha S, Kahraman A, Cappelletti V, Boersema PJ, von Mering C, Claassen M, Picotti P.	Peptide level information is also available in the supplementary table 3		Supplementary Table 3
	Lamina-associated polypeptide 2, isoform alpha	Human	694	75,492	P42166				wild						7.6	HEPES	20 mM	KCl,MgCl2	150 mM, 10 mM		1 mg/ml	Limited proteolysis (LiP) and mass spectrometry (MS) (Lip-MS)	Thermal					48.76									cell-wide; thermostability; MS; proteome	Science 355, eaai7825 (2017) PMID: 28232526	Leuenberger P, Ganscha S, Kahraman A, Cappelletti V, Boersema PJ, von Mering C, Claassen M, Picotti P.	Peptide level information is also available in the supplementary table 3		Supplementary Table 3
	Eukaryotic translation initiation factor 4B	Human	616	69,698	E7EX17				wild						7.6	HEPES	20 mM	KCl,MgCl2	150 mM, 10 mM		1 mg/ml	Limited proteolysis (LiP) and mass spectrometry (MS) (Lip-MS)	Thermal					48.8									cell-wide; thermostability; MS; proteome	Science 355, eaai7825 (2017) PMID: 28232526	Leuenberger P, Ganscha S, Kahraman A, Cappelletti V, Boersema PJ, von Mering C, Claassen M, Picotti P.	Peptide level information is also available in the supplementary table 3		Supplementary Table 3
	Spermine synthase	Human	366	41,268	P52788	2.5.1.22			wild						7.6	HEPES	20 mM	KCl,MgCl2	150 mM, 10 mM		1 mg/ml	Limited proteolysis (LiP) and mass spectrometry (MS) (Lip-MS)	Thermal					48.81									cell-wide; thermostability; MS; proteome	Science 355, eaai7825 (2017) PMID: 28232526	Leuenberger P, Ganscha S, Kahraman A, Cappelletti V, Boersema PJ, von Mering C, Claassen M, Picotti P.	Peptide level information is also available in the supplementary table 3		Supplementary Table 3
	Phosphorylated adapter RNA export protein	Human	394	44,403	Q9H814				wild						7.6	HEPES	20 mM	KCl,MgCl2	150 mM, 10 mM		1 mg/ml	Limited proteolysis (LiP) and mass spectrometry (MS) (Lip-MS)	Thermal					48.89									cell-wide; thermostability; MS; proteome	Science 355, eaai7825 (2017) PMID: 28232526	Leuenberger P, Ganscha S, Kahraman A, Cappelletti V, Boersema PJ, von Mering C, Claassen M, Picotti P.	Peptide level information is also available in the supplementary table 3		Supplementary Table 3
	Heterogeneous nuclear ribonucleoprotein Q	Human	623	69,603	O60506				wild						7.6	HEPES	20 mM	KCl,MgCl2	150 mM, 10 mM		1 mg/ml	Limited proteolysis (LiP) and mass spectrometry (MS) (Lip-MS)	Thermal					48.92									cell-wide; thermostability; MS; proteome	Science 355, eaai7825 (2017) PMID: 28232526	Leuenberger P, Ganscha S, Kahraman A, Cappelletti V, Boersema PJ, von Mering C, Claassen M, Picotti P.	Peptide level information is also available in the supplementary table 3		Supplementary Table 3
	PHD finger-like domain-containing protein 5A	Human	110	12,405	Q7RTV0				wild						7.6	HEPES	20 mM	KCl,MgCl2	150 mM, 10 mM		1 mg/ml	Limited proteolysis (LiP) and mass spectrometry (MS) (Lip-MS)	Thermal					48.98									cell-wide; thermostability; MS; proteome	Science 355, eaai7825 (2017) PMID: 28232526	Leuenberger P, Ganscha S, Kahraman A, Cappelletti V, Boersema PJ, von Mering C, Claassen M, Picotti P.	Peptide level information is also available in the supplementary table 3		Supplementary Table 3
	Cathepsin D	Human	412	44,552	P07339	3.4.23.5			wild						7.6	HEPES	20 mM	KCl,MgCl2	150 mM, 10 mM		1 mg/ml	Limited proteolysis (LiP) and mass spectrometry (MS) (Lip-MS)	Thermal					49.01									cell-wide; thermostability; MS; proteome	Science 355, eaai7825 (2017) PMID: 28232526	Leuenberger P, Ganscha S, Kahraman A, Cappelletti V, Boersema PJ, von Mering C, Claassen M, Picotti P.	Peptide level information is also available in the supplementary table 3		Supplementary Table 3
	Exosome complex exonuclease RRP44	Human	958	109,003	Q9Y2L1	3.1.13.-; 3.1.26.-			wild						7.6	HEPES	20 mM	KCl,MgCl2	150 mM, 10 mM		1 mg/ml	Limited proteolysis (LiP) and mass spectrometry (MS) (Lip-MS)	Thermal					49.08									cell-wide; thermostability; MS; proteome	Science 355, eaai7825 (2017) PMID: 28232526	Leuenberger P, Ganscha S, Kahraman A, Cappelletti V, Boersema PJ, von Mering C, Claassen M, Picotti P.	Peptide level information is also available in the supplementary table 3		Supplementary Table 3
	Proline-, glutamic acid- and leucine-rich protein 1	Human	1130	119,700	Q8IZL8				wild						7.6	HEPES	20 mM	KCl,MgCl2	150 mM, 10 mM		1 mg/ml	Limited proteolysis (LiP) and mass spectrometry (MS) (Lip-MS)	Thermal					49.11									cell-wide; thermostability; MS; proteome	Science 355, eaai7825 (2017) PMID: 28232526	Leuenberger P, Ganscha S, Kahraman A, Cappelletti V, Boersema PJ, von Mering C, Claassen M, Picotti P.	Peptide level information is also available in the supplementary table 3		Supplementary Table 3
	DNA topoisomerase 2-alpha	Human	1531	174,385	P11388	5.6.2.2			wild						7.6	HEPES	20 mM	KCl,MgCl2	150 mM, 10 mM		1 mg/ml	Limited proteolysis (LiP) and mass spectrometry (MS) (Lip-MS)	Thermal					49.17									cell-wide; thermostability; MS; proteome	Science 355, eaai7825 (2017) PMID: 28232526	Leuenberger P, Ganscha S, Kahraman A, Cappelletti V, Boersema PJ, von Mering C, Claassen M, Picotti P.	Peptide level information is also available in the supplementary table 3		Supplementary Table 3
	U4/U6.U5 tri-snRNP-associated protein 2	Human	536	62,044	B9A018				wild						7.6	HEPES	20 mM	KCl,MgCl2	150 mM, 10 mM		1 mg/ml	Limited proteolysis (LiP) and mass spectrometry (MS) (Lip-MS)	Thermal					49.21									cell-wide; thermostability; MS; proteome	Science 355, eaai7825 (2017) PMID: 28232526	Leuenberger P, Ganscha S, Kahraman A, Cappelletti V, Boersema PJ, von Mering C, Claassen M, Picotti P.	Peptide level information is also available in the supplementary table 3		Supplementary Table 3
	Structural maintenance of chromosomes protein 3	Human	1217	141,542	Q9UQE7				wild						7.6	HEPES	20 mM	KCl,MgCl2	150 mM, 10 mM		1 mg/ml	Limited proteolysis (LiP) and mass spectrometry (MS) (Lip-MS)	Thermal					49.23									cell-wide; thermostability; MS; proteome	Science 355, eaai7825 (2017) PMID: 28232526	Leuenberger P, Ganscha S, Kahraman A, Cappelletti V, Boersema PJ, von Mering C, Claassen M, Picotti P.	Peptide level information is also available in the supplementary table 3		Supplementary Table 3
	Transport and Golgi organization protein 1 homolog	Human	1907	213,702	Q5JRA6				wild						7.6	HEPES	20 mM	KCl,MgCl2	150 mM, 10 mM		1 mg/ml	Limited proteolysis (LiP) and mass spectrometry (MS) (Lip-MS)	Thermal					49.24									cell-wide; thermostability; MS; proteome	Science 355, eaai7825 (2017) PMID: 28232526	Leuenberger P, Ganscha S, Kahraman A, Cappelletti V, Boersema PJ, von Mering C, Claassen M, Picotti P.	Peptide level information is also available in the supplementary table 3		Supplementary Table 3
	Plasminogen activator inhibitor 1 RNA-binding protein	Human	408	44,965	Q8NC51				wild						7.6	HEPES	20 mM	KCl,MgCl2	150 mM, 10 mM		1 mg/ml	Limited proteolysis (LiP) and mass spectrometry (MS) (Lip-MS)	Thermal					49.32									cell-wide; thermostability; MS; proteome	Science 355, eaai7825 (2017) PMID: 28232526	Leuenberger P, Ganscha S, Kahraman A, Cappelletti V, Boersema PJ, von Mering C, Claassen M, Picotti P.	Peptide level information is also available in the supplementary table 3		Supplementary Table 3
	Glucose-6-phosphate isomerase	Human	558	63,147	P06744	5.3.1.9			wild						7.6	HEPES	20 mM	KCl,MgCl2	150 mM, 10 mM		1 mg/ml	Limited proteolysis (LiP) and mass spectrometry (MS) (Lip-MS)	Thermal					49.34									cell-wide; thermostability; MS; proteome	Science 355, eaai7825 (2017) PMID: 28232526	Leuenberger P, Ganscha S, Kahraman A, Cappelletti V, Boersema PJ, von Mering C, Claassen M, Picotti P.	Peptide level information is also available in the supplementary table 3		Supplementary Table 3
	Zinc finger CCCH domain-containing protein 15	Human	426	48,602	Q8WU90				wild						7.6	HEPES	20 mM	KCl,MgCl2	150 mM, 10 mM		1 mg/ml	Limited proteolysis (LiP) and mass spectrometry (MS) (Lip-MS)	Thermal					49.37									cell-wide; thermostability; MS; proteome	Science 355, eaai7825 (2017) PMID: 28232526	Leuenberger P, Ganscha S, Kahraman A, Cappelletti V, Boersema PJ, von Mering C, Claassen M, Picotti P.	Peptide level information is also available in the supplementary table 3		Supplementary Table 3
	Pre-mRNA-processing factor 19	Human	504	55,181	Q9UMS4	2.3.2.27			wild						7.6	HEPES	20 mM	KCl,MgCl2	150 mM, 10 mM		1 mg/ml	Limited proteolysis (LiP) and mass spectrometry (MS) (Lip-MS)	Thermal					49.4									cell-wide; thermostability; MS; proteome	Science 355, eaai7825 (2017) PMID: 28232526	Leuenberger P, Ganscha S, Kahraman A, Cappelletti V, Boersema PJ, von Mering C, Claassen M, Picotti P.	Peptide level information is also available in the supplementary table 3		Supplementary Table 3
	Heterogeneous nuclear ribonucleoprotein R	Human	633	70,943	O43390				wild						7.6	HEPES	20 mM	KCl,MgCl2	150 mM, 10 mM		1 mg/ml	Limited proteolysis (LiP) and mass spectrometry (MS) (Lip-MS)	Thermal					49.43									cell-wide; thermostability; MS; proteome	Science 355, eaai7825 (2017) PMID: 28232526	Leuenberger P, Ganscha S, Kahraman A, Cappelletti V, Boersema PJ, von Mering C, Claassen M, Picotti P.	Peptide level information is also available in the supplementary table 3		Supplementary Table 3
	Phosphoglycerate kinase 1	Human	417	44,615	P00558	2.7.2.3			wild						7.6	HEPES	20 mM	KCl,MgCl2	150 mM, 10 mM		1 mg/ml	Limited proteolysis (LiP) and mass spectrometry (MS) (Lip-MS)	Thermal					49.47									cell-wide; thermostability; MS; proteome	Science 355, eaai7825 (2017) PMID: 28232526	Leuenberger P, Ganscha S, Kahraman A, Cappelletti V, Boersema PJ, von Mering C, Claassen M, Picotti P.	Peptide level information is also available in the supplementary table 3		Supplementary Table 3
	Sorcin	Human	155	17,605	C9J0K6				wild						7.6	HEPES	20 mM	KCl,MgCl2	150 mM, 10 mM		1 mg/ml	Limited proteolysis (LiP) and mass spectrometry (MS) (Lip-MS)	Thermal					49.49									cell-wide; thermostability; MS; proteome	Science 355, eaai7825 (2017) PMID: 28232526	Leuenberger P, Ganscha S, Kahraman A, Cappelletti V, Boersema PJ, von Mering C, Claassen M, Picotti P.	Peptide level information is also available in the supplementary table 3		Supplementary Table 3
	Cytochrome c oxidase assembly factor 7	Human	231	25,709	Q96BR5				wild						7.6	HEPES	20 mM	KCl,MgCl2	150 mM, 10 mM		1 mg/ml	Limited proteolysis (LiP) and mass spectrometry (MS) (Lip-MS)	Thermal					49.53									cell-wide; thermostability; MS; proteome	Science 355, eaai7825 (2017) PMID: 28232526	Leuenberger P, Ganscha S, Kahraman A, Cappelletti V, Boersema PJ, von Mering C, Claassen M, Picotti P.	Peptide level information is also available in the supplementary table 3		Supplementary Table 3
	Eukaryotic translation initiation factor 4 gamma 2	Human	869	98,118	H0Y3P2				wild						7.6	HEPES	20 mM	KCl,MgCl2	150 mM, 10 mM		1 mg/ml	Limited proteolysis (LiP) and mass spectrometry (MS) (Lip-MS)	Thermal					49.56									cell-wide; thermostability; MS; proteome	Science 355, eaai7825 (2017) PMID: 28232526	Leuenberger P, Ganscha S, Kahraman A, Cappelletti V, Boersema PJ, von Mering C, Claassen M, Picotti P.	Peptide level information is also available in the supplementary table 3		Supplementary Table 3
	Bifunctional purine biosynthesis protein ATIC	Human	592	64,616	P31939	2.1.2.3; 3.5.4.10			wild						7.6	HEPES	20 mM	KCl,MgCl2	150 mM, 10 mM		1 mg/ml	Limited proteolysis (LiP) and mass spectrometry (MS) (Lip-MS)	Thermal					49.56									cell-wide; thermostability; MS; proteome	Science 355, eaai7825 (2017) PMID: 28232526	Leuenberger P, Ganscha S, Kahraman A, Cappelletti V, Boersema PJ, von Mering C, Claassen M, Picotti P.	Peptide level information is also available in the supplementary table 3		Supplementary Table 3
	Prefoldin subunit 4	Human	134	15,314	Q9NQP4				wild						7.6	HEPES	20 mM	KCl,MgCl2	150 mM, 10 mM		1 mg/ml	Limited proteolysis (LiP) and mass spectrometry (MS) (Lip-MS)	Thermal					49.56									cell-wide; thermostability; MS; proteome	Science 355, eaai7825 (2017) PMID: 28232526	Leuenberger P, Ganscha S, Kahraman A, Cappelletti V, Boersema PJ, von Mering C, Claassen M, Picotti P.	Peptide level information is also available in the supplementary table 3		Supplementary Table 3
	Glutathione S-transferase omega-1	Human	241	27,566	P78417	2.5.1.18; 1.8.5.1; 1.20.4.2			wild						7.6	HEPES	20 mM	KCl,MgCl2	150 mM, 10 mM		1 mg/ml	Limited proteolysis (LiP) and mass spectrometry (MS) (Lip-MS)	Thermal					49.6									cell-wide; thermostability; MS; proteome	Science 355, eaai7825 (2017) PMID: 28232526	Leuenberger P, Ganscha S, Kahraman A, Cappelletti V, Boersema PJ, von Mering C, Claassen M, Picotti P.	Peptide level information is also available in the supplementary table 3		Supplementary Table 3
	High mobility group protein B3	Human	153	17,522	E9PES6				wild						7.6	HEPES	20 mM	KCl,MgCl2	150 mM, 10 mM		1 mg/ml	Limited proteolysis (LiP) and mass spectrometry (MS) (Lip-MS)	Thermal					49.62									cell-wide; thermostability; MS; proteome	Science 355, eaai7825 (2017) PMID: 28232526	Leuenberger P, Ganscha S, Kahraman A, Cappelletti V, Boersema PJ, von Mering C, Claassen M, Picotti P.	Peptide level information is also available in the supplementary table 3		Supplementary Table 3
	Proliferating cell nuclear antigen	Human	261	28,769	P12004				wild						7.6	HEPES	20 mM	KCl,MgCl2	150 mM, 10 mM		1 mg/ml	Limited proteolysis (LiP) and mass spectrometry (MS) (Lip-MS)	Thermal					49.63									cell-wide; thermostability; MS; proteome	Science 355, eaai7825 (2017) PMID: 28232526	Leuenberger P, Ganscha S, Kahraman A, Cappelletti V, Boersema PJ, von Mering C, Claassen M, Picotti P.	Peptide level information is also available in the supplementary table 3		Supplementary Table 3
	Far upstream element-binding protein 1	Human	644	67,560	Q96AE4				wild						7.6	HEPES	20 mM	KCl,MgCl2	150 mM, 10 mM		1 mg/ml	Limited proteolysis (LiP) and mass spectrometry (MS) (Lip-MS)	Thermal					49.63									cell-wide; thermostability; MS; proteome	Science 355, eaai7825 (2017) PMID: 28232526	Leuenberger P, Ganscha S, Kahraman A, Cappelletti V, Boersema PJ, von Mering C, Claassen M, Picotti P.	Peptide level information is also available in the supplementary table 3		Supplementary Table 3
	Plectin	Human	4684	531,791	Q15149				wild						7.6	HEPES	20 mM	KCl,MgCl2	150 mM, 10 mM		1 mg/ml	Limited proteolysis (LiP) and mass spectrometry (MS) (Lip-MS)	Thermal					49.72									cell-wide; thermostability; MS; proteome	Science 355, eaai7825 (2017) PMID: 28232526	Leuenberger P, Ganscha S, Kahraman A, Cappelletti V, Boersema PJ, von Mering C, Claassen M, Picotti P.	Peptide level information is also available in the supplementary table 3		Supplementary Table 3
	Protein disulfide-isomerase A4	Human	645	72,932	P13667	5.3.4.1			wild						7.6	HEPES	20 mM	KCl,MgCl2	150 mM, 10 mM		1 mg/ml	Limited proteolysis (LiP) and mass spectrometry (MS) (Lip-MS)	Thermal					49.73									cell-wide; thermostability; MS; proteome	Science 355, eaai7825 (2017) PMID: 28232526	Leuenberger P, Ganscha S, Kahraman A, Cappelletti V, Boersema PJ, von Mering C, Claassen M, Picotti P.	Peptide level information is also available in the supplementary table 3		Supplementary Table 3
	X-ray repair cross-complementing protein 5	Human	732	82,705	P13010	3.6.4.-			wild						7.6	HEPES	20 mM	KCl,MgCl2	150 mM, 10 mM		1 mg/ml	Limited proteolysis (LiP) and mass spectrometry (MS) (Lip-MS)	Thermal					49.78									cell-wide; thermostability; MS; proteome	Science 355, eaai7825 (2017) PMID: 28232526	Leuenberger P, Ganscha S, Kahraman A, Cappelletti V, Boersema PJ, von Mering C, Claassen M, Picotti P.	Peptide level information is also available in the supplementary table 3		Supplementary Table 3
	Interferon regulatory factor 2-binding protein 2	Human	587	61,025	Q7Z5L9				wild						7.6	HEPES	20 mM	KCl,MgCl2	150 mM, 10 mM		1 mg/ml	Limited proteolysis (LiP) and mass spectrometry (MS) (Lip-MS)	Thermal					49.83									cell-wide; thermostability; MS; proteome	Science 355, eaai7825 (2017) PMID: 28232526	Leuenberger P, Ganscha S, Kahraman A, Cappelletti V, Boersema PJ, von Mering C, Claassen M, Picotti P.	Peptide level information is also available in the supplementary table 3		Supplementary Table 3
	Zinc finger protein ZPR1	Human	386	42,654	H7C0E5				wild						7.6	HEPES	20 mM	KCl,MgCl2	150 mM, 10 mM		1 mg/ml	Limited proteolysis (LiP) and mass spectrometry (MS) (Lip-MS)	Thermal					49.85									cell-wide; thermostability; MS; proteome	Science 355, eaai7825 (2017) PMID: 28232526	Leuenberger P, Ganscha S, Kahraman A, Cappelletti V, Boersema PJ, von Mering C, Claassen M, Picotti P.	Peptide level information is also available in the supplementary table 3		Supplementary Table 3
	Pre-mRNA-processing-splicing factor 8	Human	2335	273,600	Q6P2Q9				wild						7.6	HEPES	20 mM	KCl,MgCl2	150 mM, 10 mM		1 mg/ml	Limited proteolysis (LiP) and mass spectrometry (MS) (Lip-MS)	Thermal					49.85									cell-wide; thermostability; MS; proteome	Science 355, eaai7825 (2017) PMID: 28232526	Leuenberger P, Ganscha S, Kahraman A, Cappelletti V, Boersema PJ, von Mering C, Claassen M, Picotti P.	Peptide level information is also available in the supplementary table 3		Supplementary Table 3
	Apoptosis inhibitor 5	Human	510	57,561	G3V1C3				wild						7.6	HEPES	20 mM	KCl,MgCl2	150 mM, 10 mM		1 mg/ml	Limited proteolysis (LiP) and mass spectrometry (MS) (Lip-MS)	Thermal					49.86									cell-wide; thermostability; MS; proteome	Science 355, eaai7825 (2017) PMID: 28232526	Leuenberger P, Ganscha S, Kahraman A, Cappelletti V, Boersema PJ, von Mering C, Claassen M, Picotti P.	Peptide level information is also available in the supplementary table 3		Supplementary Table 3
	Aconitate hydratase, mitochondrial	Human	805	87,820	A2A274				wild						7.6	HEPES	20 mM	KCl,MgCl2	150 mM, 10 mM		1 mg/ml	Limited proteolysis (LiP) and mass spectrometry (MS) (Lip-MS)	Thermal					49.87									cell-wide; thermostability; MS; proteome	Science 355, eaai7825 (2017) PMID: 28232526	Leuenberger P, Ganscha S, Kahraman A, Cappelletti V, Boersema PJ, von Mering C, Claassen M, Picotti P.	Peptide level information is also available in the supplementary table 3		Supplementary Table 3
	DNA replication licensing factor MCM3	Human	808	90,981	B4DWW4	3.6.4.12			wild						7.6	HEPES	20 mM	KCl,MgCl2	150 mM, 10 mM		1 mg/ml	Limited proteolysis (LiP) and mass spectrometry (MS) (Lip-MS)	Thermal					49.9									cell-wide; thermostability; MS; proteome	Science 355, eaai7825 (2017) PMID: 28232526	Leuenberger P, Ganscha S, Kahraman A, Cappelletti V, Boersema PJ, von Mering C, Claassen M, Picotti P.	Peptide level information is also available in the supplementary table 3		Supplementary Table 3
	Transcription elongation factor SPT4	Human	42	4,595	J3KSQ6				wild						7.6	HEPES	20 mM	KCl,MgCl2	150 mM, 10 mM		1 mg/ml	Limited proteolysis (LiP) and mass spectrometry (MS) (Lip-MS)	Thermal					49.93									cell-wide; thermostability; MS; proteome	Science 355, eaai7825 (2017) PMID: 28232526	Leuenberger P, Ganscha S, Kahraman A, Cappelletti V, Boersema PJ, von Mering C, Claassen M, Picotti P.	Peptide level information is also available in the supplementary table 3		Supplementary Table 3
	Putative heat shock protein HSP 90-beta 4	Human	505	58,264	Q58FF6				wild						7.6	HEPES	20 mM	KCl,MgCl2	150 mM, 10 mM		1 mg/ml	Limited proteolysis (LiP) and mass spectrometry (MS) (Lip-MS)	Thermal					49.94									cell-wide; thermostability; MS; proteome	Science 355, eaai7825 (2017) PMID: 28232526	Leuenberger P, Ganscha S, Kahraman A, Cappelletti V, Boersema PJ, von Mering C, Claassen M, Picotti P.	Peptide level information is also available in the supplementary table 3		Supplementary Table 3
	Glyceraldehyde-3-phosphate dehydrogenase	Human	335	36,053	P04406	1.2.1.12; 2.6.99.-			wild						7.6	HEPES	20 mM	KCl,MgCl2	150 mM, 10 mM		1 mg/ml	Limited proteolysis (LiP) and mass spectrometry (MS) (Lip-MS)	Thermal					49.96									cell-wide; thermostability; MS; proteome	Science 355, eaai7825 (2017) PMID: 28232526	Leuenberger P, Ganscha S, Kahraman A, Cappelletti V, Boersema PJ, von Mering C, Claassen M, Picotti P.	Peptide level information is also available in the supplementary table 3		Supplementary Table 3
	Peptidyl-prolyl cis-trans isomerase A	Human	165	18,012	P62937	5.2.1.8			wild						7.6	HEPES	20 mM	KCl,MgCl2	150 mM, 10 mM		1 mg/ml	Limited proteolysis (LiP) and mass spectrometry (MS) (Lip-MS)	Thermal					49.96									cell-wide; thermostability; MS; proteome	Science 355, eaai7825 (2017) PMID: 28232526	Leuenberger P, Ganscha S, Kahraman A, Cappelletti V, Boersema PJ, von Mering C, Claassen M, Picotti P.	Peptide level information is also available in the supplementary table 3		Supplementary Table 3
	Clathrin heavy chain 1	Human	1675	191,615	Q00610				wild						7.6	HEPES	20 mM	KCl,MgCl2	150 mM, 10 mM		1 mg/ml	Limited proteolysis (LiP) and mass spectrometry (MS) (Lip-MS)	Thermal					49.98									cell-wide; thermostability; MS; proteome	Science 355, eaai7825 (2017) PMID: 28232526	Leuenberger P, Ganscha S, Kahraman A, Cappelletti V, Boersema PJ, von Mering C, Claassen M, Picotti P.	Peptide level information is also available in the supplementary table 3		Supplementary Table 3
	Methionine aminopeptidase 2	Human	478	52,892	P50579	3.4.11.18			wild						7.6	HEPES	20 mM	KCl,MgCl2	150 mM, 10 mM		1 mg/ml	Limited proteolysis (LiP) and mass spectrometry (MS) (Lip-MS)	Thermal					50									cell-wide; thermostability; MS; proteome	Science 355, eaai7825 (2017) PMID: 28232526	Leuenberger P, Ganscha S, Kahraman A, Cappelletti V, Boersema PJ, von Mering C, Claassen M, Picotti P.	Peptide level information is also available in the supplementary table 3		Supplementary Table 3
	Translationally-controlled tumor protein	Human	172	19,595	P13693				wild						7.6	HEPES	20 mM	KCl,MgCl2	150 mM, 10 mM		1 mg/ml	Limited proteolysis (LiP) and mass spectrometry (MS) (Lip-MS)	Thermal					50.06									cell-wide; thermostability; MS; proteome	Science 355, eaai7825 (2017) PMID: 28232526	Leuenberger P, Ganscha S, Kahraman A, Cappelletti V, Boersema PJ, von Mering C, Claassen M, Picotti P.	Peptide level information is also available in the supplementary table 3		Supplementary Table 3
	Myosin light polypeptide 6	Human	151	16,930	P60660				wild						7.6	HEPES	20 mM	KCl,MgCl2	150 mM, 10 mM		1 mg/ml	Limited proteolysis (LiP) and mass spectrometry (MS) (Lip-MS)	Thermal					50.11									cell-wide; thermostability; MS; proteome	Science 355, eaai7825 (2017) PMID: 28232526	Leuenberger P, Ganscha S, Kahraman A, Cappelletti V, Boersema PJ, von Mering C, Claassen M, Picotti P.	Peptide level information is also available in the supplementary table 3		Supplementary Table 3
	Cleavage and polyadenylation specificity factor subunit 1	Human	1443	160,884	Q10570				wild						7.6	HEPES	20 mM	KCl,MgCl2	150 mM, 10 mM		1 mg/ml	Limited proteolysis (LiP) and mass spectrometry (MS) (Lip-MS)	Thermal					50.14									cell-wide; thermostability; MS; proteome	Science 355, eaai7825 (2017) PMID: 28232526	Leuenberger P, Ganscha S, Kahraman A, Cappelletti V, Boersema PJ, von Mering C, Claassen M, Picotti P.	Peptide level information is also available in the supplementary table 3		Supplementary Table 3
	RNA-binding protein 4	Human	364	40,314	Q9BWF3				wild						7.6	HEPES	20 mM	KCl,MgCl2	150 mM, 10 mM		1 mg/ml	Limited proteolysis (LiP) and mass spectrometry (MS) (Lip-MS)	Thermal					50.17									cell-wide; thermostability; MS; proteome	Science 355, eaai7825 (2017) PMID: 28232526	Leuenberger P, Ganscha S, Kahraman A, Cappelletti V, Boersema PJ, von Mering C, Claassen M, Picotti P.	Peptide level information is also available in the supplementary table 3		Supplementary Table 3
	Peptidyl-prolyl cis-trans isomerase B	Human	216	23,743	P23284	5.2.1.8			wild						7.6	HEPES	20 mM	KCl,MgCl2	150 mM, 10 mM		1 mg/ml	Limited proteolysis (LiP) and mass spectrometry (MS) (Lip-MS)	Thermal					50.22									cell-wide; thermostability; MS; proteome	Science 355, eaai7825 (2017) PMID: 28232526	Leuenberger P, Ganscha S, Kahraman A, Cappelletti V, Boersema PJ, von Mering C, Claassen M, Picotti P.	Peptide level information is also available in the supplementary table 3		Supplementary Table 3
	Cell surface glycoprotein MUC18	Human	646	71,607	P43121				wild						7.6	HEPES	20 mM	KCl,MgCl2	150 mM, 10 mM		1 mg/ml	Limited proteolysis (LiP) and mass spectrometry (MS) (Lip-MS)	Thermal					50.22									cell-wide; thermostability; MS; proteome	Science 355, eaai7825 (2017) PMID: 28232526	Leuenberger P, Ganscha S, Kahraman A, Cappelletti V, Boersema PJ, von Mering C, Claassen M, Picotti P.	Peptide level information is also available in the supplementary table 3		Supplementary Table 3
	Prolactin-inducible protein	Human	146	16,572	P12273				wild						7.6	HEPES	20 mM	KCl,MgCl2	150 mM, 10 mM		1 mg/ml	Limited proteolysis (LiP) and mass spectrometry (MS) (Lip-MS)	Thermal					50.24									cell-wide; thermostability; MS; proteome	Science 355, eaai7825 (2017) PMID: 28232526	Leuenberger P, Ganscha S, Kahraman A, Cappelletti V, Boersema PJ, von Mering C, Claassen M, Picotti P.	Peptide level information is also available in the supplementary table 3		Supplementary Table 3
	Beta-1,4-mannosyl-glycoprotein 4-beta-N-acetylglucosaminyltransferase	Human	533	61,313	Q09327	2.4.1.144			wild						7.6	HEPES	20 mM	KCl,MgCl2	150 mM, 10 mM		1 mg/ml	Limited proteolysis (LiP) and mass spectrometry (MS) (Lip-MS)	Thermal					50.24									cell-wide; thermostability; MS; proteome	Science 355, eaai7825 (2017) PMID: 28232526	Leuenberger P, Ganscha S, Kahraman A, Cappelletti V, Boersema PJ, von Mering C, Claassen M, Picotti P.	Peptide level information is also available in the supplementary table 3		Supplementary Table 3
	RNA-binding protein EWS	Human	656	68,478	Q01844				wild						7.6	HEPES	20 mM	KCl,MgCl2	150 mM, 10 mM		1 mg/ml	Limited proteolysis (LiP) and mass spectrometry (MS) (Lip-MS)	Thermal					50.25									cell-wide; thermostability; MS; proteome	Science 355, eaai7825 (2017) PMID: 28232526	Leuenberger P, Ganscha S, Kahraman A, Cappelletti V, Boersema PJ, von Mering C, Claassen M, Picotti P.	Peptide level information is also available in the supplementary table 3		Supplementary Table 3
	Acetyl-CoA acetyltransferase, cytosolic	Human	397	41,351	Q9BWD1	2.3.1.9			wild						7.6	HEPES	20 mM	KCl,MgCl2	150 mM, 10 mM		1 mg/ml	Limited proteolysis (LiP) and mass spectrometry (MS) (Lip-MS)	Thermal					50.25									cell-wide; thermostability; MS; proteome	Science 355, eaai7825 (2017) PMID: 28232526	Leuenberger P, Ganscha S, Kahraman A, Cappelletti V, Boersema PJ, von Mering C, Claassen M, Picotti P.	Peptide level information is also available in the supplementary table 3		Supplementary Table 3
	Eukaryotic translation initiation factor 3 subunit J	Human	258	29,062	O75822				wild						7.6	HEPES	20 mM	KCl,MgCl2	150 mM, 10 mM		1 mg/ml	Limited proteolysis (LiP) and mass spectrometry (MS) (Lip-MS)	Thermal					50.26									cell-wide; thermostability; MS; proteome	Science 355, eaai7825 (2017) PMID: 28232526	Leuenberger P, Ganscha S, Kahraman A, Cappelletti V, Boersema PJ, von Mering C, Claassen M, Picotti P.	Peptide level information is also available in the supplementary table 3		Supplementary Table 3
	Palladin	Human	1383	150,564	Q8WX93				wild						7.6	HEPES	20 mM	KCl,MgCl2	150 mM, 10 mM		1 mg/ml	Limited proteolysis (LiP) and mass spectrometry (MS) (Lip-MS)	Thermal					50.26									cell-wide; thermostability; MS; proteome	Science 355, eaai7825 (2017) PMID: 28232526	Leuenberger P, Ganscha S, Kahraman A, Cappelletti V, Boersema PJ, von Mering C, Claassen M, Picotti P.	Peptide level information is also available in the supplementary table 3		Supplementary Table 3
	Calumenin	Human	315	37,107	O43852				wild						7.6	HEPES	20 mM	KCl,MgCl2	150 mM, 10 mM		1 mg/ml	Limited proteolysis (LiP) and mass spectrometry (MS) (Lip-MS)	Thermal					50.31									cell-wide; thermostability; MS; proteome	Science 355, eaai7825 (2017) PMID: 28232526	Leuenberger P, Ganscha S, Kahraman A, Cappelletti V, Boersema PJ, von Mering C, Claassen M, Picotti P.	Peptide level information is also available in the supplementary table 3		Supplementary Table 3
	Proteasome activator complex subunit 1	Human	249	28,723	Q06323				wild						7.6	HEPES	20 mM	KCl,MgCl2	150 mM, 10 mM		1 mg/ml	Limited proteolysis (LiP) and mass spectrometry (MS) (Lip-MS)	Thermal					50.32									cell-wide; thermostability; MS; proteome	Science 355, eaai7825 (2017) PMID: 28232526	Leuenberger P, Ganscha S, Kahraman A, Cappelletti V, Boersema PJ, von Mering C, Claassen M, Picotti P.	Peptide level information is also available in the supplementary table 3		Supplementary Table 3
	Heat shock protein HSP 90-beta	Human	724	83,264	P08238				wild						7.6	HEPES	20 mM	KCl,MgCl2	150 mM, 10 mM		1 mg/ml	Limited proteolysis (LiP) and mass spectrometry (MS) (Lip-MS)	Thermal					50.39									cell-wide; thermostability; MS; proteome	Science 355, eaai7825 (2017) PMID: 28232526	Leuenberger P, Ganscha S, Kahraman A, Cappelletti V, Boersema PJ, von Mering C, Claassen M, Picotti P.	Peptide level information is also available in the supplementary table 3		Supplementary Table 3
	Acyl carrier protein, mitochondrial	Human	156	17,417	O14561				wild						7.6	HEPES	20 mM	KCl,MgCl2	150 mM, 10 mM		1 mg/ml	Limited proteolysis (LiP) and mass spectrometry (MS) (Lip-MS)	Thermal					50.4									cell-wide; thermostability; MS; proteome	Science 355, eaai7825 (2017) PMID: 28232526	Leuenberger P, Ganscha S, Kahraman A, Cappelletti V, Boersema PJ, von Mering C, Claassen M, Picotti P.	Peptide level information is also available in the supplementary table 3		Supplementary Table 3
	Death effector domain-containing protein	Human	318	36,794	O75618				wild						7.6	HEPES	20 mM	KCl,MgCl2	150 mM, 10 mM		1 mg/ml	Limited proteolysis (LiP) and mass spectrometry (MS) (Lip-MS)	Thermal					50.42									cell-wide; thermostability; MS; proteome	Science 355, eaai7825 (2017) PMID: 28232526	Leuenberger P, Ganscha S, Kahraman A, Cappelletti V, Boersema PJ, von Mering C, Claassen M, Picotti P.	Peptide level information is also available in the supplementary table 3		Supplementary Table 3
	Thioredoxin domain-containing protein 12	Human	172	19,206	O95881	1.8.4.2			wild						7.6	HEPES	20 mM	KCl,MgCl2	150 mM, 10 mM		1 mg/ml	Limited proteolysis (LiP) and mass spectrometry (MS) (Lip-MS)	Thermal					50.45									cell-wide; thermostability; MS; proteome	Science 355, eaai7825 (2017) PMID: 28232526	Leuenberger P, Ganscha S, Kahraman A, Cappelletti V, Boersema PJ, von Mering C, Claassen M, Picotti P.	Peptide level information is also available in the supplementary table 3		Supplementary Table 3
	Fructose-bisphosphate aldolase C	Human	364	39,456	P09972	4.1.2.13			wild						7.6	HEPES	20 mM	KCl,MgCl2	150 mM, 10 mM		1 mg/ml	Limited proteolysis (LiP) and mass spectrometry (MS) (Lip-MS)	Thermal					50.45									cell-wide; thermostability; MS; proteome	Science 355, eaai7825 (2017) PMID: 28232526	Leuenberger P, Ganscha S, Kahraman A, Cappelletti V, Boersema PJ, von Mering C, Claassen M, Picotti P.	Peptide level information is also available in the supplementary table 3		Supplementary Table 3
	Elongation factor Tu, mitochondrial	Human	452	49,542	P49411				wild						7.6	HEPES	20 mM	KCl,MgCl2	150 mM, 10 mM		1 mg/ml	Limited proteolysis (LiP) and mass spectrometry (MS) (Lip-MS)	Thermal					50.45									cell-wide; thermostability; MS; proteome	Science 355, eaai7825 (2017) PMID: 28232526	Leuenberger P, Ganscha S, Kahraman A, Cappelletti V, Boersema PJ, von Mering C, Claassen M, Picotti P.	Peptide level information is also available in the supplementary table 3		Supplementary Table 3
	COP9 signalosome complex subunit 6	Human	326	36,064	E7EM64				wild						7.6	HEPES	20 mM	KCl,MgCl2	150 mM, 10 mM		1 mg/ml	Limited proteolysis (LiP) and mass spectrometry (MS) (Lip-MS)	Thermal					50.52									cell-wide; thermostability; MS; proteome	Science 355, eaai7825 (2017) PMID: 28232526	Leuenberger P, Ganscha S, Kahraman A, Cappelletti V, Boersema PJ, von Mering C, Claassen M, Picotti P.	Peptide level information is also available in the supplementary table 3		Supplementary Table 3
	Histone H2A.V	Human	128	13,509	Q71UI9				wild						7.6	HEPES	20 mM	KCl,MgCl2	150 mM, 10 mM		1 mg/ml	Limited proteolysis (LiP) and mass spectrometry (MS) (Lip-MS)	Thermal					50.61									cell-wide; thermostability; MS; proteome	Science 355, eaai7825 (2017) PMID: 28232526	Leuenberger P, Ganscha S, Kahraman A, Cappelletti V, Boersema PJ, von Mering C, Claassen M, Picotti P.	Peptide level information is also available in the supplementary table 3		Supplementary Table 3
	Seryl-tRNA synthetase	Human	328	36,410	M0R259	6.1.1.11			wild						7.6	HEPES	20 mM	KCl,MgCl2	150 mM, 10 mM		1 mg/ml	Limited proteolysis (LiP) and mass spectrometry (MS) (Lip-MS)	Thermal					50.65									cell-wide; thermostability; MS; proteome	Science 355, eaai7825 (2017) PMID: 28232526	Leuenberger P, Ganscha S, Kahraman A, Cappelletti V, Boersema PJ, von Mering C, Claassen M, Picotti P.	Peptide level information is also available in the supplementary table 3		Supplementary Table 3
	Cleavage and polyadenylation specificity factor subunit 5	Human	227	26,227	O43809				wild						7.6	HEPES	20 mM	KCl,MgCl2	150 mM, 10 mM		1 mg/ml	Limited proteolysis (LiP) and mass spectrometry (MS) (Lip-MS)	Thermal					50.66									cell-wide; thermostability; MS; proteome	Science 355, eaai7825 (2017) PMID: 28232526	Leuenberger P, Ganscha S, Kahraman A, Cappelletti V, Boersema PJ, von Mering C, Claassen M, Picotti P.	Peptide level information is also available in the supplementary table 3		Supplementary Table 3
	Serine-threonine kinase receptor-associated protein	Human	350	38,438	Q9Y3F4				wild						7.6	HEPES	20 mM	KCl,MgCl2	150 mM, 10 mM		1 mg/ml	Limited proteolysis (LiP) and mass spectrometry (MS) (Lip-MS)	Thermal					50.67									cell-wide; thermostability; MS; proteome	Science 355, eaai7825 (2017) PMID: 28232526	Leuenberger P, Ganscha S, Kahraman A, Cappelletti V, Boersema PJ, von Mering C, Claassen M, Picotti P.	Peptide level information is also available in the supplementary table 3		Supplementary Table 3
	Nucleosome assembly protein 1-like 1	Human	237	27,724	F8VUX1				wild						7.6	HEPES	20 mM	KCl,MgCl2	150 mM, 10 mM		1 mg/ml	Limited proteolysis (LiP) and mass spectrometry (MS) (Lip-MS)	Thermal					50.7									cell-wide; thermostability; MS; proteome	Science 355, eaai7825 (2017) PMID: 28232526	Leuenberger P, Ganscha S, Kahraman A, Cappelletti V, Boersema PJ, von Mering C, Claassen M, Picotti P.	Peptide level information is also available in the supplementary table 3		Supplementary Table 3
	Farnesyl pyrophosphate synthase	Human	419	48,275	P14324	2.5.1.10; 2.5.1.1			wild						7.6	HEPES	20 mM	KCl,MgCl2	150 mM, 10 mM		1 mg/ml	Limited proteolysis (LiP) and mass spectrometry (MS) (Lip-MS)	Thermal					50.74									cell-wide; thermostability; MS; proteome	Science 355, eaai7825 (2017) PMID: 28232526	Leuenberger P, Ganscha S, Kahraman A, Cappelletti V, Boersema PJ, von Mering C, Claassen M, Picotti P.	Peptide level information is also available in the supplementary table 3		Supplementary Table 3
	Poly(U)-binding-splicing factor PUF60	Human	559	59,875	Q9UHX1				wild						7.6	HEPES	20 mM	KCl,MgCl2	150 mM, 10 mM		1 mg/ml	Limited proteolysis (LiP) and mass spectrometry (MS) (Lip-MS)	Thermal					50.75									cell-wide; thermostability; MS; proteome	Science 355, eaai7825 (2017) PMID: 28232526	Leuenberger P, Ganscha S, Kahraman A, Cappelletti V, Boersema PJ, von Mering C, Claassen M, Picotti P.	Peptide level information is also available in the supplementary table 3		Supplementary Table 3
	Ankyrin repeat domain-containing protein 45	Human	266	29,977	Q5TZF3				wild						7.6	HEPES	20 mM	KCl,MgCl2	150 mM, 10 mM		1 mg/ml	Limited proteolysis (LiP) and mass spectrometry (MS) (Lip-MS)	Thermal					50.78									cell-wide; thermostability; MS; proteome	Science 355, eaai7825 (2017) PMID: 28232526	Leuenberger P, Ganscha S, Kahraman A, Cappelletti V, Boersema PJ, von Mering C, Claassen M, Picotti P.	Peptide level information is also available in the supplementary table 3		Supplementary Table 3
	Prefoldin subunit 6	Human	129	14,583	O15212				wild						7.6	HEPES	20 mM	KCl,MgCl2	150 mM, 10 mM		1 mg/ml	Limited proteolysis (LiP) and mass spectrometry (MS) (Lip-MS)	Thermal					50.81									cell-wide; thermostability; MS; proteome	Science 355, eaai7825 (2017) PMID: 28232526	Leuenberger P, Ganscha S, Kahraman A, Cappelletti V, Boersema PJ, von Mering C, Claassen M, Picotti P.	Peptide level information is also available in the supplementary table 3		Supplementary Table 3
	DNA-(apurinic or apyrimidinic site) endonuclease	Human	263	29,190	G3V3M6	3.1.-.-			wild						7.6	HEPES	20 mM	KCl,MgCl2	150 mM, 10 mM		1 mg/ml	Limited proteolysis (LiP) and mass spectrometry (MS) (Lip-MS)	Thermal					50.92									cell-wide; thermostability; MS; proteome	Science 355, eaai7825 (2017) PMID: 28232526	Leuenberger P, Ganscha S, Kahraman A, Cappelletti V, Boersema PJ, von Mering C, Claassen M, Picotti P.	Peptide level information is also available in the supplementary table 3		Supplementary Table 3
	Polyadenylate-binding protein-interacting protein 1	Human	479	53,525	Q9H074				wild						7.6	HEPES	20 mM	KCl,MgCl2	150 mM, 10 mM		1 mg/ml	Limited proteolysis (LiP) and mass spectrometry (MS) (Lip-MS)	Thermal					50.99									cell-wide; thermostability; MS; proteome	Science 355, eaai7825 (2017) PMID: 28232526	Leuenberger P, Ganscha S, Kahraman A, Cappelletti V, Boersema PJ, von Mering C, Claassen M, Picotti P.	Peptide level information is also available in the supplementary table 3		Supplementary Table 3
	Stress-70 protein, mitochondrial	Human	679	73,680	P38646				wild						7.6	HEPES	20 mM	KCl,MgCl2	150 mM, 10 mM		1 mg/ml	Limited proteolysis (LiP) and mass spectrometry (MS) (Lip-MS)	Thermal					51.01									cell-wide; thermostability; MS; proteome	Science 355, eaai7825 (2017) PMID: 28232526	Leuenberger P, Ganscha S, Kahraman A, Cappelletti V, Boersema PJ, von Mering C, Claassen M, Picotti P.	Peptide level information is also available in the supplementary table 3		Supplementary Table 3
	Endoplasmic reticulum resident protein 29	Human	261	28,993	P30040				wild						7.6	HEPES	20 mM	KCl,MgCl2	150 mM, 10 mM		1 mg/ml	Limited proteolysis (LiP) and mass spectrometry (MS) (Lip-MS)	Thermal					51.05									cell-wide; thermostability; MS; proteome	Science 355, eaai7825 (2017) PMID: 28232526	Leuenberger P, Ganscha S, Kahraman A, Cappelletti V, Boersema PJ, von Mering C, Claassen M, Picotti P.	Peptide level information is also available in the supplementary table 3		Supplementary Table 3
	Protein quaking	Human	341	37,671	Q96PU8				wild						7.6	HEPES	20 mM	KCl,MgCl2	150 mM, 10 mM		1 mg/ml	Limited proteolysis (LiP) and mass spectrometry (MS) (Lip-MS)	Thermal					51.05									cell-wide; thermostability; MS; proteome	Science 355, eaai7825 (2017) PMID: 28232526	Leuenberger P, Ganscha S, Kahraman A, Cappelletti V, Boersema PJ, von Mering C, Claassen M, Picotti P.	Peptide level information is also available in the supplementary table 3		Supplementary Table 3
	DUF3456 domain-containing protein	Human	263	29,224	F8W031				wild						7.6	HEPES	20 mM	KCl,MgCl2	150 mM, 10 mM		1 mg/ml	Limited proteolysis (LiP) and mass spectrometry (MS) (Lip-MS)	Thermal					51.07									cell-wide; thermostability; MS; proteome	Science 355, eaai7825 (2017) PMID: 28232526	Leuenberger P, Ganscha S, Kahraman A, Cappelletti V, Boersema PJ, von Mering C, Claassen M, Picotti P.	Peptide level information is also available in the supplementary table 3		Supplementary Table 3
	NADH-ubiquinone oxidoreductase 75 kDa subunit, mitochondrial	Human	611	66,922	B4DJ81				wild						7.6	HEPES	20 mM	KCl,MgCl2	150 mM, 10 mM		1 mg/ml	Limited proteolysis (LiP) and mass spectrometry (MS) (Lip-MS)	Thermal					51.08									cell-wide; thermostability; MS; proteome	Science 355, eaai7825 (2017) PMID: 28232526	Leuenberger P, Ganscha S, Kahraman A, Cappelletti V, Boersema PJ, von Mering C, Claassen M, Picotti P.	Peptide level information is also available in the supplementary table 3		Supplementary Table 3
	Endothelial differentiation-related factor 1	Human	148	16,369	O60869				wild						7.6	HEPES	20 mM	KCl,MgCl2	150 mM, 10 mM		1 mg/ml	Limited proteolysis (LiP) and mass spectrometry (MS) (Lip-MS)	Thermal					51.15									cell-wide; thermostability; MS; proteome	Science 355, eaai7825 (2017) PMID: 28232526	Leuenberger P, Ganscha S, Kahraman A, Cappelletti V, Boersema PJ, von Mering C, Claassen M, Picotti P.	Peptide level information is also available in the supplementary table 3		Supplementary Table 3
	RNA-binding protein 8A	Human	174	19,889	Q9Y5S9				wild						7.6	HEPES	20 mM	KCl,MgCl2	150 mM, 10 mM		1 mg/ml	Limited proteolysis (LiP) and mass spectrometry (MS) (Lip-MS)	Thermal					51.2									cell-wide; thermostability; MS; proteome	Science 355, eaai7825 (2017) PMID: 28232526	Leuenberger P, Ganscha S, Kahraman A, Cappelletti V, Boersema PJ, von Mering C, Claassen M, Picotti P.	Peptide level information is also available in the supplementary table 3		Supplementary Table 3
	Serine/arginine-rich splicing factor 7	Human	238	27,367	Q16629				wild						7.6	HEPES	20 mM	KCl,MgCl2	150 mM, 10 mM		1 mg/ml	Limited proteolysis (LiP) and mass spectrometry (MS) (Lip-MS)	Thermal					51.24									cell-wide; thermostability; MS; proteome	Science 355, eaai7825 (2017) PMID: 28232526	Leuenberger P, Ganscha S, Kahraman A, Cappelletti V, Boersema PJ, von Mering C, Claassen M, Picotti P.	Peptide level information is also available in the supplementary table 3		Supplementary Table 3
	Omega-amidase NIT2	Human	276	30,608	Q9NQR4	3.5.1.3			wild						7.6	HEPES	20 mM	KCl,MgCl2	150 mM, 10 mM		1 mg/ml	Limited proteolysis (LiP) and mass spectrometry (MS) (Lip-MS)	Thermal					51.24									cell-wide; thermostability; MS; proteome	Science 355, eaai7825 (2017) PMID: 28232526	Leuenberger P, Ganscha S, Kahraman A, Cappelletti V, Boersema PJ, von Mering C, Claassen M, Picotti P.	Peptide level information is also available in the supplementary table 3		Supplementary Table 3
	Myosin regulatory light chain 12A	Human	177	20,457	J3QRS3				wild						7.6	HEPES	20 mM	KCl,MgCl2	150 mM, 10 mM		1 mg/ml	Limited proteolysis (LiP) and mass spectrometry (MS) (Lip-MS)	Thermal					51.26									cell-wide; thermostability; MS; proteome	Science 355, eaai7825 (2017) PMID: 28232526	Leuenberger P, Ganscha S, Kahraman A, Cappelletti V, Boersema PJ, von Mering C, Claassen M, Picotti P.	Peptide level information is also available in the supplementary table 3		Supplementary Table 3
	Thioredoxin-like protein 1	Human	281	31,467	K7ER96				wild						7.6	HEPES	20 mM	KCl,MgCl2	150 mM, 10 mM		1 mg/ml	Limited proteolysis (LiP) and mass spectrometry (MS) (Lip-MS)	Thermal					51.26									cell-wide; thermostability; MS; proteome	Science 355, eaai7825 (2017) PMID: 28232526	Leuenberger P, Ganscha S, Kahraman A, Cappelletti V, Boersema PJ, von Mering C, Claassen M, Picotti P.	Peptide level information is also available in the supplementary table 3		Supplementary Table 3
	Prefoldin subunit 3	Human	197	22,626	P61758				wild						7.6	HEPES	20 mM	KCl,MgCl2	150 mM, 10 mM		1 mg/ml	Limited proteolysis (LiP) and mass spectrometry (MS) (Lip-MS)	Thermal					51.27									cell-wide; thermostability; MS; proteome	Science 355, eaai7825 (2017) PMID: 28232526	Leuenberger P, Ganscha S, Kahraman A, Cappelletti V, Boersema PJ, von Mering C, Claassen M, Picotti P.	Peptide level information is also available in the supplementary table 3		Supplementary Table 3
	Ribulose-phosphate 3-epimerase	Human	228	24,928	Q96AT9	5.1.3.1			wild						7.6	HEPES	20 mM	KCl,MgCl2	150 mM, 10 mM		1 mg/ml	Limited proteolysis (LiP) and mass spectrometry (MS) (Lip-MS)	Thermal					51.29									cell-wide; thermostability; MS; proteome	Science 355, eaai7825 (2017) PMID: 28232526	Leuenberger P, Ganscha S, Kahraman A, Cappelletti V, Boersema PJ, von Mering C, Claassen M, Picotti P.	Peptide level information is also available in the supplementary table 3		Supplementary Table 3
	Casein kinase II subunit beta	Human	215	24,942	P67870				wild						7.6	HEPES	20 mM	KCl,MgCl2	150 mM, 10 mM		1 mg/ml	Limited proteolysis (LiP) and mass spectrometry (MS) (Lip-MS)	Thermal					51.44									cell-wide; thermostability; MS; proteome	Science 355, eaai7825 (2017) PMID: 28232526	Leuenberger P, Ganscha S, Kahraman A, Cappelletti V, Boersema PJ, von Mering C, Claassen M, Picotti P.	Peptide level information is also available in the supplementary table 3		Supplementary Table 3
	Lysine--tRNA ligase	Human	597	68,048	Q15046	2.7.7.-; 6.1.1.6			wild						7.6	HEPES	20 mM	KCl,MgCl2	150 mM, 10 mM		1 mg/ml	Limited proteolysis (LiP) and mass spectrometry (MS) (Lip-MS)	Thermal					51.46									cell-wide; thermostability; MS; proteome	Science 355, eaai7825 (2017) PMID: 28232526	Leuenberger P, Ganscha S, Kahraman A, Cappelletti V, Boersema PJ, von Mering C, Claassen M, Picotti P.	Peptide level information is also available in the supplementary table 3		Supplementary Table 3
	Coatomer subunit gamma-1	Human	874	97,718	Q9Y678				wild						7.6	HEPES	20 mM	KCl,MgCl2	150 mM, 10 mM		1 mg/ml	Limited proteolysis (LiP) and mass spectrometry (MS) (Lip-MS)	Thermal					51.49									cell-wide; thermostability; MS; proteome	Science 355, eaai7825 (2017) PMID: 28232526	Leuenberger P, Ganscha S, Kahraman A, Cappelletti V, Boersema PJ, von Mering C, Claassen M, Picotti P.	Peptide level information is also available in the supplementary table 3		Supplementary Table 3
	Aldehyde dehydrogenase, mitochondrial	Human	517	56,381	P05091	1.2.1.3			wild						7.6	HEPES	20 mM	KCl,MgCl2	150 mM, 10 mM		1 mg/ml	Limited proteolysis (LiP) and mass spectrometry (MS) (Lip-MS)	Thermal					51.5									cell-wide; thermostability; MS; proteome	Science 355, eaai7825 (2017) PMID: 28232526	Leuenberger P, Ganscha S, Kahraman A, Cappelletti V, Boersema PJ, von Mering C, Claassen M, Picotti P.	Peptide level information is also available in the supplementary table 3		Supplementary Table 3
	6-phosphogluconate dehydrogenase, decarboxylating	Human	483	53,140	B4DQJ8	1.1.1.44			wild						7.6	HEPES	20 mM	KCl,MgCl2	150 mM, 10 mM		1 mg/ml	Limited proteolysis (LiP) and mass spectrometry (MS) (Lip-MS)	Thermal					51.51									cell-wide; thermostability; MS; proteome	Science 355, eaai7825 (2017) PMID: 28232526	Leuenberger P, Ganscha S, Kahraman A, Cappelletti V, Boersema PJ, von Mering C, Claassen M, Picotti P.	Peptide level information is also available in the supplementary table 3		Supplementary Table 3
	Transcription initiation factor IIE subunit beta	Human	291	33,044	P29084				wild						7.6	HEPES	20 mM	KCl,MgCl2	150 mM, 10 mM		1 mg/ml	Limited proteolysis (LiP) and mass spectrometry (MS) (Lip-MS)	Thermal					51.52									cell-wide; thermostability; MS; proteome	Science 355, eaai7825 (2017) PMID: 28232526	Leuenberger P, Ganscha S, Kahraman A, Cappelletti V, Boersema PJ, von Mering C, Claassen M, Picotti P.	Peptide level information is also available in the supplementary table 3		Supplementary Table 3
	Pulmonary surfactant-associated protein D	Human	375	37,728	P35247				wild						7.6	HEPES	20 mM	KCl,MgCl2	150 mM, 10 mM		1 mg/ml	Limited proteolysis (LiP) and mass spectrometry (MS) (Lip-MS)	Thermal					51.55									cell-wide; thermostability; MS; proteome	Science 355, eaai7825 (2017) PMID: 28232526	Leuenberger P, Ganscha S, Kahraman A, Cappelletti V, Boersema PJ, von Mering C, Claassen M, Picotti P.	Peptide level information is also available in the supplementary table 3		Supplementary Table 3
	Succinate dehydrogenase [ubiquinone] flavoprotein subunit, mitochondrial	Human	664	72,692	E9PBJ5	1.3.5.1			wild						7.6	HEPES	20 mM	KCl,MgCl2	150 mM, 10 mM		1 mg/ml	Limited proteolysis (LiP) and mass spectrometry (MS) (Lip-MS)	Thermal					51.63									cell-wide; thermostability; MS; proteome	Science 355, eaai7825 (2017) PMID: 28232526	Leuenberger P, Ganscha S, Kahraman A, Cappelletti V, Boersema PJ, von Mering C, Claassen M, Picotti P.	Peptide level information is also available in the supplementary table 3		Supplementary Table 3
	ATP-binding cassette sub-family F member 2	Human	623	71,290	Q75MJ1				wild						7.6	HEPES	20 mM	KCl,MgCl2	150 mM, 10 mM		1 mg/ml	Limited proteolysis (LiP) and mass spectrometry (MS) (Lip-MS)	Thermal					51.66									cell-wide; thermostability; MS; proteome	Science 355, eaai7825 (2017) PMID: 28232526	Leuenberger P, Ganscha S, Kahraman A, Cappelletti V, Boersema PJ, von Mering C, Claassen M, Picotti P.	Peptide level information is also available in the supplementary table 3		Supplementary Table 3
	Serine/arginine-rich splicing factor 3	Human	164	19,330	B4E241				wild						7.6	HEPES	20 mM	KCl,MgCl2	150 mM, 10 mM		1 mg/ml	Limited proteolysis (LiP) and mass spectrometry (MS) (Lip-MS)	Thermal					51.67									cell-wide; thermostability; MS; proteome	Science 355, eaai7825 (2017) PMID: 28232526	Leuenberger P, Ganscha S, Kahraman A, Cappelletti V, Boersema PJ, von Mering C, Claassen M, Picotti P.	Peptide level information is also available in the supplementary table 3		Supplementary Table 3
	40S ribosomal protein S12	Human	132	14,515	P25398				wild						7.6	HEPES	20 mM	KCl,MgCl2	150 mM, 10 mM		1 mg/ml	Limited proteolysis (LiP) and mass spectrometry (MS) (Lip-MS)	Thermal					51.7									cell-wide; thermostability; MS; proteome	Science 355, eaai7825 (2017) PMID: 28232526	Leuenberger P, Ganscha S, Kahraman A, Cappelletti V, Boersema PJ, von Mering C, Claassen M, Picotti P.	Peptide level information is also available in the supplementary table 3		Supplementary Table 3
	Ataxin-10	Human	475	53,489	Q9UBB4				wild						7.6	HEPES	20 mM	KCl,MgCl2	150 mM, 10 mM		1 mg/ml	Limited proteolysis (LiP) and mass spectrometry (MS) (Lip-MS)	Thermal					51.71									cell-wide; thermostability; MS; proteome	Science 355, eaai7825 (2017) PMID: 28232526	Leuenberger P, Ganscha S, Kahraman A, Cappelletti V, Boersema PJ, von Mering C, Claassen M, Picotti P.	Peptide level information is also available in the supplementary table 3		Supplementary Table 3
	Transcription intermediary factor 1-beta	Human	835	88,550	Q13263	2.3.2.27			wild						7.6	HEPES	20 mM	KCl,MgCl2	150 mM, 10 mM		1 mg/ml	Limited proteolysis (LiP) and mass spectrometry (MS) (Lip-MS)	Thermal					51.85									cell-wide; thermostability; MS; proteome	Science 355, eaai7825 (2017) PMID: 28232526	Leuenberger P, Ganscha S, Kahraman A, Cappelletti V, Boersema PJ, von Mering C, Claassen M, Picotti P.	Peptide level information is also available in the supplementary table 3		Supplementary Table 3
	14-3-3 protein eta	Human	246	28,219	Q04917				wild						7.6	HEPES	20 mM	KCl,MgCl2	150 mM, 10 mM		1 mg/ml	Limited proteolysis (LiP) and mass spectrometry (MS) (Lip-MS)	Thermal					51.87									cell-wide; thermostability; MS; proteome	Science 355, eaai7825 (2017) PMID: 28232526	Leuenberger P, Ganscha S, Kahraman A, Cappelletti V, Boersema PJ, von Mering C, Claassen M, Picotti P.	Peptide level information is also available in the supplementary table 3		Supplementary Table 3
	Heat shock 70 kDa protein 1A	Human	641	70,052	P08107				wild						7.6	HEPES	20 mM	KCl,MgCl2	150 mM, 10 mM		1 mg/ml	Limited proteolysis (LiP) and mass spectrometry (MS) (Lip-MS)	Thermal					51.95									cell-wide; thermostability; MS; proteome	Science 355, eaai7825 (2017) PMID: 28232526	Leuenberger P, Ganscha S, Kahraman A, Cappelletti V, Boersema PJ, von Mering C, Claassen M, Picotti P.	Peptide level information is also available in the supplementary table 3		Supplementary Table 3
	Nucleolar protein 3	Human	174	18,739	H3BUP2				wild						7.6	HEPES	20 mM	KCl,MgCl2	150 mM, 10 mM		1 mg/ml	Limited proteolysis (LiP) and mass spectrometry (MS) (Lip-MS)	Thermal					51.99									cell-wide; thermostability; MS; proteome	Science 355, eaai7825 (2017) PMID: 28232526	Leuenberger P, Ganscha S, Kahraman A, Cappelletti V, Boersema PJ, von Mering C, Claassen M, Picotti P.	Peptide level information is also available in the supplementary table 3		Supplementary Table 3
	Leucine-rich repeat-containing protein 47	Human	583	63,473	Q8N1G4				wild						7.6	HEPES	20 mM	KCl,MgCl2	150 mM, 10 mM		1 mg/ml	Limited proteolysis (LiP) and mass spectrometry (MS) (Lip-MS)	Thermal					51.99									cell-wide; thermostability; MS; proteome	Science 355, eaai7825 (2017) PMID: 28232526	Leuenberger P, Ganscha S, Kahraman A, Cappelletti V, Boersema PJ, von Mering C, Claassen M, Picotti P.	Peptide level information is also available in the supplementary table 3		Supplementary Table 3
	Isoleucine--tRNA ligase, cytoplasmic	Human	1262	144,498	P41252	6.1.1.5			wild						7.6	HEPES	20 mM	KCl,MgCl2	150 mM, 10 mM		1 mg/ml	Limited proteolysis (LiP) and mass spectrometry (MS) (Lip-MS)	Thermal					52.04									cell-wide; thermostability; MS; proteome	Science 355, eaai7825 (2017) PMID: 28232526	Leuenberger P, Ganscha S, Kahraman A, Cappelletti V, Boersema PJ, von Mering C, Claassen M, Picotti P.	Peptide level information is also available in the supplementary table 3		Supplementary Table 3
	Transportin-1	Human	898	102,355	Q92973				wild						7.6	HEPES	20 mM	KCl,MgCl2	150 mM, 10 mM		1 mg/ml	Limited proteolysis (LiP) and mass spectrometry (MS) (Lip-MS)	Thermal					52.04									cell-wide; thermostability; MS; proteome	Science 355, eaai7825 (2017) PMID: 28232526	Leuenberger P, Ganscha S, Kahraman A, Cappelletti V, Boersema PJ, von Mering C, Claassen M, Picotti P.	Peptide level information is also available in the supplementary table 3		Supplementary Table 3
	SWI/SNF complex subunit SMARCC1	Human	1105	122,867	Q92922				wild						7.6	HEPES	20 mM	KCl,MgCl2	150 mM, 10 mM		1 mg/ml	Limited proteolysis (LiP) and mass spectrometry (MS) (Lip-MS)	Thermal					52.19									cell-wide; thermostability; MS; proteome	Science 355, eaai7825 (2017) PMID: 28232526	Leuenberger P, Ganscha S, Kahraman A, Cappelletti V, Boersema PJ, von Mering C, Claassen M, Picotti P.	Peptide level information is also available in the supplementary table 3		Supplementary Table 3
	Carbamoyl-phosphate synthase [ammonia], mitochondrial	Human	1500	164,939	P31327	6.3.4.16			wild						7.6	HEPES	20 mM	KCl,MgCl2	150 mM, 10 mM		1 mg/ml	Limited proteolysis (LiP) and mass spectrometry (MS) (Lip-MS)	Thermal					52.21									cell-wide; thermostability; MS; proteome	Science 355, eaai7825 (2017) PMID: 28232526	Leuenberger P, Ganscha S, Kahraman A, Cappelletti V, Boersema PJ, von Mering C, Claassen M, Picotti P.	Peptide level information is also available in the supplementary table 3		Supplementary Table 3
	Profilin-1	Human	140	15,054	P07737				wild						7.6	HEPES	20 mM	KCl,MgCl2	150 mM, 10 mM		1 mg/ml	Limited proteolysis (LiP) and mass spectrometry (MS) (Lip-MS)	Thermal					52.24									cell-wide; thermostability; MS; proteome	Science 355, eaai7825 (2017) PMID: 28232526	Leuenberger P, Ganscha S, Kahraman A, Cappelletti V, Boersema PJ, von Mering C, Claassen M, Picotti P.	Peptide level information is also available in the supplementary table 3		Supplementary Table 3
	Ras-related protein Rab-5C	Human	216	23,483	P51148				wild						7.6	HEPES	20 mM	KCl,MgCl2	150 mM, 10 mM		1 mg/ml	Limited proteolysis (LiP) and mass spectrometry (MS) (Lip-MS)	Thermal					52.25									cell-wide; thermostability; MS; proteome	Science 355, eaai7825 (2017) PMID: 28232526	Leuenberger P, Ganscha S, Kahraman A, Cappelletti V, Boersema PJ, von Mering C, Claassen M, Picotti P.	Peptide level information is also available in the supplementary table 3		Supplementary Table 3
	Radixin	Human	583	68,564	P35241				wild						7.6	HEPES	20 mM	KCl,MgCl2	150 mM, 10 mM		1 mg/ml	Limited proteolysis (LiP) and mass spectrometry (MS) (Lip-MS)	Thermal					52.27									cell-wide; thermostability; MS; proteome	Science 355, eaai7825 (2017) PMID: 28232526	Leuenberger P, Ganscha S, Kahraman A, Cappelletti V, Boersema PJ, von Mering C, Claassen M, Picotti P.	Peptide level information is also available in the supplementary table 3		Supplementary Table 3
	Leukocyte elastase inhibitor	Human	379	42,742	P30740				wild						7.6	HEPES	20 mM	KCl,MgCl2	150 mM, 10 mM		1 mg/ml	Limited proteolysis (LiP) and mass spectrometry (MS) (Lip-MS)	Thermal					52.29									cell-wide; thermostability; MS; proteome	Science 355, eaai7825 (2017) PMID: 28232526	Leuenberger P, Ganscha S, Kahraman A, Cappelletti V, Boersema PJ, von Mering C, Claassen M, Picotti P.	Peptide level information is also available in the supplementary table 3		Supplementary Table 3
	Cofilin-2	Human	166	18,737	Q9Y281				wild						7.6	HEPES	20 mM	KCl,MgCl2	150 mM, 10 mM		1 mg/ml	Limited proteolysis (LiP) and mass spectrometry (MS) (Lip-MS)	Thermal					52.29									cell-wide; thermostability; MS; proteome	Science 355, eaai7825 (2017) PMID: 28232526	Leuenberger P, Ganscha S, Kahraman A, Cappelletti V, Boersema PJ, von Mering C, Claassen M, Picotti P.	Peptide level information is also available in the supplementary table 3		Supplementary Table 3
	NAD-dependent malic enzyme, mitochondrial	Human	584	65,444	P23368	1.1.1.38			wild						7.6	HEPES	20 mM	KCl,MgCl2	150 mM, 10 mM		1 mg/ml	Limited proteolysis (LiP) and mass spectrometry (MS) (Lip-MS)	Thermal					52.4									cell-wide; thermostability; MS; proteome	Science 355, eaai7825 (2017) PMID: 28232526	Leuenberger P, Ganscha S, Kahraman A, Cappelletti V, Boersema PJ, von Mering C, Claassen M, Picotti P.	Peptide level information is also available in the supplementary table 3		Supplementary Table 3
	Serpin H1	Human	418	46,441	P50454				wild						7.6	HEPES	20 mM	KCl,MgCl2	150 mM, 10 mM		1 mg/ml	Limited proteolysis (LiP) and mass spectrometry (MS) (Lip-MS)	Thermal					52.41									cell-wide; thermostability; MS; proteome	Science 355, eaai7825 (2017) PMID: 28232526	Leuenberger P, Ganscha S, Kahraman A, Cappelletti V, Boersema PJ, von Mering C, Claassen M, Picotti P.	Peptide level information is also available in the supplementary table 3		Supplementary Table 3
	Chromobox protein homolog 5	Human	191	22,225	P45973				wild						7.6	HEPES	20 mM	KCl,MgCl2	150 mM, 10 mM		1 mg/ml	Limited proteolysis (LiP) and mass spectrometry (MS) (Lip-MS)	Thermal					52.46									cell-wide; thermostability; MS; proteome	Science 355, eaai7825 (2017) PMID: 28232526	Leuenberger P, Ganscha S, Kahraman A, Cappelletti V, Boersema PJ, von Mering C, Claassen M, Picotti P.	Peptide level information is also available in the supplementary table 3		Supplementary Table 3
	Actin-related protein 2	Human	394	44,761	P61160				wild						7.6	HEPES	20 mM	KCl,MgCl2	150 mM, 10 mM		1 mg/ml	Limited proteolysis (LiP) and mass spectrometry (MS) (Lip-MS)	Thermal					52.49									cell-wide; thermostability; MS; proteome	Science 355, eaai7825 (2017) PMID: 28232526	Leuenberger P, Ganscha S, Kahraman A, Cappelletti V, Boersema PJ, von Mering C, Claassen M, Picotti P.	Peptide level information is also available in the supplementary table 3		Supplementary Table 3
	Elongation factor 1-gamma	Human	437	50,119	B4DTG2				wild						7.6	HEPES	20 mM	KCl,MgCl2	150 mM, 10 mM		1 mg/ml	Limited proteolysis (LiP) and mass spectrometry (MS) (Lip-MS)	Thermal					52.51									cell-wide; thermostability; MS; proteome	Science 355, eaai7825 (2017) PMID: 28232526	Leuenberger P, Ganscha S, Kahraman A, Cappelletti V, Boersema PJ, von Mering C, Claassen M, Picotti P.	Peptide level information is also available in the supplementary table 3		Supplementary Table 3
	Endoplasmic reticulum chaperone BiP	Human	654	72,333	P11021	3.6.4.10			wild						7.6	HEPES	20 mM	KCl,MgCl2	150 mM, 10 mM		1 mg/ml	Limited proteolysis (LiP) and mass spectrometry (MS) (Lip-MS)	Thermal					52.52									cell-wide; thermostability; MS; proteome	Science 355, eaai7825 (2017) PMID: 28232526	Leuenberger P, Ganscha S, Kahraman A, Cappelletti V, Boersema PJ, von Mering C, Claassen M, Picotti P.	Peptide level information is also available in the supplementary table 3		Supplementary Table 3
	Aldo-keto reductase family 1 member B1	Human	316	35,853	P15121	1.1.1.300; 1.1.1.372; 1.1.1.54; 1.1.1.21			wild						7.6	HEPES	20 mM	KCl,MgCl2	150 mM, 10 mM		1 mg/ml	Limited proteolysis (LiP) and mass spectrometry (MS) (Lip-MS)	Thermal					52.52									cell-wide; thermostability; MS; proteome	Science 355, eaai7825 (2017) PMID: 28232526	Leuenberger P, Ganscha S, Kahraman A, Cappelletti V, Boersema PJ, von Mering C, Claassen M, Picotti P.	Peptide level information is also available in the supplementary table 3		Supplementary Table 3
	Spliceosome RNA helicase DDX39B	Human	428	48,991	Q13838	3.6.4.13			wild						7.6	HEPES	20 mM	KCl,MgCl2	150 mM, 10 mM		1 mg/ml	Limited proteolysis (LiP) and mass spectrometry (MS) (Lip-MS)	Thermal					52.52									cell-wide; thermostability; MS; proteome	Science 355, eaai7825 (2017) PMID: 28232526	Leuenberger P, Ganscha S, Kahraman A, Cappelletti V, Boersema PJ, von Mering C, Claassen M, Picotti P.	Peptide level information is also available in the supplementary table 3		Supplementary Table 3
	DnaJ homolog subfamily A member 2	Human	412	45,746	O60884				wild						7.6	HEPES	20 mM	KCl,MgCl2	150 mM, 10 mM		1 mg/ml	Limited proteolysis (LiP) and mass spectrometry (MS) (Lip-MS)	Thermal					52.62									cell-wide; thermostability; MS; proteome	Science 355, eaai7825 (2017) PMID: 28232526	Leuenberger P, Ganscha S, Kahraman A, Cappelletti V, Boersema PJ, von Mering C, Claassen M, Picotti P.	Peptide level information is also available in the supplementary table 3		Supplementary Table 3
	Transgelin	Human	115	12,886	C9J5W6				wild						7.6	HEPES	20 mM	KCl,MgCl2	150 mM, 10 mM		1 mg/ml	Limited proteolysis (LiP) and mass spectrometry (MS) (Lip-MS)	Thermal					52.63									cell-wide; thermostability; MS; proteome	Science 355, eaai7825 (2017) PMID: 28232526	Leuenberger P, Ganscha S, Kahraman A, Cappelletti V, Boersema PJ, von Mering C, Claassen M, Picotti P.	Peptide level information is also available in the supplementary table 3		Supplementary Table 3
	CD2-associated protein	Human	639	71,451	Q9Y5K6				wild						7.6	HEPES	20 mM	KCl,MgCl2	150 mM, 10 mM		1 mg/ml	Limited proteolysis (LiP) and mass spectrometry (MS) (Lip-MS)	Thermal					52.69									cell-wide; thermostability; MS; proteome	Science 355, eaai7825 (2017) PMID: 28232526	Leuenberger P, Ganscha S, Kahraman A, Cappelletti V, Boersema PJ, von Mering C, Claassen M, Picotti P.	Peptide level information is also available in the supplementary table 3		Supplementary Table 3
	Mediator of RNA polymerase II transcription subunit 25	Human	747	78,171	Q71SY5				wild						7.6	HEPES	20 mM	KCl,MgCl2	150 mM, 10 mM		1 mg/ml	Limited proteolysis (LiP) and mass spectrometry (MS) (Lip-MS)	Thermal					52.7									cell-wide; thermostability; MS; proteome	Science 355, eaai7825 (2017) PMID: 28232526	Leuenberger P, Ganscha S, Kahraman A, Cappelletti V, Boersema PJ, von Mering C, Claassen M, Picotti P.	Peptide level information is also available in the supplementary table 3		Supplementary Table 3
	Alpha-aminoadipic semialdehyde dehydrogenase	Human	539	58,487	P49419	1.2.1.31; 1.2.1.3; 1.2.1.8			wild						7.6	HEPES	20 mM	KCl,MgCl2	150 mM, 10 mM		1 mg/ml	Limited proteolysis (LiP) and mass spectrometry (MS) (Lip-MS)	Thermal					52.72									cell-wide; thermostability; MS; proteome	Science 355, eaai7825 (2017) PMID: 28232526	Leuenberger P, Ganscha S, Kahraman A, Cappelletti V, Boersema PJ, von Mering C, Claassen M, Picotti P.	Peptide level information is also available in the supplementary table 3		Supplementary Table 3
	Protein disulfide-isomerase A6	Human	440	48,121	F8WA83	5.3.4.1			wild						7.6	HEPES	20 mM	KCl,MgCl2	150 mM, 10 mM		1 mg/ml	Limited proteolysis (LiP) and mass spectrometry (MS) (Lip-MS)	Thermal					52.74									cell-wide; thermostability; MS; proteome	Science 355, eaai7825 (2017) PMID: 28232526	Leuenberger P, Ganscha S, Kahraman A, Cappelletti V, Boersema PJ, von Mering C, Claassen M, Picotti P.	Peptide level information is also available in the supplementary table 3		Supplementary Table 3
	Cellular oncogene fos	Human	142	15,470	G3V5N7				wild						7.6	HEPES	20 mM	KCl,MgCl2	150 mM, 10 mM		1 mg/ml	Limited proteolysis (LiP) and mass spectrometry (MS) (Lip-MS)	Thermal					52.76									cell-wide; thermostability; MS; proteome	Science 355, eaai7825 (2017) PMID: 28232526	Leuenberger P, Ganscha S, Kahraman A, Cappelletti V, Boersema PJ, von Mering C, Claassen M, Picotti P.	Peptide level information is also available in the supplementary table 3		Supplementary Table 3
	Polyribonucleotide nucleotidyltransferase 1, mitochondrial	Human	783	85,951	Q8TCS8	2.7.7.8			wild						7.6	HEPES	20 mM	KCl,MgCl2	150 mM, 10 mM		1 mg/ml	Limited proteolysis (LiP) and mass spectrometry (MS) (Lip-MS)	Thermal					52.8									cell-wide; thermostability; MS; proteome	Science 355, eaai7825 (2017) PMID: 28232526	Leuenberger P, Ganscha S, Kahraman A, Cappelletti V, Boersema PJ, von Mering C, Claassen M, Picotti P.	Peptide level information is also available in the supplementary table 3		Supplementary Table 3
	Nucleosome assembly protein 1-like 4	Human	375	42,823	Q99733				wild						7.6	HEPES	20 mM	KCl,MgCl2	150 mM, 10 mM		1 mg/ml	Limited proteolysis (LiP) and mass spectrometry (MS) (Lip-MS)	Thermal					52.82									cell-wide; thermostability; MS; proteome	Science 355, eaai7825 (2017) PMID: 28232526	Leuenberger P, Ganscha S, Kahraman A, Cappelletti V, Boersema PJ, von Mering C, Claassen M, Picotti P.	Peptide level information is also available in the supplementary table 3		Supplementary Table 3
	U2 snRNP auxiliary factor large subunit	Human	307	33,902	K7ENG2				wild						7.6	HEPES	20 mM	KCl,MgCl2	150 mM, 10 mM		1 mg/ml	Limited proteolysis (LiP) and mass spectrometry (MS) (Lip-MS)	Thermal					52.83									cell-wide; thermostability; MS; proteome	Science 355, eaai7825 (2017) PMID: 28232526	Leuenberger P, Ganscha S, Kahraman A, Cappelletti V, Boersema PJ, von Mering C, Claassen M, Picotti P.	Peptide level information is also available in the supplementary table 3		Supplementary Table 3
	Transgelin-2	Human	199	22,391	P37802				wild						7.6	HEPES	20 mM	KCl,MgCl2	150 mM, 10 mM		1 mg/ml	Limited proteolysis (LiP) and mass spectrometry (MS) (Lip-MS)	Thermal					52.83									cell-wide; thermostability; MS; proteome	Science 355, eaai7825 (2017) PMID: 28232526	Leuenberger P, Ganscha S, Kahraman A, Cappelletti V, Boersema PJ, von Mering C, Claassen M, Picotti P.	Peptide level information is also available in the supplementary table 3		Supplementary Table 3
	Cleavage stimulation factor subunit 2	Human	577	60,959	P33240				wild						7.6	HEPES	20 mM	KCl,MgCl2	150 mM, 10 mM		1 mg/ml	Limited proteolysis (LiP) and mass spectrometry (MS) (Lip-MS)	Thermal					52.94									cell-wide; thermostability; MS; proteome	Science 355, eaai7825 (2017) PMID: 28232526	Leuenberger P, Ganscha S, Kahraman A, Cappelletti V, Boersema PJ, von Mering C, Claassen M, Picotti P.	Peptide level information is also available in the supplementary table 3		Supplementary Table 3
	Casein kinase II subunit alpha	Human	391	45,144	P68400	2.7.11.1			wild						7.6	HEPES	20 mM	KCl,MgCl2	150 mM, 10 mM		1 mg/ml	Limited proteolysis (LiP) and mass spectrometry (MS) (Lip-MS)	Thermal					52.96									cell-wide; thermostability; MS; proteome	Science 355, eaai7825 (2017) PMID: 28232526	Leuenberger P, Ganscha S, Kahraman A, Cappelletti V, Boersema PJ, von Mering C, Claassen M, Picotti P.	Peptide level information is also available in the supplementary table 3		Supplementary Table 3
	Cofilin, non-muscle isoform	Human	149	16,812	G3V1A4				wild						7.6	HEPES	20 mM	KCl,MgCl2	150 mM, 10 mM		1 mg/ml	Limited proteolysis (LiP) and mass spectrometry (MS) (Lip-MS)	Thermal					53									cell-wide; thermostability; MS; proteome	Science 355, eaai7825 (2017) PMID: 28232526	Leuenberger P, Ganscha S, Kahraman A, Cappelletti V, Boersema PJ, von Mering C, Claassen M, Picotti P.	Peptide level information is also available in the supplementary table 3		Supplementary Table 3
	Heat shock cognate 71 kDa protein	Human	646	70,898	P11142				wild						7.6	HEPES	20 mM	KCl,MgCl2	150 mM, 10 mM		1 mg/ml	Limited proteolysis (LiP) and mass spectrometry (MS) (Lip-MS)	Thermal					53.01									cell-wide; thermostability; MS; proteome	Science 355, eaai7825 (2017) PMID: 28232526	Leuenberger P, Ganscha S, Kahraman A, Cappelletti V, Boersema PJ, von Mering C, Claassen M, Picotti P.	Peptide level information is also available in the supplementary table 3		Supplementary Table 3
	Alpha-2-macroglobulin receptor-associated protein	Human	357	41,466	P30533				wild						7.6	HEPES	20 mM	KCl,MgCl2	150 mM, 10 mM		1 mg/ml	Limited proteolysis (LiP) and mass spectrometry (MS) (Lip-MS)	Thermal					53.06									cell-wide; thermostability; MS; proteome	Science 355, eaai7825 (2017) PMID: 28232526	Leuenberger P, Ganscha S, Kahraman A, Cappelletti V, Boersema PJ, von Mering C, Claassen M, Picotti P.	Peptide level information is also available in the supplementary table 3		Supplementary Table 3
	Cleavage and polyadenylation specificity factor subunit 7	Human	471	52,050	Q8N684				wild						7.6	HEPES	20 mM	KCl,MgCl2	150 mM, 10 mM		1 mg/ml	Limited proteolysis (LiP) and mass spectrometry (MS) (Lip-MS)	Thermal					53.17									cell-wide; thermostability; MS; proteome	Science 355, eaai7825 (2017) PMID: 28232526	Leuenberger P, Ganscha S, Kahraman A, Cappelletti V, Boersema PJ, von Mering C, Claassen M, Picotti P.	Peptide level information is also available in the supplementary table 3		Supplementary Table 3
	Alpha-enolase	Human	434	47,169	P06733	4.2.1.11			wild						7.6	HEPES	20 mM	KCl,MgCl2	150 mM, 10 mM		1 mg/ml	Limited proteolysis (LiP) and mass spectrometry (MS) (Lip-MS)	Thermal					53.19									cell-wide; thermostability; MS; proteome	Science 355, eaai7825 (2017) PMID: 28232526	Leuenberger P, Ganscha S, Kahraman A, Cappelletti V, Boersema PJ, von Mering C, Claassen M, Picotti P.	Peptide level information is also available in the supplementary table 3		Supplementary Table 3
	Spectrin beta chain, non-erythrocytic 1	Human	2364	274,609	Q01082				wild						7.6	HEPES	20 mM	KCl,MgCl2	150 mM, 10 mM		1 mg/ml	Limited proteolysis (LiP) and mass spectrometry (MS) (Lip-MS)	Thermal					53.19									cell-wide; thermostability; MS; proteome	Science 355, eaai7825 (2017) PMID: 28232526	Leuenberger P, Ganscha S, Kahraman A, Cappelletti V, Boersema PJ, von Mering C, Claassen M, Picotti P.	Peptide level information is also available in the supplementary table 3		Supplementary Table 3
	Prolyl endopeptidase-like	Human	727	83,927	Q4J6C6	3.4.21.-			wild						7.6	HEPES	20 mM	KCl,MgCl2	150 mM, 10 mM		1 mg/ml	Limited proteolysis (LiP) and mass spectrometry (MS) (Lip-MS)	Thermal					53.24									cell-wide; thermostability; MS; proteome	Science 355, eaai7825 (2017) PMID: 28232526	Leuenberger P, Ganscha S, Kahraman A, Cappelletti V, Boersema PJ, von Mering C, Claassen M, Picotti P.	Peptide level information is also available in the supplementary table 3		Supplementary Table 3
	Nucleoporin Nup37	Human	326	36,708	Q8NFH4				wild						7.6	HEPES	20 mM	KCl,MgCl2	150 mM, 10 mM		1 mg/ml	Limited proteolysis (LiP) and mass spectrometry (MS) (Lip-MS)	Thermal					53.3									cell-wide; thermostability; MS; proteome	Science 355, eaai7825 (2017) PMID: 28232526	Leuenberger P, Ganscha S, Kahraman A, Cappelletti V, Boersema PJ, von Mering C, Claassen M, Picotti P.	Peptide level information is also available in the supplementary table 3		Supplementary Table 3
	DAZ-associated protein 1	Human	407	43,383	Q96EP5				wild						7.6	HEPES	20 mM	KCl,MgCl2	150 mM, 10 mM		1 mg/ml	Limited proteolysis (LiP) and mass spectrometry (MS) (Lip-MS)	Thermal					53.35									cell-wide; thermostability; MS; proteome	Science 355, eaai7825 (2017) PMID: 28232526	Leuenberger P, Ganscha S, Kahraman A, Cappelletti V, Boersema PJ, von Mering C, Claassen M, Picotti P.	Peptide level information is also available in the supplementary table 3		Supplementary Table 3
	Adrenodoxin, mitochondrial	Human	184	19,393	P10109				wild						7.6	HEPES	20 mM	KCl,MgCl2	150 mM, 10 mM		1 mg/ml	Limited proteolysis (LiP) and mass spectrometry (MS) (Lip-MS)	Thermal					53.62									cell-wide; thermostability; MS; proteome	Science 355, eaai7825 (2017) PMID: 28232526	Leuenberger P, Ganscha S, Kahraman A, Cappelletti V, Boersema PJ, von Mering C, Claassen M, Picotti P.	Peptide level information is also available in the supplementary table 3		Supplementary Table 3
	Transcriptional repressor p66-beta	Human	593	65,261	Q8WXI9				wild						7.6	HEPES	20 mM	KCl,MgCl2	150 mM, 10 mM		1 mg/ml	Limited proteolysis (LiP) and mass spectrometry (MS) (Lip-MS)	Thermal					53.7									cell-wide; thermostability; MS; proteome	Science 355, eaai7825 (2017) PMID: 28232526	Leuenberger P, Ganscha S, Kahraman A, Cappelletti V, Boersema PJ, von Mering C, Claassen M, Picotti P.	Peptide level information is also available in the supplementary table 3		Supplementary Table 3
	26S proteasome non-ATPase regulatory subunit 5	Human	504	56,196	Q16401				wild						7.6	HEPES	20 mM	KCl,MgCl2	150 mM, 10 mM		1 mg/ml	Limited proteolysis (LiP) and mass spectrometry (MS) (Lip-MS)	Thermal					53.74									cell-wide; thermostability; MS; proteome	Science 355, eaai7825 (2017) PMID: 28232526	Leuenberger P, Ganscha S, Kahraman A, Cappelletti V, Boersema PJ, von Mering C, Claassen M, Picotti P.	Peptide level information is also available in the supplementary table 3		Supplementary Table 3
	60S ribosomal protein L12	Human	165	17,819	P30050				wild						7.6	HEPES	20 mM	KCl,MgCl2	150 mM, 10 mM		1 mg/ml	Limited proteolysis (LiP) and mass spectrometry (MS) (Lip-MS)	Thermal					53.79									cell-wide; thermostability; MS; proteome	Science 355, eaai7825 (2017) PMID: 28232526	Leuenberger P, Ganscha S, Kahraman A, Cappelletti V, Boersema PJ, von Mering C, Claassen M, Picotti P.	Peptide level information is also available in the supplementary table 3		Supplementary Table 3
	Cell division cycle and apoptosis regulator protein 1	Human	1150	132,821	Q8IX12				wild						7.6	HEPES	20 mM	KCl,MgCl2	150 mM, 10 mM		1 mg/ml	Limited proteolysis (LiP) and mass spectrometry (MS) (Lip-MS)	Thermal					53.8									cell-wide; thermostability; MS; proteome	Science 355, eaai7825 (2017) PMID: 28232526	Leuenberger P, Ganscha S, Kahraman A, Cappelletti V, Boersema PJ, von Mering C, Claassen M, Picotti P.	Peptide level information is also available in the supplementary table 3		Supplementary Table 3
	X-ray repair cross-complementing protein 6	Human	609	69,843	P12956	3.6.4.-; 4.2.99.-			wild						7.6	HEPES	20 mM	KCl,MgCl2	150 mM, 10 mM		1 mg/ml	Limited proteolysis (LiP) and mass spectrometry (MS) (Lip-MS)	Thermal					53.82									cell-wide; thermostability; MS; proteome	Science 355, eaai7825 (2017) PMID: 28232526	Leuenberger P, Ganscha S, Kahraman A, Cappelletti V, Boersema PJ, von Mering C, Claassen M, Picotti P.	Peptide level information is also available in the supplementary table 3		Supplementary Table 3
	Girdin	Human	736	83,493	H0Y7U8				wild						7.6	HEPES	20 mM	KCl,MgCl2	150 mM, 10 mM		1 mg/ml	Limited proteolysis (LiP) and mass spectrometry (MS) (Lip-MS)	Thermal					53.96									cell-wide; thermostability; MS; proteome	Science 355, eaai7825 (2017) PMID: 28232526	Leuenberger P, Ganscha S, Kahraman A, Cappelletti V, Boersema PJ, von Mering C, Claassen M, Picotti P.	Peptide level information is also available in the supplementary table 3		Supplementary Table 3
	RalBP1-associated Eps domain-containing protein 1	Human	796	86,662	Q96D71				wild						7.6	HEPES	20 mM	KCl,MgCl2	150 mM, 10 mM		1 mg/ml	Limited proteolysis (LiP) and mass spectrometry (MS) (Lip-MS)	Thermal					53.98									cell-wide; thermostability; MS; proteome	Science 355, eaai7825 (2017) PMID: 28232526	Leuenberger P, Ganscha S, Kahraman A, Cappelletti V, Boersema PJ, von Mering C, Claassen M, Picotti P.	Peptide level information is also available in the supplementary table 3		Supplementary Table 3
	Mediator of DNA damage checkpoint protein 1	Human	2089	226,666	Q14676				wild						7.6	HEPES	20 mM	KCl,MgCl2	150 mM, 10 mM		1 mg/ml	Limited proteolysis (LiP) and mass spectrometry (MS) (Lip-MS)	Thermal					54.01									cell-wide; thermostability; MS; proteome	Science 355, eaai7825 (2017) PMID: 28232526	Leuenberger P, Ganscha S, Kahraman A, Cappelletti V, Boersema PJ, von Mering C, Claassen M, Picotti P.	Peptide level information is also available in the supplementary table 3		Supplementary Table 3
	Catenin delta-1	Human	938	104,849	C9JZR2				wild						7.6	HEPES	20 mM	KCl,MgCl2	150 mM, 10 mM		1 mg/ml	Limited proteolysis (LiP) and mass spectrometry (MS) (Lip-MS)	Thermal					54.09									cell-wide; thermostability; MS; proteome	Science 355, eaai7825 (2017) PMID: 28232526	Leuenberger P, Ganscha S, Kahraman A, Cappelletti V, Boersema PJ, von Mering C, Claassen M, Picotti P.	Peptide level information is also available in the supplementary table 3		Supplementary Table 3
	ETS-related transcription factor Elf-1	Human	619	67,498	P32519				wild						7.6	HEPES	20 mM	KCl,MgCl2	150 mM, 10 mM		1 mg/ml	Limited proteolysis (LiP) and mass spectrometry (MS) (Lip-MS)	Thermal					54.11									cell-wide; thermostability; MS; proteome	Science 355, eaai7825 (2017) PMID: 28232526	Leuenberger P, Ganscha S, Kahraman A, Cappelletti V, Boersema PJ, von Mering C, Claassen M, Picotti P.	Peptide level information is also available in the supplementary table 3		Supplementary Table 3
	Pre-mRNA-splicing factor ATP-dependent RNA helicase DHX15	Human	795	90,933	O43143	3.6.4.13			wild						7.6	HEPES	20 mM	KCl,MgCl2	150 mM, 10 mM		1 mg/ml	Limited proteolysis (LiP) and mass spectrometry (MS) (Lip-MS)	Thermal					54.2									cell-wide; thermostability; MS; proteome	Science 355, eaai7825 (2017) PMID: 28232526	Leuenberger P, Ganscha S, Kahraman A, Cappelletti V, Boersema PJ, von Mering C, Claassen M, Picotti P.	Peptide level information is also available in the supplementary table 3		Supplementary Table 3
	U5 small nuclear ribonucleoprotein 200 kDa helicase	Human	2136	244,508	O75643	3.6.4.13			wild						7.6	HEPES	20 mM	KCl,MgCl2	150 mM, 10 mM		1 mg/ml	Limited proteolysis (LiP) and mass spectrometry (MS) (Lip-MS)	Thermal					54.32									cell-wide; thermostability; MS; proteome	Science 355, eaai7825 (2017) PMID: 28232526	Leuenberger P, Ganscha S, Kahraman A, Cappelletti V, Boersema PJ, von Mering C, Claassen M, Picotti P.	Peptide level information is also available in the supplementary table 3		Supplementary Table 3
	Histidine triad nucleotide-binding protein 2, mitochondrial	Human	163	17,162	Q9BX68	3.-.-.-			wild						7.6	HEPES	20 mM	KCl,MgCl2	150 mM, 10 mM		1 mg/ml	Limited proteolysis (LiP) and mass spectrometry (MS) (Lip-MS)	Thermal					54.32									cell-wide; thermostability; MS; proteome	Science 355, eaai7825 (2017) PMID: 28232526	Leuenberger P, Ganscha S, Kahraman A, Cappelletti V, Boersema PJ, von Mering C, Claassen M, Picotti P.	Peptide level information is also available in the supplementary table 3		Supplementary Table 3
	Mitogen-activated protein kinase 1	Human	360	41,390	P28482	2.7.11.24			wild						7.6	HEPES	20 mM	KCl,MgCl2	150 mM, 10 mM		1 mg/ml	Limited proteolysis (LiP) and mass spectrometry (MS) (Lip-MS)	Thermal					54.38									cell-wide; thermostability; MS; proteome	Science 355, eaai7825 (2017) PMID: 28232526	Leuenberger P, Ganscha S, Kahraman A, Cappelletti V, Boersema PJ, von Mering C, Claassen M, Picotti P.	Peptide level information is also available in the supplementary table 3		Supplementary Table 3
	Isoleucine--tRNA ligase, mitochondrial	Human	1012	113,792	Q9NSE4	6.1.1.5			wild						7.6	HEPES	20 mM	KCl,MgCl2	150 mM, 10 mM		1 mg/ml	Limited proteolysis (LiP) and mass spectrometry (MS) (Lip-MS)	Thermal					54.39									cell-wide; thermostability; MS; proteome	Science 355, eaai7825 (2017) PMID: 28232526	Leuenberger P, Ganscha S, Kahraman A, Cappelletti V, Boersema PJ, von Mering C, Claassen M, Picotti P.	Peptide level information is also available in the supplementary table 3		Supplementary Table 3
	Alanine--tRNA ligase, cytoplasmic	Human	968	106,810	P49588	6.1.1.7			wild						7.6	HEPES	20 mM	KCl,MgCl2	150 mM, 10 mM		1 mg/ml	Limited proteolysis (LiP) and mass spectrometry (MS) (Lip-MS)	Thermal					54.46									cell-wide; thermostability; MS; proteome	Science 355, eaai7825 (2017) PMID: 28232526	Leuenberger P, Ganscha S, Kahraman A, Cappelletti V, Boersema PJ, von Mering C, Claassen M, Picotti P.	Peptide level information is also available in the supplementary table 3		Supplementary Table 3
	CD44 antigen	Human	206	22,683	H0YD13				wild						7.6	HEPES	20 mM	KCl,MgCl2	150 mM, 10 mM		1 mg/ml	Limited proteolysis (LiP) and mass spectrometry (MS) (Lip-MS)	Thermal					54.48									cell-wide; thermostability; MS; proteome	Science 355, eaai7825 (2017) PMID: 28232526	Leuenberger P, Ganscha S, Kahraman A, Cappelletti V, Boersema PJ, von Mering C, Claassen M, Picotti P.	Peptide level information is also available in the supplementary table 3		Supplementary Table 3
	Deoxyuridine 5'-triphosphate nucleotidohydrolase	Human	133	14,306	H0YMM5	3.6.1.23			wild						7.6	HEPES	20 mM	KCl,MgCl2	150 mM, 10 mM		1 mg/ml	Limited proteolysis (LiP) and mass spectrometry (MS) (Lip-MS)	Thermal					54.8									cell-wide; thermostability; MS; proteome	Science 355, eaai7825 (2017) PMID: 28232526	Leuenberger P, Ganscha S, Kahraman A, Cappelletti V, Boersema PJ, von Mering C, Claassen M, Picotti P.	Peptide level information is also available in the supplementary table 3		Supplementary Table 3
	Protein disulfide-isomerase	Human	508	57,116	P07237	5.3.4.1			wild						7.6	HEPES	20 mM	KCl,MgCl2	150 mM, 10 mM		1 mg/ml	Limited proteolysis (LiP) and mass spectrometry (MS) (Lip-MS)	Thermal					54.84									cell-wide; thermostability; MS; proteome	Science 355, eaai7825 (2017) PMID: 28232526	Leuenberger P, Ganscha S, Kahraman A, Cappelletti V, Boersema PJ, von Mering C, Claassen M, Picotti P.	Peptide level information is also available in the supplementary table 3		Supplementary Table 3
	NADH dehydrogenase [ubiquinone] iron-sulfur protein 3, mitochondrial	Human	264	30,242	O75489	7.1.1.2			wild						7.6	HEPES	20 mM	KCl,MgCl2	150 mM, 10 mM		1 mg/ml	Limited proteolysis (LiP) and mass spectrometry (MS) (Lip-MS)	Thermal					54.88									cell-wide; thermostability; MS; proteome	Science 355, eaai7825 (2017) PMID: 28232526	Leuenberger P, Ganscha S, Kahraman A, Cappelletti V, Boersema PJ, von Mering C, Claassen M, Picotti P.	Peptide level information is also available in the supplementary table 3		Supplementary Table 3
	Calcineurin B homologous protein 1	Human	195	22,456	Q99653				wild						7.6	HEPES	20 mM	KCl,MgCl2	150 mM, 10 mM		1 mg/ml	Limited proteolysis (LiP) and mass spectrometry (MS) (Lip-MS)	Thermal					54.91									cell-wide; thermostability; MS; proteome	Science 355, eaai7825 (2017) PMID: 28232526	Leuenberger P, Ganscha S, Kahraman A, Cappelletti V, Boersema PJ, von Mering C, Claassen M, Picotti P.	Peptide level information is also available in the supplementary table 3		Supplementary Table 3
	Glucosidase 2 subunit beta	Human	535	60,192	K7ELL7				wild						7.6	HEPES	20 mM	KCl,MgCl2	150 mM, 10 mM		1 mg/ml	Limited proteolysis (LiP) and mass spectrometry (MS) (Lip-MS)	Thermal					54.92									cell-wide; thermostability; MS; proteome	Science 355, eaai7825 (2017) PMID: 28232526	Leuenberger P, Ganscha S, Kahraman A, Cappelletti V, Boersema PJ, von Mering C, Claassen M, Picotti P.	Peptide level information is also available in the supplementary table 3		Supplementary Table 3
	Prelamin-A/C [Cleaved into: Lamin-A/C	Human	664	74,139	P02545				wild						7.6	HEPES	20 mM	KCl,MgCl2	150 mM, 10 mM		1 mg/ml	Limited proteolysis (LiP) and mass spectrometry (MS) (Lip-MS)	Thermal					54.94									cell-wide; thermostability; MS; proteome	Science 355, eaai7825 (2017) PMID: 28232526	Leuenberger P, Ganscha S, Kahraman A, Cappelletti V, Boersema PJ, von Mering C, Claassen M, Picotti P.	Peptide level information is also available in the supplementary table 3		Supplementary Table 3
	Inorganic pyrophosphatase	Human	289	32,660	Q15181	3.6.1.1			wild						7.6	HEPES	20 mM	KCl,MgCl2	150 mM, 10 mM		1 mg/ml	Limited proteolysis (LiP) and mass spectrometry (MS) (Lip-MS)	Thermal					54.96									cell-wide; thermostability; MS; proteome	Science 355, eaai7825 (2017) PMID: 28232526	Leuenberger P, Ganscha S, Kahraman A, Cappelletti V, Boersema PJ, von Mering C, Claassen M, Picotti P.	Peptide level information is also available in the supplementary table 3		Supplementary Table 3
	Small ubiquitin-related modifier 1	Human	146	16,645	B8ZZN6				wild						7.6	HEPES	20 mM	KCl,MgCl2	150 mM, 10 mM		1 mg/ml	Limited proteolysis (LiP) and mass spectrometry (MS) (Lip-MS)	Thermal					54.98									cell-wide; thermostability; MS; proteome	Science 355, eaai7825 (2017) PMID: 28232526	Leuenberger P, Ganscha S, Kahraman A, Cappelletti V, Boersema PJ, von Mering C, Claassen M, Picotti P.	Peptide level information is also available in the supplementary table 3		Supplementary Table 3
	Cyclin-dependent kinase 4	Human	186	20,959	F8VZZ0				wild						7.6	HEPES	20 mM	KCl,MgCl2	150 mM, 10 mM		1 mg/ml	Limited proteolysis (LiP) and mass spectrometry (MS) (Lip-MS)	Thermal					55									cell-wide; thermostability; MS; proteome	Science 355, eaai7825 (2017) PMID: 28232526	Leuenberger P, Ganscha S, Kahraman A, Cappelletti V, Boersema PJ, von Mering C, Claassen M, Picotti P.	Peptide level information is also available in the supplementary table 3		Supplementary Table 3
	Protein disulfide-isomerase A3	Human	123	13,519	H7BZJ3				wild						7.6	HEPES	20 mM	KCl,MgCl2	150 mM, 10 mM		1 mg/ml	Limited proteolysis (LiP) and mass spectrometry (MS) (Lip-MS)	Thermal					55.02									cell-wide; thermostability; MS; proteome	Science 355, eaai7825 (2017) PMID: 28232526	Leuenberger P, Ganscha S, Kahraman A, Cappelletti V, Boersema PJ, von Mering C, Claassen M, Picotti P.	Peptide level information is also available in the supplementary table 3		Supplementary Table 3
	40S ribosomal protein S6	Human	249	28,681	P62753				wild						7.6	HEPES	20 mM	KCl,MgCl2	150 mM, 10 mM		1 mg/ml	Limited proteolysis (LiP) and mass spectrometry (MS) (Lip-MS)	Thermal					55.13									cell-wide; thermostability; MS; proteome	Science 355, eaai7825 (2017) PMID: 28232526	Leuenberger P, Ganscha S, Kahraman A, Cappelletti V, Boersema PJ, von Mering C, Claassen M, Picotti P.	Peptide level information is also available in the supplementary table 3		Supplementary Table 3
	Cell division control protein 42 homolog	Human	191	21,259	P60953	3.6.5.2			wild						7.6	HEPES	20 mM	KCl,MgCl2	150 mM, 10 mM		1 mg/ml	Limited proteolysis (LiP) and mass spectrometry (MS) (Lip-MS)	Thermal					55.14									cell-wide; thermostability; MS; proteome	Science 355, eaai7825 (2017) PMID: 28232526	Leuenberger P, Ganscha S, Kahraman A, Cappelletti V, Boersema PJ, von Mering C, Claassen M, Picotti P.	Peptide level information is also available in the supplementary table 3		Supplementary Table 3
	THO complex subunit 2	Human	1593	182,775	Q8NI27				wild						7.6	HEPES	20 mM	KCl,MgCl2	150 mM, 10 mM		1 mg/ml	Limited proteolysis (LiP) and mass spectrometry (MS) (Lip-MS)	Thermal					55.15									cell-wide; thermostability; MS; proteome	Science 355, eaai7825 (2017) PMID: 28232526	Leuenberger P, Ganscha S, Kahraman A, Cappelletti V, Boersema PJ, von Mering C, Claassen M, Picotti P.	Peptide level information is also available in the supplementary table 3		Supplementary Table 3
	Acidic leucine-rich nuclear phosphoprotein 32 family member A	Human	249	28,585	P39687				wild						7.6	HEPES	20 mM	KCl,MgCl2	150 mM, 10 mM		1 mg/ml	Limited proteolysis (LiP) and mass spectrometry (MS) (Lip-MS)	Thermal					55.18									cell-wide; thermostability; MS; proteome	Science 355, eaai7825 (2017) PMID: 28232526	Leuenberger P, Ganscha S, Kahraman A, Cappelletti V, Boersema PJ, von Mering C, Claassen M, Picotti P.	Peptide level information is also available in the supplementary table 3		Supplementary Table 3
	Cysteine and glycine-rich protein 1	Human	193	20,567	P21291				wild						7.6	HEPES	20 mM	KCl,MgCl2	150 mM, 10 mM		1 mg/ml	Limited proteolysis (LiP) and mass spectrometry (MS) (Lip-MS)	Thermal					55.28									cell-wide; thermostability; MS; proteome	Science 355, eaai7825 (2017) PMID: 28232526	Leuenberger P, Ganscha S, Kahraman A, Cappelletti V, Boersema PJ, von Mering C, Claassen M, Picotti P.	Peptide level information is also available in the supplementary table 3		Supplementary Table 3
	Adenylate kinase 2, mitochondrial	Human	239	26,478	P54819	2.7.4.3			wild						7.6	HEPES	20 mM	KCl,MgCl2	150 mM, 10 mM		1 mg/ml	Limited proteolysis (LiP) and mass spectrometry (MS) (Lip-MS)	Thermal					55.28									cell-wide; thermostability; MS; proteome	Science 355, eaai7825 (2017) PMID: 28232526	Leuenberger P, Ganscha S, Kahraman A, Cappelletti V, Boersema PJ, von Mering C, Claassen M, Picotti P.	Peptide level information is also available in the supplementary table 3		Supplementary Table 3
	Sjoegren syndrome nuclear autoantigen 1	Human	119	13,596	O43805				wild						7.6	HEPES	20 mM	KCl,MgCl2	150 mM, 10 mM		1 mg/ml	Limited proteolysis (LiP) and mass spectrometry (MS) (Lip-MS)	Thermal					55.29									cell-wide; thermostability; MS; proteome	Science 355, eaai7825 (2017) PMID: 28232526	Leuenberger P, Ganscha S, Kahraman A, Cappelletti V, Boersema PJ, von Mering C, Claassen M, Picotti P.	Peptide level information is also available in the supplementary table 3		Supplementary Table 3
	LRP chaperone MESD	Human	234	26,077	Q14696				wild						7.6	HEPES	20 mM	KCl,MgCl2	150 mM, 10 mM		1 mg/ml	Limited proteolysis (LiP) and mass spectrometry (MS) (Lip-MS)	Thermal					55.41									cell-wide; thermostability; MS; proteome	Science 355, eaai7825 (2017) PMID: 28232526	Leuenberger P, Ganscha S, Kahraman A, Cappelletti V, Boersema PJ, von Mering C, Claassen M, Picotti P.	Peptide level information is also available in the supplementary table 3		Supplementary Table 3
	Zinc finger protein 787	Human	382	40,428	Q6DD87				wild						7.6	HEPES	20 mM	KCl,MgCl2	150 mM, 10 mM		1 mg/ml	Limited proteolysis (LiP) and mass spectrometry (MS) (Lip-MS)	Thermal					55.45									cell-wide; thermostability; MS; proteome	Science 355, eaai7825 (2017) PMID: 28232526	Leuenberger P, Ganscha S, Kahraman A, Cappelletti V, Boersema PJ, von Mering C, Claassen M, Picotti P.	Peptide level information is also available in the supplementary table 3		Supplementary Table 3
	Complement component 1 Q subcomponent-binding protein, mitochondrial	Human	282	31,362	Q07021				wild						7.6	HEPES	20 mM	KCl,MgCl2	150 mM, 10 mM		1 mg/ml	Limited proteolysis (LiP) and mass spectrometry (MS) (Lip-MS)	Thermal					55.53									cell-wide; thermostability; MS; proteome	Science 355, eaai7825 (2017) PMID: 28232526	Leuenberger P, Ganscha S, Kahraman A, Cappelletti V, Boersema PJ, von Mering C, Claassen M, Picotti P.	Peptide level information is also available in the supplementary table 3		Supplementary Table 3
	Beta-2-microglobulin [Cleaved into: Beta-2-microglobulin form pI 5.3]	Human	119	13,715	P61769				wild						7.6	HEPES	20 mM	KCl,MgCl2	150 mM, 10 mM		1 mg/ml	Limited proteolysis (LiP) and mass spectrometry (MS) (Lip-MS)	Thermal					55.58									cell-wide; thermostability; MS; proteome	Science 355, eaai7825 (2017) PMID: 28232526	Leuenberger P, Ganscha S, Kahraman A, Cappelletti V, Boersema PJ, von Mering C, Claassen M, Picotti P.	Peptide level information is also available in the supplementary table 3		Supplementary Table 3
	Fatty acid-binding protein 5	Human	135	15,164	Q01469				wild						7.6	HEPES	20 mM	KCl,MgCl2	150 mM, 10 mM		1 mg/ml	Limited proteolysis (LiP) and mass spectrometry (MS) (Lip-MS)	Thermal					55.76									cell-wide; thermostability; MS; proteome	Science 355, eaai7825 (2017) PMID: 28232526	Leuenberger P, Ganscha S, Kahraman A, Cappelletti V, Boersema PJ, von Mering C, Claassen M, Picotti P.	Peptide level information is also available in the supplementary table 3		Supplementary Table 3
	S-adenosylmethionine synthase isoform type-2	Human	395	43,661	P31153	2.5.1.6			wild						7.6	HEPES	20 mM	KCl,MgCl2	150 mM, 10 mM		1 mg/ml	Limited proteolysis (LiP) and mass spectrometry (MS) (Lip-MS)	Thermal					55.81									cell-wide; thermostability; MS; proteome	Science 355, eaai7825 (2017) PMID: 28232526	Leuenberger P, Ganscha S, Kahraman A, Cappelletti V, Boersema PJ, von Mering C, Claassen M, Picotti P.	Peptide level information is also available in the supplementary table 3		Supplementary Table 3
	Rho GDP-dissociation inhibitor 1	Human	193	21,517	J3KTF8				wild						7.6	HEPES	20 mM	KCl,MgCl2	150 mM, 10 mM		1 mg/ml	Limited proteolysis (LiP) and mass spectrometry (MS) (Lip-MS)	Thermal					55.84									cell-wide; thermostability; MS; proteome	Science 355, eaai7825 (2017) PMID: 28232526	Leuenberger P, Ganscha S, Kahraman A, Cappelletti V, Boersema PJ, von Mering C, Claassen M, Picotti P.	Peptide level information is also available in the supplementary table 3		Supplementary Table 3
	Talin-1	Human	2541	269,767	Q9Y490				wild						7.6	HEPES	20 mM	KCl,MgCl2	150 mM, 10 mM		1 mg/ml	Limited proteolysis (LiP) and mass spectrometry (MS) (Lip-MS)	Thermal					55.92									cell-wide; thermostability; MS; proteome	Science 355, eaai7825 (2017) PMID: 28232526	Leuenberger P, Ganscha S, Kahraman A, Cappelletti V, Boersema PJ, von Mering C, Claassen M, Picotti P.	Peptide level information is also available in the supplementary table 3		Supplementary Table 3
	14-3-3 protein sigma	Human	248	27,774	P31947				wild						7.6	HEPES	20 mM	KCl,MgCl2	150 mM, 10 mM		1 mg/ml	Limited proteolysis (LiP) and mass spectrometry (MS) (Lip-MS)	Thermal					55.97									cell-wide; thermostability; MS; proteome	Science 355, eaai7825 (2017) PMID: 28232526	Leuenberger P, Ganscha S, Kahraman A, Cappelletti V, Boersema PJ, von Mering C, Claassen M, Picotti P.	Peptide level information is also available in the supplementary table 3		Supplementary Table 3
	Ubiquitin-like protein 4A	Human	157	17,777	P11441				wild						7.6	HEPES	20 mM	KCl,MgCl2	150 mM, 10 mM		1 mg/ml	Limited proteolysis (LiP) and mass spectrometry (MS) (Lip-MS)	Thermal					56.01									cell-wide; thermostability; MS; proteome	Science 355, eaai7825 (2017) PMID: 28232526	Leuenberger P, Ganscha S, Kahraman A, Cappelletti V, Boersema PJ, von Mering C, Claassen M, Picotti P.	Peptide level information is also available in the supplementary table 3		Supplementary Table 3
	Peptidyl-prolyl cis-trans isomerase E	Human	301	33,431	Q9UNP9	5.2.1.8			wild						7.6	HEPES	20 mM	KCl,MgCl2	150 mM, 10 mM		1 mg/ml	Limited proteolysis (LiP) and mass spectrometry (MS) (Lip-MS)	Thermal					56.02									cell-wide; thermostability; MS; proteome	Science 355, eaai7825 (2017) PMID: 28232526	Leuenberger P, Ganscha S, Kahraman A, Cappelletti V, Boersema PJ, von Mering C, Claassen M, Picotti P.	Peptide level information is also available in the supplementary table 3		Supplementary Table 3
	Tryptophan--tRNA ligase, cytoplasmic	Human	471	53,165	P23381	6.1.1.2			wild						7.6	HEPES	20 mM	KCl,MgCl2	150 mM, 10 mM		1 mg/ml	Limited proteolysis (LiP) and mass spectrometry (MS) (Lip-MS)	Thermal					56.04									cell-wide; thermostability; MS; proteome	Science 355, eaai7825 (2017) PMID: 28232526	Leuenberger P, Ganscha S, Kahraman A, Cappelletti V, Boersema PJ, von Mering C, Claassen M, Picotti P.	Peptide level information is also available in the supplementary table 3		Supplementary Table 3
	26S proteasome non-ATPase regulatory subunit 2	Human	908	100,200	Q13200				wild						7.6	HEPES	20 mM	KCl,MgCl2	150 mM, 10 mM		1 mg/ml	Limited proteolysis (LiP) and mass spectrometry (MS) (Lip-MS)	Thermal					56.07									cell-wide; thermostability; MS; proteome	Science 355, eaai7825 (2017) PMID: 28232526	Leuenberger P, Ganscha S, Kahraman A, Cappelletti V, Boersema PJ, von Mering C, Claassen M, Picotti P.	Peptide level information is also available in the supplementary table 3		Supplementary Table 3
	Histone-lysine N-methyltransferase SETD2	Human	1340	149,254	C9JG86				wild						7.6	HEPES	20 mM	KCl,MgCl2	150 mM, 10 mM		1 mg/ml	Limited proteolysis (LiP) and mass spectrometry (MS) (Lip-MS)	Thermal					56.1									cell-wide; thermostability; MS; proteome	Science 355, eaai7825 (2017) PMID: 28232526	Leuenberger P, Ganscha S, Kahraman A, Cappelletti V, Boersema PJ, von Mering C, Claassen M, Picotti P.	Peptide level information is also available in the supplementary table 3		Supplementary Table 3
	Cyclin-dependent kinase 6	Human	326	36,938	Q00534	2.7.11.22			wild						7.6	HEPES	20 mM	KCl,MgCl2	150 mM, 10 mM		1 mg/ml	Limited proteolysis (LiP) and mass spectrometry (MS) (Lip-MS)	Thermal					56.12									cell-wide; thermostability; MS; proteome	Science 355, eaai7825 (2017) PMID: 28232526	Leuenberger P, Ganscha S, Kahraman A, Cappelletti V, Boersema PJ, von Mering C, Claassen M, Picotti P.	Peptide level information is also available in the supplementary table 3		Supplementary Table 3
	Glutaredoxin-related protein 5, mitochondrial	Human	157	16,628	Q86SX6				wild						7.6	HEPES	20 mM	KCl,MgCl2	150 mM, 10 mM		1 mg/ml	Limited proteolysis (LiP) and mass spectrometry (MS) (Lip-MS)	Thermal					56.51									cell-wide; thermostability; MS; proteome	Science 355, eaai7825 (2017) PMID: 28232526	Leuenberger P, Ganscha S, Kahraman A, Cappelletti V, Boersema PJ, von Mering C, Claassen M, Picotti P.	Peptide level information is also available in the supplementary table 3		Supplementary Table 3
	Parafibromin	Human	531	60,577	Q6P1J9				wild						7.6	HEPES	20 mM	KCl,MgCl2	150 mM, 10 mM		1 mg/ml	Limited proteolysis (LiP) and mass spectrometry (MS) (Lip-MS)	Thermal					56.67									cell-wide; thermostability; MS; proteome	Science 355, eaai7825 (2017) PMID: 28232526	Leuenberger P, Ganscha S, Kahraman A, Cappelletti V, Boersema PJ, von Mering C, Claassen M, Picotti P.	Peptide level information is also available in the supplementary table 3		Supplementary Table 3
	Ubiquitin-conjugating enzyme E2 S	Human	222	23,845	Q16763	2.3.2.23			wild						7.6	HEPES	20 mM	KCl,MgCl2	150 mM, 10 mM		1 mg/ml	Limited proteolysis (LiP) and mass spectrometry (MS) (Lip-MS)	Thermal					56.68									cell-wide; thermostability; MS; proteome	Science 355, eaai7825 (2017) PMID: 28232526	Leuenberger P, Ganscha S, Kahraman A, Cappelletti V, Boersema PJ, von Mering C, Claassen M, Picotti P.	Peptide level information is also available in the supplementary table 3		Supplementary Table 3
	60S ribosomal protein L4	Human	427	47,697	P36578				wild						7.6	HEPES	20 mM	KCl,MgCl2	150 mM, 10 mM		1 mg/ml	Limited proteolysis (LiP) and mass spectrometry (MS) (Lip-MS)	Thermal					56.7									cell-wide; thermostability; MS; proteome	Science 355, eaai7825 (2017) PMID: 28232526	Leuenberger P, Ganscha S, Kahraman A, Cappelletti V, Boersema PJ, von Mering C, Claassen M, Picotti P.	Peptide level information is also available in the supplementary table 3		Supplementary Table 3
	PCI domain-containing protein 2	Human	399	46,030	Q5JVF3				wild						7.6	HEPES	20 mM	KCl,MgCl2	150 mM, 10 mM		1 mg/ml	Limited proteolysis (LiP) and mass spectrometry (MS) (Lip-MS)	Thermal					56.71									cell-wide; thermostability; MS; proteome	Science 355, eaai7825 (2017) PMID: 28232526	Leuenberger P, Ganscha S, Kahraman A, Cappelletti V, Boersema PJ, von Mering C, Claassen M, Picotti P.	Peptide level information is also available in the supplementary table 3		Supplementary Table 3
	FACT complex subunit SSRP1	Human	709	81,075	Q08945				wild						7.6	HEPES	20 mM	KCl,MgCl2	150 mM, 10 mM		1 mg/ml	Limited proteolysis (LiP) and mass spectrometry (MS) (Lip-MS)	Thermal					56.93									cell-wide; thermostability; MS; proteome	Science 355, eaai7825 (2017) PMID: 28232526	Leuenberger P, Ganscha S, Kahraman A, Cappelletti V, Boersema PJ, von Mering C, Claassen M, Picotti P.	Peptide level information is also available in the supplementary table 3		Supplementary Table 3
	Ras suppressor protein 1	Human	277	31,540	Q15404				wild						7.6	HEPES	20 mM	KCl,MgCl2	150 mM, 10 mM		1 mg/ml	Limited proteolysis (LiP) and mass spectrometry (MS) (Lip-MS)	Thermal					57									cell-wide; thermostability; MS; proteome	Science 355, eaai7825 (2017) PMID: 28232526	Leuenberger P, Ganscha S, Kahraman A, Cappelletti V, Boersema PJ, von Mering C, Claassen M, Picotti P.	Peptide level information is also available in the supplementary table 3		Supplementary Table 3
	Ubiquitin-like protein 5	Human	73	8,547	Q9BZL1				wild						7.6	HEPES	20 mM	KCl,MgCl2	150 mM, 10 mM		1 mg/ml	Limited proteolysis (LiP) and mass spectrometry (MS) (Lip-MS)	Thermal					57.03									cell-wide; thermostability; MS; proteome	Science 355, eaai7825 (2017) PMID: 28232526	Leuenberger P, Ganscha S, Kahraman A, Cappelletti V, Boersema PJ, von Mering C, Claassen M, Picotti P.	Peptide level information is also available in the supplementary table 3		Supplementary Table 3
	Peptidyl-prolyl cis-trans isomerase FKBP3	Human	224	25,177	Q00688	5.2.1.8			wild						7.6	HEPES	20 mM	KCl,MgCl2	150 mM, 10 mM		1 mg/ml	Limited proteolysis (LiP) and mass spectrometry (MS) (Lip-MS)	Thermal					57.08									cell-wide; thermostability; MS; proteome	Science 355, eaai7825 (2017) PMID: 28232526	Leuenberger P, Ganscha S, Kahraman A, Cappelletti V, Boersema PJ, von Mering C, Claassen M, Picotti P.	Peptide level information is also available in the supplementary table 3		Supplementary Table 3
	Protein PRRC2A	Human	2157	228,863	P48634				wild						7.6	HEPES	20 mM	KCl,MgCl2	150 mM, 10 mM		1 mg/ml	Limited proteolysis (LiP) and mass spectrometry (MS) (Lip-MS)	Thermal					57.26									cell-wide; thermostability; MS; proteome	Science 355, eaai7825 (2017) PMID: 28232526	Leuenberger P, Ganscha S, Kahraman A, Cappelletti V, Boersema PJ, von Mering C, Claassen M, Picotti P.	Peptide level information is also available in the supplementary table 3		Supplementary Table 3
	40S ribosomal protein S2	Human	195	21,154	H0YEN5				wild						7.6	HEPES	20 mM	KCl,MgCl2	150 mM, 10 mM		1 mg/ml	Limited proteolysis (LiP) and mass spectrometry (MS) (Lip-MS)	Thermal					57.35									cell-wide; thermostability; MS; proteome	Science 355, eaai7825 (2017) PMID: 28232526	Leuenberger P, Ganscha S, Kahraman A, Cappelletti V, Boersema PJ, von Mering C, Claassen M, Picotti P.	Peptide level information is also available in the supplementary table 3		Supplementary Table 3
	Filamin-B	Human	2602	278,164	O75369				wild						7.6	HEPES	20 mM	KCl,MgCl2	150 mM, 10 mM		1 mg/ml	Limited proteolysis (LiP) and mass spectrometry (MS) (Lip-MS)	Thermal					57.41									cell-wide; thermostability; MS; proteome	Science 355, eaai7825 (2017) PMID: 28232526	Leuenberger P, Ganscha S, Kahraman A, Cappelletti V, Boersema PJ, von Mering C, Claassen M, Picotti P.	Peptide level information is also available in the supplementary table 3		Supplementary Table 3
	Elongation factor 1-delta	Human	281	31,122	P29692				wild						7.6	HEPES	20 mM	KCl,MgCl2	150 mM, 10 mM		1 mg/ml	Limited proteolysis (LiP) and mass spectrometry (MS) (Lip-MS)	Thermal					57.43									cell-wide; thermostability; MS; proteome	Science 355, eaai7825 (2017) PMID: 28232526	Leuenberger P, Ganscha S, Kahraman A, Cappelletti V, Boersema PJ, von Mering C, Claassen M, Picotti P.	Peptide level information is also available in the supplementary table 3		Supplementary Table 3
	Keratin, type I cytoskeletal 18	Human	430	48,058	P05783				wild						7.6	HEPES	20 mM	KCl,MgCl2	150 mM, 10 mM		1 mg/ml	Limited proteolysis (LiP) and mass spectrometry (MS) (Lip-MS)	Thermal					57.45									cell-wide; thermostability; MS; proteome	Science 355, eaai7825 (2017) PMID: 28232526	Leuenberger P, Ganscha S, Kahraman A, Cappelletti V, Boersema PJ, von Mering C, Claassen M, Picotti P.	Peptide level information is also available in the supplementary table 3		Supplementary Table 3
	Plastin-3	Human	630	70,811	P13797				wild						7.6	HEPES	20 mM	KCl,MgCl2	150 mM, 10 mM		1 mg/ml	Limited proteolysis (LiP) and mass spectrometry (MS) (Lip-MS)	Thermal					57.48									cell-wide; thermostability; MS; proteome	Science 355, eaai7825 (2017) PMID: 28232526	Leuenberger P, Ganscha S, Kahraman A, Cappelletti V, Boersema PJ, von Mering C, Claassen M, Picotti P.	Peptide level information is also available in the supplementary table 3		Supplementary Table 3
	Phosphoglycerate mutase 1	Human	254	28,804	P18669	5.4.2.11; 5.4.2.4			wild						7.6	HEPES	20 mM	KCl,MgCl2	150 mM, 10 mM		1 mg/ml	Limited proteolysis (LiP) and mass spectrometry (MS) (Lip-MS)	Thermal					57.53									cell-wide; thermostability; MS; proteome	Science 355, eaai7825 (2017) PMID: 28232526	Leuenberger P, Ganscha S, Kahraman A, Cappelletti V, Boersema PJ, von Mering C, Claassen M, Picotti P.	Peptide level information is also available in the supplementary table 3		Supplementary Table 3
	39S ribosomal protein L45, mitochondrial	Human	306	35,351	Q9BRJ2				wild						7.6	HEPES	20 mM	KCl,MgCl2	150 mM, 10 mM		1 mg/ml	Limited proteolysis (LiP) and mass spectrometry (MS) (Lip-MS)	Thermal					57.54									cell-wide; thermostability; MS; proteome	Science 355, eaai7825 (2017) PMID: 28232526	Leuenberger P, Ganscha S, Kahraman A, Cappelletti V, Boersema PJ, von Mering C, Claassen M, Picotti P.	Peptide level information is also available in the supplementary table 3		Supplementary Table 3
	E3 ubiquitin-protein ligase UBR5	Human	2799	309,352	O95071	2.3.2.26			wild						7.6	HEPES	20 mM	KCl,MgCl2	150 mM, 10 mM		1 mg/ml	Limited proteolysis (LiP) and mass spectrometry (MS) (Lip-MS)	Thermal					57.58									cell-wide; thermostability; MS; proteome	Science 355, eaai7825 (2017) PMID: 28232526	Leuenberger P, Ganscha S, Kahraman A, Cappelletti V, Boersema PJ, von Mering C, Claassen M, Picotti P.	Peptide level information is also available in the supplementary table 3		Supplementary Table 3
	WD repeat-containing protein 1	Human	606	66,194	O75083				wild						7.6	HEPES	20 mM	KCl,MgCl2	150 mM, 10 mM		1 mg/ml	Limited proteolysis (LiP) and mass spectrometry (MS) (Lip-MS)	Thermal					57.59									cell-wide; thermostability; MS; proteome	Science 355, eaai7825 (2017) PMID: 28232526	Leuenberger P, Ganscha S, Kahraman A, Cappelletti V, Boersema PJ, von Mering C, Claassen M, Picotti P.	Peptide level information is also available in the supplementary table 3		Supplementary Table 3
	Splicing factor 3B subunit 6	Human	125	14,585	Q9Y3B4				wild						7.6	HEPES	20 mM	KCl,MgCl2	150 mM, 10 mM		1 mg/ml	Limited proteolysis (LiP) and mass spectrometry (MS) (Lip-MS)	Thermal					57.59									cell-wide; thermostability; MS; proteome	Science 355, eaai7825 (2017) PMID: 28232526	Leuenberger P, Ganscha S, Kahraman A, Cappelletti V, Boersema PJ, von Mering C, Claassen M, Picotti P.	Peptide level information is also available in the supplementary table 3		Supplementary Table 3
	Puromycin-sensitive aminopeptidase	Human	919	103,276	P55786	3.4.11.14			wild						7.6	HEPES	20 mM	KCl,MgCl2	150 mM, 10 mM		1 mg/ml	Limited proteolysis (LiP) and mass spectrometry (MS) (Lip-MS)	Thermal					57.61									cell-wide; thermostability; MS; proteome	Science 355, eaai7825 (2017) PMID: 28232526	Leuenberger P, Ganscha S, Kahraman A, Cappelletti V, Boersema PJ, von Mering C, Claassen M, Picotti P.	Peptide level information is also available in the supplementary table 3		Supplementary Table 3
	Peptidyl-prolyl cis-trans isomerase FKBP4	Human	459	51,805	Q02790	5.2.1.8			wild						7.6	HEPES	20 mM	KCl,MgCl2	150 mM, 10 mM		1 mg/ml	Limited proteolysis (LiP) and mass spectrometry (MS) (Lip-MS)	Thermal					57.83									cell-wide; thermostability; MS; proteome	Science 355, eaai7825 (2017) PMID: 28232526	Leuenberger P, Ganscha S, Kahraman A, Cappelletti V, Boersema PJ, von Mering C, Claassen M, Picotti P.	Peptide level information is also available in the supplementary table 3		Supplementary Table 3
	Chloride intracellular channel protein 1	Human	241	26,923	O00299				wild						7.6	HEPES	20 mM	KCl,MgCl2	150 mM, 10 mM		1 mg/ml	Limited proteolysis (LiP) and mass spectrometry (MS) (Lip-MS)	Thermal					57.92									cell-wide; thermostability; MS; proteome	Science 355, eaai7825 (2017) PMID: 28232526	Leuenberger P, Ganscha S, Kahraman A, Cappelletti V, Boersema PJ, von Mering C, Claassen M, Picotti P.	Peptide level information is also available in the supplementary table 3		Supplementary Table 3
	Nucleoporin SEH1	Human	360	39,649	Q96EE3				wild						7.6	HEPES	20 mM	KCl,MgCl2	150 mM, 10 mM		1 mg/ml	Limited proteolysis (LiP) and mass spectrometry (MS) (Lip-MS)	Thermal					57.93									cell-wide; thermostability; MS; proteome	Science 355, eaai7825 (2017) PMID: 28232526	Leuenberger P, Ganscha S, Kahraman A, Cappelletti V, Boersema PJ, von Mering C, Claassen M, Picotti P.	Peptide level information is also available in the supplementary table 3		Supplementary Table 3
	Phenylalanine--tRNA ligase beta subunit	Human	589	66,116	Q9NSD9	6.1.1.20			wild						7.6	HEPES	20 mM	KCl,MgCl2	150 mM, 10 mM		1 mg/ml	Limited proteolysis (LiP) and mass spectrometry (MS) (Lip-MS)	Thermal					57.93									cell-wide; thermostability; MS; proteome	Science 355, eaai7825 (2017) PMID: 28232526	Leuenberger P, Ganscha S, Kahraman A, Cappelletti V, Boersema PJ, von Mering C, Claassen M, Picotti P.	Peptide level information is also available in the supplementary table 3		Supplementary Table 3
	Protein tilB homolog	Human	466	54,255	Q86X45				wild						7.6	HEPES	20 mM	KCl,MgCl2	150 mM, 10 mM		1 mg/ml	Limited proteolysis (LiP) and mass spectrometry (MS) (Lip-MS)	Thermal					57.95									cell-wide; thermostability; MS; proteome	Science 355, eaai7825 (2017) PMID: 28232526	Leuenberger P, Ganscha S, Kahraman A, Cappelletti V, Boersema PJ, von Mering C, Claassen M, Picotti P.	Peptide level information is also available in the supplementary table 3		Supplementary Table 3
	14-3-3 protein zeta/delta	Human	245	27,745	P63104				wild						7.6	HEPES	20 mM	KCl,MgCl2	150 mM, 10 mM		1 mg/ml	Limited proteolysis (LiP) and mass spectrometry (MS) (Lip-MS)	Thermal					58.03									cell-wide; thermostability; MS; proteome	Science 355, eaai7825 (2017) PMID: 28232526	Leuenberger P, Ganscha S, Kahraman A, Cappelletti V, Boersema PJ, von Mering C, Claassen M, Picotti P.	Peptide level information is also available in the supplementary table 3		Supplementary Table 3
	Cytochrome c oxidase assembly factor 4 homolog, mitochondrial	Human	87	10,134	Q9NYJ1				wild						7.6	HEPES	20 mM	KCl,MgCl2	150 mM, 10 mM		1 mg/ml	Limited proteolysis (LiP) and mass spectrometry (MS) (Lip-MS)	Thermal					58.04									cell-wide; thermostability; MS; proteome	Science 355, eaai7825 (2017) PMID: 28232526	Leuenberger P, Ganscha S, Kahraman A, Cappelletti V, Boersema PJ, von Mering C, Claassen M, Picotti P.	Peptide level information is also available in the supplementary table 3		Supplementary Table 3
	PHD finger protein 3	Human	1072	120,647	E7EVH3				wild						7.6	HEPES	20 mM	KCl,MgCl2	150 mM, 10 mM		1 mg/ml	Limited proteolysis (LiP) and mass spectrometry (MS) (Lip-MS)	Thermal					58.06									cell-wide; thermostability; MS; proteome	Science 355, eaai7825 (2017) PMID: 28232526	Leuenberger P, Ganscha S, Kahraman A, Cappelletti V, Boersema PJ, von Mering C, Claassen M, Picotti P.	Peptide level information is also available in the supplementary table 3		Supplementary Table 3
	Y-box-binding protein 3	Human	372	40,090	P16989				wild						7.6	HEPES	20 mM	KCl,MgCl2	150 mM, 10 mM		1 mg/ml	Limited proteolysis (LiP) and mass spectrometry (MS) (Lip-MS)	Thermal					58.07									cell-wide; thermostability; MS; proteome	Science 355, eaai7825 (2017) PMID: 28232526	Leuenberger P, Ganscha S, Kahraman A, Cappelletti V, Boersema PJ, von Mering C, Claassen M, Picotti P.	Peptide level information is also available in the supplementary table 3		Supplementary Table 3
	Replication protein A 70 kDa DNA-binding subunit	Human	616	68,138	P27694				wild						7.6	HEPES	20 mM	KCl,MgCl2	150 mM, 10 mM		1 mg/ml	Limited proteolysis (LiP) and mass spectrometry (MS) (Lip-MS)	Thermal					58.07									cell-wide; thermostability; MS; proteome	Science 355, eaai7825 (2017) PMID: 28232526	Leuenberger P, Ganscha S, Kahraman A, Cappelletti V, Boersema PJ, von Mering C, Claassen M, Picotti P.	Peptide level information is also available in the supplementary table 3		Supplementary Table 3
	Cytoplasmic dynein 1 intermediate chain 2	Human	638	71,457	B7ZA04				wild						7.6	HEPES	20 mM	KCl,MgCl2	150 mM, 10 mM		1 mg/ml	Limited proteolysis (LiP) and mass spectrometry (MS) (Lip-MS)	Thermal					58.08									cell-wide; thermostability; MS; proteome	Science 355, eaai7825 (2017) PMID: 28232526	Leuenberger P, Ganscha S, Kahraman A, Cappelletti V, Boersema PJ, von Mering C, Claassen M, Picotti P.	Peptide level information is also available in the supplementary table 3		Supplementary Table 3
	Homeobox protein Hox-C4	Human	264	29,811	P09017				wild						7.6	HEPES	20 mM	KCl,MgCl2	150 mM, 10 mM		1 mg/ml	Limited proteolysis (LiP) and mass spectrometry (MS) (Lip-MS)	Thermal					58.08									cell-wide; thermostability; MS; proteome	Science 355, eaai7825 (2017) PMID: 28232526	Leuenberger P, Ganscha S, Kahraman A, Cappelletti V, Boersema PJ, von Mering C, Claassen M, Picotti P.	Peptide level information is also available in the supplementary table 3		Supplementary Table 3
	Eukaryotic translation initiation factor 3 subunit G	Human	227	25,442	K7ER90				wild						7.6	HEPES	20 mM	KCl,MgCl2	150 mM, 10 mM		1 mg/ml	Limited proteolysis (LiP) and mass spectrometry (MS) (Lip-MS)	Thermal					58.11									cell-wide; thermostability; MS; proteome	Science 355, eaai7825 (2017) PMID: 28232526	Leuenberger P, Ganscha S, Kahraman A, Cappelletti V, Boersema PJ, von Mering C, Claassen M, Picotti P.	Peptide level information is also available in the supplementary table 3		Supplementary Table 3
	Glyoxalase domain-containing protein 4	Human	227	25,500	I3L3Q4				wild						7.6	HEPES	20 mM	KCl,MgCl2	150 mM, 10 mM		1 mg/ml	Limited proteolysis (LiP) and mass spectrometry (MS) (Lip-MS)	Thermal					58.15									cell-wide; thermostability; MS; proteome	Science 355, eaai7825 (2017) PMID: 28232526	Leuenberger P, Ganscha S, Kahraman A, Cappelletti V, Boersema PJ, von Mering C, Claassen M, Picotti P.	Peptide level information is also available in the supplementary table 3		Supplementary Table 3
	DNA-directed RNA polymerase I subunit RPA34	Human	510	54,986	O15446				wild						7.6	HEPES	20 mM	KCl,MgCl2	150 mM, 10 mM		1 mg/ml	Limited proteolysis (LiP) and mass spectrometry (MS) (Lip-MS)	Thermal					58.17									cell-wide; thermostability; MS; proteome	Science 355, eaai7825 (2017) PMID: 28232526	Leuenberger P, Ganscha S, Kahraman A, Cappelletti V, Boersema PJ, von Mering C, Claassen M, Picotti P.	Peptide level information is also available in the supplementary table 3		Supplementary Table 3
	Transcriptional activator protein Pur-alpha	Human	322	34,911	Q00577				wild						7.6	HEPES	20 mM	KCl,MgCl2	150 mM, 10 mM		1 mg/ml	Limited proteolysis (LiP) and mass spectrometry (MS) (Lip-MS)	Thermal					58.21									cell-wide; thermostability; MS; proteome	Science 355, eaai7825 (2017) PMID: 28232526	Leuenberger P, Ganscha S, Kahraman A, Cappelletti V, Boersema PJ, von Mering C, Claassen M, Picotti P.	Peptide level information is also available in the supplementary table 3		Supplementary Table 3
	Myoglobin	Human	99	10,870	Q8WVH6				wild						7.6	HEPES	20 mM	KCl,MgCl2	150 mM, 10 mM		1 mg/ml	Limited proteolysis (LiP) and mass spectrometry (MS) (Lip-MS)	Thermal					58.21									cell-wide; thermostability; MS; proteome	Science 355, eaai7825 (2017) PMID: 28232526	Leuenberger P, Ganscha S, Kahraman A, Cappelletti V, Boersema PJ, von Mering C, Claassen M, Picotti P.	Peptide level information is also available in the supplementary table 3		Supplementary Table 3
	Peptidyl-prolyl cis-trans isomerase FKBP2	Human	142	15,649	P26885	5.2.1.8			wild						7.6	HEPES	20 mM	KCl,MgCl2	150 mM, 10 mM		1 mg/ml	Limited proteolysis (LiP) and mass spectrometry (MS) (Lip-MS)	Thermal					58.22									cell-wide; thermostability; MS; proteome	Science 355, eaai7825 (2017) PMID: 28232526	Leuenberger P, Ganscha S, Kahraman A, Cappelletti V, Boersema PJ, von Mering C, Claassen M, Picotti P.	Peptide level information is also available in the supplementary table 3		Supplementary Table 3
	Coiled-coil domain-containing protein 58	Human	130	15,297	C9JQ41				wild						7.6	HEPES	20 mM	KCl,MgCl2	150 mM, 10 mM		1 mg/ml	Limited proteolysis (LiP) and mass spectrometry (MS) (Lip-MS)	Thermal					58.24									cell-wide; thermostability; MS; proteome	Science 355, eaai7825 (2017) PMID: 28232526	Leuenberger P, Ganscha S, Kahraman A, Cappelletti V, Boersema PJ, von Mering C, Claassen M, Picotti P.	Peptide level information is also available in the supplementary table 3		Supplementary Table 3
	Histone-binding protein RBBP4	Human	425	47,656	Q09028				wild						7.6	HEPES	20 mM	KCl,MgCl2	150 mM, 10 mM		1 mg/ml	Limited proteolysis (LiP) and mass spectrometry (MS) (Lip-MS)	Thermal					58.25									cell-wide; thermostability; MS; proteome	Science 355, eaai7825 (2017) PMID: 28232526	Leuenberger P, Ganscha S, Kahraman A, Cappelletti V, Boersema PJ, von Mering C, Claassen M, Picotti P.	Peptide level information is also available in the supplementary table 3		Supplementary Table 3
	Transcription elongation factor SPT5	Human	1087	121,000	O00267				wild						7.6	HEPES	20 mM	KCl,MgCl2	150 mM, 10 mM		1 mg/ml	Limited proteolysis (LiP) and mass spectrometry (MS) (Lip-MS)	Thermal					58.27									cell-wide; thermostability; MS; proteome	Science 355, eaai7825 (2017) PMID: 28232526	Leuenberger P, Ganscha S, Kahraman A, Cappelletti V, Boersema PJ, von Mering C, Claassen M, Picotti P.	Peptide level information is also available in the supplementary table 3		Supplementary Table 3
	GTP-binding nuclear protein Ran	Human	233	26,224	B5MDF5				wild						7.6	HEPES	20 mM	KCl,MgCl2	150 mM, 10 mM		1 mg/ml	Limited proteolysis (LiP) and mass spectrometry (MS) (Lip-MS)	Thermal					58.34									cell-wide; thermostability; MS; proteome	Science 355, eaai7825 (2017) PMID: 28232526	Leuenberger P, Ganscha S, Kahraman A, Cappelletti V, Boersema PJ, von Mering C, Claassen M, Picotti P.	Peptide level information is also available in the supplementary table 3		Supplementary Table 3
	ASNSD1 upstream open reading frame protein	Human	96	11,250	L0R819				wild						7.6	HEPES	20 mM	KCl,MgCl2	150 mM, 10 mM		1 mg/ml	Limited proteolysis (LiP) and mass spectrometry (MS) (Lip-MS)	Thermal					58.35									cell-wide; thermostability; MS; proteome	Science 355, eaai7825 (2017) PMID: 28232526	Leuenberger P, Ganscha S, Kahraman A, Cappelletti V, Boersema PJ, von Mering C, Claassen M, Picotti P.	Peptide level information is also available in the supplementary table 3		Supplementary Table 3
	Phosphoserine phosphatase	Human	225	25,008	P78330	3.1.3.3			wild						7.6	HEPES	20 mM	KCl,MgCl2	150 mM, 10 mM		1 mg/ml	Limited proteolysis (LiP) and mass spectrometry (MS) (Lip-MS)	Thermal					58.35									cell-wide; thermostability; MS; proteome	Science 355, eaai7825 (2017) PMID: 28232526	Leuenberger P, Ganscha S, Kahraman A, Cappelletti V, Boersema PJ, von Mering C, Claassen M, Picotti P.	Peptide level information is also available in the supplementary table 3		Supplementary Table 3
	Signal recognition particle 14 kDa protein	Human	136	14,570	P37108				wild						7.6	HEPES	20 mM	KCl,MgCl2	150 mM, 10 mM		1 mg/ml	Limited proteolysis (LiP) and mass spectrometry (MS) (Lip-MS)	Thermal					58.37									cell-wide; thermostability; MS; proteome	Science 355, eaai7825 (2017) PMID: 28232526	Leuenberger P, Ganscha S, Kahraman A, Cappelletti V, Boersema PJ, von Mering C, Claassen M, Picotti P.	Peptide level information is also available in the supplementary table 3		Supplementary Table 3
	Electron transfer flavoprotein subunit beta	Human	255	27,844	P38117				wild						7.6	HEPES	20 mM	KCl,MgCl2	150 mM, 10 mM		1 mg/ml	Limited proteolysis (LiP) and mass spectrometry (MS) (Lip-MS)	Thermal					58.37									cell-wide; thermostability; MS; proteome	Science 355, eaai7825 (2017) PMID: 28232526	Leuenberger P, Ganscha S, Kahraman A, Cappelletti V, Boersema PJ, von Mering C, Claassen M, Picotti P.	Peptide level information is also available in the supplementary table 3		Supplementary Table 3
	5'-deoxynucleotidase HDDC2	Human	204	23,390	Q7Z4H3	3.1.3.89			wild						7.6	HEPES	20 mM	KCl,MgCl2	150 mM, 10 mM		1 mg/ml	Limited proteolysis (LiP) and mass spectrometry (MS) (Lip-MS)	Thermal					58.41									cell-wide; thermostability; MS; proteome	Science 355, eaai7825 (2017) PMID: 28232526	Leuenberger P, Ganscha S, Kahraman A, Cappelletti V, Boersema PJ, von Mering C, Claassen M, Picotti P.	Peptide level information is also available in the supplementary table 3		Supplementary Table 3
	Isovaleryl-CoA dehydrogenase, mitochondrial	Human	212	23,394	H0YN10				wild						7.6	HEPES	20 mM	KCl,MgCl2	150 mM, 10 mM		1 mg/ml	Limited proteolysis (LiP) and mass spectrometry (MS) (Lip-MS)	Thermal					58.42									cell-wide; thermostability; MS; proteome	Science 355, eaai7825 (2017) PMID: 28232526	Leuenberger P, Ganscha S, Kahraman A, Cappelletti V, Boersema PJ, von Mering C, Claassen M, Picotti P.	Peptide level information is also available in the supplementary table 3		Supplementary Table 3
	Barrier-to-autointegration factor	Human	89	10,059	O75531				wild						7.6	HEPES	20 mM	KCl,MgCl2	150 mM, 10 mM		1 mg/ml	Limited proteolysis (LiP) and mass spectrometry (MS) (Lip-MS)	Thermal					58.42									cell-wide; thermostability; MS; proteome	Science 355, eaai7825 (2017) PMID: 28232526	Leuenberger P, Ganscha S, Kahraman A, Cappelletti V, Boersema PJ, von Mering C, Claassen M, Picotti P.	Peptide level information is also available in the supplementary table 3		Supplementary Table 3
	Ras GTPase-activating-like protein IQGAP1	Human	1657	189,252	P46940				wild						7.6	HEPES	20 mM	KCl,MgCl2	150 mM, 10 mM		1 mg/ml	Limited proteolysis (LiP) and mass spectrometry (MS) (Lip-MS)	Thermal					58.42									cell-wide; thermostability; MS; proteome	Science 355, eaai7825 (2017) PMID: 28232526	Leuenberger P, Ganscha S, Kahraman A, Cappelletti V, Boersema PJ, von Mering C, Claassen M, Picotti P.	Peptide level information is also available in the supplementary table 3		Supplementary Table 3
	Integrin beta-1	Human	798	88,415	P05556				wild						7.6	HEPES	20 mM	KCl,MgCl2	150 mM, 10 mM		1 mg/ml	Limited proteolysis (LiP) and mass spectrometry (MS) (Lip-MS)	Thermal					58.43									cell-wide; thermostability; MS; proteome	Science 355, eaai7825 (2017) PMID: 28232526	Leuenberger P, Ganscha S, Kahraman A, Cappelletti V, Boersema PJ, von Mering C, Claassen M, Picotti P.	Peptide level information is also available in the supplementary table 3		Supplementary Table 3
	TP53-regulated inhibitor of apoptosis 1	Human	76	8,786	O43715				wild						7.6	HEPES	20 mM	KCl,MgCl2	150 mM, 10 mM		1 mg/ml	Limited proteolysis (LiP) and mass spectrometry (MS) (Lip-MS)	Thermal					58.45									cell-wide; thermostability; MS; proteome	Science 355, eaai7825 (2017) PMID: 28232526	Leuenberger P, Ganscha S, Kahraman A, Cappelletti V, Boersema PJ, von Mering C, Claassen M, Picotti P.	Peptide level information is also available in the supplementary table 3		Supplementary Table 3
	Symplekin	Human	1274	141,148	Q92797				wild						7.6	HEPES	20 mM	KCl,MgCl2	150 mM, 10 mM		1 mg/ml	Limited proteolysis (LiP) and mass spectrometry (MS) (Lip-MS)	Thermal					58.45									cell-wide; thermostability; MS; proteome	Science 355, eaai7825 (2017) PMID: 28232526	Leuenberger P, Ganscha S, Kahraman A, Cappelletti V, Boersema PJ, von Mering C, Claassen M, Picotti P.	Peptide level information is also available in the supplementary table 3		Supplementary Table 3
	Catalase	Human	527	59,756	P04040	1.11.1.6			wild						7.6	HEPES	20 mM	KCl,MgCl2	150 mM, 10 mM		1 mg/ml	Limited proteolysis (LiP) and mass spectrometry (MS) (Lip-MS)	Thermal					58.47									cell-wide; thermostability; MS; proteome	Science 355, eaai7825 (2017) PMID: 28232526	Leuenberger P, Ganscha S, Kahraman A, Cappelletti V, Boersema PJ, von Mering C, Claassen M, Picotti P.	Peptide level information is also available in the supplementary table 3		Supplementary Table 3
	Enhancer of rudimentary homolog	Human	104	12,259	P84090				wild						7.6	HEPES	20 mM	KCl,MgCl2	150 mM, 10 mM		1 mg/ml	Limited proteolysis (LiP) and mass spectrometry (MS) (Lip-MS)	Thermal					58.47									cell-wide; thermostability; MS; proteome	Science 355, eaai7825 (2017) PMID: 28232526	Leuenberger P, Ganscha S, Kahraman A, Cappelletti V, Boersema PJ, von Mering C, Claassen M, Picotti P.	Peptide level information is also available in the supplementary table 3		Supplementary Table 3
	Shootin-1	Human	631	71,640	A0MZ66				wild						7.6	HEPES	20 mM	KCl,MgCl2	150 mM, 10 mM		1 mg/ml	Limited proteolysis (LiP) and mass spectrometry (MS) (Lip-MS)	Thermal					58.49									cell-wide; thermostability; MS; proteome	Science 355, eaai7825 (2017) PMID: 28232526	Leuenberger P, Ganscha S, Kahraman A, Cappelletti V, Boersema PJ, von Mering C, Claassen M, Picotti P.	Peptide level information is also available in the supplementary table 3		Supplementary Table 3
	UV excision repair protein RAD23 homolog A	Human	142	15,140	K7ELW1				wild						7.6	HEPES	20 mM	KCl,MgCl2	150 mM, 10 mM		1 mg/ml	Limited proteolysis (LiP) and mass spectrometry (MS) (Lip-MS)	Thermal					58.55									cell-wide; thermostability; MS; proteome	Science 355, eaai7825 (2017) PMID: 28232526	Leuenberger P, Ganscha S, Kahraman A, Cappelletti V, Boersema PJ, von Mering C, Claassen M, Picotti P.	Peptide level information is also available in the supplementary table 3		Supplementary Table 3
	Eukaryotic initiation factor 4A-III	Human	411	46,871	P38919	3.6.4.13			wild						7.6	HEPES	20 mM	KCl,MgCl2	150 mM, 10 mM		1 mg/ml	Limited proteolysis (LiP) and mass spectrometry (MS) (Lip-MS)	Thermal					58.55									cell-wide; thermostability; MS; proteome	Science 355, eaai7825 (2017) PMID: 28232526	Leuenberger P, Ganscha S, Kahraman A, Cappelletti V, Boersema PJ, von Mering C, Claassen M, Picotti P.	Peptide level information is also available in the supplementary table 3		Supplementary Table 3
	FACT complex subunit SPT16	Human	1047	119,914	Q9Y5B9				wild						7.6	HEPES	20 mM	KCl,MgCl2	150 mM, 10 mM		1 mg/ml	Limited proteolysis (LiP) and mass spectrometry (MS) (Lip-MS)	Thermal					58.55									cell-wide; thermostability; MS; proteome	Science 355, eaai7825 (2017) PMID: 28232526	Leuenberger P, Ganscha S, Kahraman A, Cappelletti V, Boersema PJ, von Mering C, Claassen M, Picotti P.	Peptide level information is also available in the supplementary table 3		Supplementary Table 3
	Centrosomal protein of 152 kDa	Human	1710	195,626	O94986				wild						7.6	HEPES	20 mM	KCl,MgCl2	150 mM, 10 mM		1 mg/ml	Limited proteolysis (LiP) and mass spectrometry (MS) (Lip-MS)	Thermal					58.57									cell-wide; thermostability; MS; proteome	Science 355, eaai7825 (2017) PMID: 28232526	Leuenberger P, Ganscha S, Kahraman A, Cappelletti V, Boersema PJ, von Mering C, Claassen M, Picotti P.	Peptide level information is also available in the supplementary table 3		Supplementary Table 3
	Procollagen-lysine,2-oxoglutarate 5-dioxygenase 1	Human	727	83,550	Q02809	1.14.11.4			wild						7.6	HEPES	20 mM	KCl,MgCl2	150 mM, 10 mM		1 mg/ml	Limited proteolysis (LiP) and mass spectrometry (MS) (Lip-MS)	Thermal					58.58									cell-wide; thermostability; MS; proteome	Science 355, eaai7825 (2017) PMID: 28232526	Leuenberger P, Ganscha S, Kahraman A, Cappelletti V, Boersema PJ, von Mering C, Claassen M, Picotti P.	Peptide level information is also available in the supplementary table 3		Supplementary Table 3
	Caseinolytic peptidase B protein homolog	Human	707	78,729	Q9H078	3.6.1.-			wild						7.6	HEPES	20 mM	KCl,MgCl2	150 mM, 10 mM		1 mg/ml	Limited proteolysis (LiP) and mass spectrometry (MS) (Lip-MS)	Thermal					58.58									cell-wide; thermostability; MS; proteome	Science 355, eaai7825 (2017) PMID: 28232526	Leuenberger P, Ganscha S, Kahraman A, Cappelletti V, Boersema PJ, von Mering C, Claassen M, Picotti P.	Peptide level information is also available in the supplementary table 3		Supplementary Table 3
	Reticulocalbin-3	Human	169	19,813	M0QZH0				wild						7.6	HEPES	20 mM	KCl,MgCl2	150 mM, 10 mM		1 mg/ml	Limited proteolysis (LiP) and mass spectrometry (MS) (Lip-MS)	Thermal					58.62									cell-wide; thermostability; MS; proteome	Science 355, eaai7825 (2017) PMID: 28232526	Leuenberger P, Ganscha S, Kahraman A, Cappelletti V, Boersema PJ, von Mering C, Claassen M, Picotti P.	Peptide level information is also available in the supplementary table 3		Supplementary Table 3
	Mycophenolic acid acyl-glucuronide esterase, mitochondrial	Human	306	33,933	Q9NUJ1	3.1.1.93			wild						7.6	HEPES	20 mM	KCl,MgCl2	150 mM, 10 mM		1 mg/ml	Limited proteolysis (LiP) and mass spectrometry (MS) (Lip-MS)	Thermal					58.62									cell-wide; thermostability; MS; proteome	Science 355, eaai7825 (2017) PMID: 28232526	Leuenberger P, Ganscha S, Kahraman A, Cappelletti V, Boersema PJ, von Mering C, Claassen M, Picotti P.	Peptide level information is also available in the supplementary table 3		Supplementary Table 3
	Transcriptional repressor p66-alpha	Human	633	68,063	Q86YP4				wild						7.6	HEPES	20 mM	KCl,MgCl2	150 mM, 10 mM		1 mg/ml	Limited proteolysis (LiP) and mass spectrometry (MS) (Lip-MS)	Thermal					58.63									cell-wide; thermostability; MS; proteome	Science 355, eaai7825 (2017) PMID: 28232526	Leuenberger P, Ganscha S, Kahraman A, Cappelletti V, Boersema PJ, von Mering C, Claassen M, Picotti P.	Peptide level information is also available in the supplementary table 3		Supplementary Table 3
	Mis18-binding protein 1	Human	195	21,759	H7C1S6				wild						7.6	HEPES	20 mM	KCl,MgCl2	150 mM, 10 mM		1 mg/ml	Limited proteolysis (LiP) and mass spectrometry (MS) (Lip-MS)	Thermal					58.64									cell-wide; thermostability; MS; proteome	Science 355, eaai7825 (2017) PMID: 28232526	Leuenberger P, Ganscha S, Kahraman A, Cappelletti V, Boersema PJ, von Mering C, Claassen M, Picotti P.	Peptide level information is also available in the supplementary table 3		Supplementary Table 3
	Remodeling and spacing factor 1	Human	1441	163,821	Q96T23				wild						7.6	HEPES	20 mM	KCl,MgCl2	150 mM, 10 mM		1 mg/ml	Limited proteolysis (LiP) and mass spectrometry (MS) (Lip-MS)	Thermal					58.64									cell-wide; thermostability; MS; proteome	Science 355, eaai7825 (2017) PMID: 28232526	Leuenberger P, Ganscha S, Kahraman A, Cappelletti V, Boersema PJ, von Mering C, Claassen M, Picotti P.	Peptide level information is also available in the supplementary table 3		Supplementary Table 3
	14-3-3 protein epsilon	Human	255	29,174	P62258				wild						7.6	HEPES	20 mM	KCl,MgCl2	150 mM, 10 mM		1 mg/ml	Limited proteolysis (LiP) and mass spectrometry (MS) (Lip-MS)	Thermal					58.65									cell-wide; thermostability; MS; proteome	Science 355, eaai7825 (2017) PMID: 28232526	Leuenberger P, Ganscha S, Kahraman A, Cappelletti V, Boersema PJ, von Mering C, Claassen M, Picotti P.	Peptide level information is also available in the supplementary table 3		Supplementary Table 3
	Phosphatidylethanolamine-binding protein 1	Human	187	21,057	P30086				wild						7.6	HEPES	20 mM	KCl,MgCl2	150 mM, 10 mM		1 mg/ml	Limited proteolysis (LiP) and mass spectrometry (MS) (Lip-MS)	Thermal					58.68									cell-wide; thermostability; MS; proteome	Science 355, eaai7825 (2017) PMID: 28232526	Leuenberger P, Ganscha S, Kahraman A, Cappelletti V, Boersema PJ, von Mering C, Claassen M, Picotti P.	Peptide level information is also available in the supplementary table 3		Supplementary Table 3
	Methionine adenosyltransferase 2 subunit beta	Human	334	37,552	Q9NZL9				wild						7.6	HEPES	20 mM	KCl,MgCl2	150 mM, 10 mM		1 mg/ml	Limited proteolysis (LiP) and mass spectrometry (MS) (Lip-MS)	Thermal					58.68									cell-wide; thermostability; MS; proteome	Science 355, eaai7825 (2017) PMID: 28232526	Leuenberger P, Ganscha S, Kahraman A, Cappelletti V, Boersema PJ, von Mering C, Claassen M, Picotti P.	Peptide level information is also available in the supplementary table 3		Supplementary Table 3
	Programmed cell death protein 6	Human	191	21,868	O75340				wild						7.6	HEPES	20 mM	KCl,MgCl2	150 mM, 10 mM		1 mg/ml	Limited proteolysis (LiP) and mass spectrometry (MS) (Lip-MS)	Thermal					58.69									cell-wide; thermostability; MS; proteome	Science 355, eaai7825 (2017) PMID: 28232526	Leuenberger P, Ganscha S, Kahraman A, Cappelletti V, Boersema PJ, von Mering C, Claassen M, Picotti P.	Peptide level information is also available in the supplementary table 3		Supplementary Table 3
	L-lactate dehydrogenase A chain	Human	332	36,689	P00338	1.1.1.27			wild						7.6	HEPES	20 mM	KCl,MgCl2	150 mM, 10 mM		1 mg/ml	Limited proteolysis (LiP) and mass spectrometry (MS) (Lip-MS)	Thermal					58.71									cell-wide; thermostability; MS; proteome	Science 355, eaai7825 (2017) PMID: 28232526	Leuenberger P, Ganscha S, Kahraman A, Cappelletti V, Boersema PJ, von Mering C, Claassen M, Picotti P.	Peptide level information is also available in the supplementary table 3		Supplementary Table 3
	Replication protein A 32 kDa subunit	Human	270	29,247	P15927				wild						7.6	HEPES	20 mM	KCl,MgCl2	150 mM, 10 mM		1 mg/ml	Limited proteolysis (LiP) and mass spectrometry (MS) (Lip-MS)	Thermal					58.71									cell-wide; thermostability; MS; proteome	Science 355, eaai7825 (2017) PMID: 28232526	Leuenberger P, Ganscha S, Kahraman A, Cappelletti V, Boersema PJ, von Mering C, Claassen M, Picotti P.	Peptide level information is also available in the supplementary table 3		Supplementary Table 3
	Heterogeneous nuclear ribonucleoprotein A/B	Human	280	30,303	D6R9P3				wild						7.6	HEPES	20 mM	KCl,MgCl2	150 mM, 10 mM		1 mg/ml	Limited proteolysis (LiP) and mass spectrometry (MS) (Lip-MS)	Thermal					58.72									cell-wide; thermostability; MS; proteome	Science 355, eaai7825 (2017) PMID: 28232526	Leuenberger P, Ganscha S, Kahraman A, Cappelletti V, Boersema PJ, von Mering C, Claassen M, Picotti P.	Peptide level information is also available in the supplementary table 3		Supplementary Table 3
	Fumarylacetoacetate hydrolase domain-containing protein 2A	Human	314	34,596	Q96GK7	3.-.-.-			wild						7.6	HEPES	20 mM	KCl,MgCl2	150 mM, 10 mM		1 mg/ml	Limited proteolysis (LiP) and mass spectrometry (MS) (Lip-MS)	Thermal					58.73									cell-wide; thermostability; MS; proteome	Science 355, eaai7825 (2017) PMID: 28232526	Leuenberger P, Ganscha S, Kahraman A, Cappelletti V, Boersema PJ, von Mering C, Claassen M, Picotti P.	Peptide level information is also available in the supplementary table 3		Supplementary Table 3
	Exosome complex component RRP4	Human	293	32,789	A3KFL4				wild						7.6	HEPES	20 mM	KCl,MgCl2	150 mM, 10 mM		1 mg/ml	Limited proteolysis (LiP) and mass spectrometry (MS) (Lip-MS)	Thermal					58.76									cell-wide; thermostability; MS; proteome	Science 355, eaai7825 (2017) PMID: 28232526	Leuenberger P, Ganscha S, Kahraman A, Cappelletti V, Boersema PJ, von Mering C, Claassen M, Picotti P.	Peptide level information is also available in the supplementary table 3		Supplementary Table 3
	Hydroxyacylglutathione hydrolase, mitochondrial	Human	308	33,806	Q16775	3.1.2.6			wild						7.6	HEPES	20 mM	KCl,MgCl2	150 mM, 10 mM		1 mg/ml	Limited proteolysis (LiP) and mass spectrometry (MS) (Lip-MS)	Thermal					58.76									cell-wide; thermostability; MS; proteome	Science 355, eaai7825 (2017) PMID: 28232526	Leuenberger P, Ganscha S, Kahraman A, Cappelletti V, Boersema PJ, von Mering C, Claassen M, Picotti P.	Peptide level information is also available in the supplementary table 3		Supplementary Table 3
	Collagen alpha-1	Human	1464	138,941	P02452				wild						7.6	HEPES	20 mM	KCl,MgCl2	150 mM, 10 mM		1 mg/ml	Limited proteolysis (LiP) and mass spectrometry (MS) (Lip-MS)	Thermal					58.77									cell-wide; thermostability; MS; proteome	Science 355, eaai7825 (2017) PMID: 28232526	Leuenberger P, Ganscha S, Kahraman A, Cappelletti V, Boersema PJ, von Mering C, Claassen M, Picotti P.	Peptide level information is also available in the supplementary table 3		Supplementary Table 3
	Spartin	Human	666	72,833	Q8N0X7				wild						7.6	HEPES	20 mM	KCl,MgCl2	150 mM, 10 mM		1 mg/ml	Limited proteolysis (LiP) and mass spectrometry (MS) (Lip-MS)	Thermal					58.77									cell-wide; thermostability; MS; proteome	Science 355, eaai7825 (2017) PMID: 28232526	Leuenberger P, Ganscha S, Kahraman A, Cappelletti V, Boersema PJ, von Mering C, Claassen M, Picotti P.	Peptide level information is also available in the supplementary table 3		Supplementary Table 3
	Vacuolar protein sorting-associated protein 29	Human	182	20,506	Q9UBQ0				wild						7.6	HEPES	20 mM	KCl,MgCl2	150 mM, 10 mM		1 mg/ml	Limited proteolysis (LiP) and mass spectrometry (MS) (Lip-MS)	Thermal					58.77									cell-wide; thermostability; MS; proteome	Science 355, eaai7825 (2017) PMID: 28232526	Leuenberger P, Ganscha S, Kahraman A, Cappelletti V, Boersema PJ, von Mering C, Claassen M, Picotti P.	Peptide level information is also available in the supplementary table 3		Supplementary Table 3
	Septin-9	Human	586	65,401	Q9UHD8				wild						7.6	HEPES	20 mM	KCl,MgCl2	150 mM, 10 mM		1 mg/ml	Limited proteolysis (LiP) and mass spectrometry (MS) (Lip-MS)	Thermal					58.77									cell-wide; thermostability; MS; proteome	Science 355, eaai7825 (2017) PMID: 28232526	Leuenberger P, Ganscha S, Kahraman A, Cappelletti V, Boersema PJ, von Mering C, Claassen M, Picotti P.	Peptide level information is also available in the supplementary table 3		Supplementary Table 3
	Mitogen-activated protein kinase 14	Human	360	41,293	Q16539	2.7.11.24			wild						7.6	HEPES	20 mM	KCl,MgCl2	150 mM, 10 mM		1 mg/ml	Limited proteolysis (LiP) and mass spectrometry (MS) (Lip-MS)	Thermal					58.78									cell-wide; thermostability; MS; proteome	Science 355, eaai7825 (2017) PMID: 28232526	Leuenberger P, Ganscha S, Kahraman A, Cappelletti V, Boersema PJ, von Mering C, Claassen M, Picotti P.	Peptide level information is also available in the supplementary table 3		Supplementary Table 3
	3-hydroxyisobutyrate dehydrogenase, mitochondrial	Human	336	35,329	P31937	1.1.1.31			wild						7.6	HEPES	20 mM	KCl,MgCl2	150 mM, 10 mM		1 mg/ml	Limited proteolysis (LiP) and mass spectrometry (MS) (Lip-MS)	Thermal					58.79									cell-wide; thermostability; MS; proteome	Science 355, eaai7825 (2017) PMID: 28232526	Leuenberger P, Ganscha S, Kahraman A, Cappelletti V, Boersema PJ, von Mering C, Claassen M, Picotti P.	Peptide level information is also available in the supplementary table 3		Supplementary Table 3
	Ataxin-2-like protein	Human	1068	112,714	H3BUF6				wild						7.6	HEPES	20 mM	KCl,MgCl2	150 mM, 10 mM		1 mg/ml	Limited proteolysis (LiP) and mass spectrometry (MS) (Lip-MS)	Thermal					58.8									cell-wide; thermostability; MS; proteome	Science 355, eaai7825 (2017) PMID: 28232526	Leuenberger P, Ganscha S, Kahraman A, Cappelletti V, Boersema PJ, von Mering C, Claassen M, Picotti P.	Peptide level information is also available in the supplementary table 3		Supplementary Table 3
	Pyruvate dehydrogenase E1 component subunit alpha, somatic form, mitochondrial	Human	390	43,296	P08559	1.2.4.1			wild						7.6	HEPES	20 mM	KCl,MgCl2	150 mM, 10 mM		1 mg/ml	Limited proteolysis (LiP) and mass spectrometry (MS) (Lip-MS)	Thermal					58.82									cell-wide; thermostability; MS; proteome	Science 355, eaai7825 (2017) PMID: 28232526	Leuenberger P, Ganscha S, Kahraman A, Cappelletti V, Boersema PJ, von Mering C, Claassen M, Picotti P.	Peptide level information is also available in the supplementary table 3		Supplementary Table 3
	Cellular nucleic acid-binding protein	Human	177	19,463	P62633				wild						7.6	HEPES	20 mM	KCl,MgCl2	150 mM, 10 mM		1 mg/ml	Limited proteolysis (LiP) and mass spectrometry (MS) (Lip-MS)	Thermal					58.85									cell-wide; thermostability; MS; proteome	Science 355, eaai7825 (2017) PMID: 28232526	Leuenberger P, Ganscha S, Kahraman A, Cappelletti V, Boersema PJ, von Mering C, Claassen M, Picotti P.	Peptide level information is also available in the supplementary table 3		Supplementary Table 3
	RNA transcription, translation and transport factor protein	Human	244	28,068	Q9Y224				wild						7.6	HEPES	20 mM	KCl,MgCl2	150 mM, 10 mM		1 mg/ml	Limited proteolysis (LiP) and mass spectrometry (MS) (Lip-MS)	Thermal					58.85									cell-wide; thermostability; MS; proteome	Science 355, eaai7825 (2017) PMID: 28232526	Leuenberger P, Ganscha S, Kahraman A, Cappelletti V, Boersema PJ, von Mering C, Claassen M, Picotti P.	Peptide level information is also available in the supplementary table 3		Supplementary Table 3
	Transforming acidic coiled-coil-containing protein 3	Human	838	90,360	Q9Y6A5				wild						7.6	HEPES	20 mM	KCl,MgCl2	150 mM, 10 mM		1 mg/ml	Limited proteolysis (LiP) and mass spectrometry (MS) (Lip-MS)	Thermal					58.85									cell-wide; thermostability; MS; proteome	Science 355, eaai7825 (2017) PMID: 28232526	Leuenberger P, Ganscha S, Kahraman A, Cappelletti V, Boersema PJ, von Mering C, Claassen M, Picotti P.	Peptide level information is also available in the supplementary table 3		Supplementary Table 3
	Ubiquitin-like modifier-activating enzyme 6	Human	1052	117,970	A0AVT1	6.2.1.45			wild						7.6	HEPES	20 mM	KCl,MgCl2	150 mM, 10 mM		1 mg/ml	Limited proteolysis (LiP) and mass spectrometry (MS) (Lip-MS)	Thermal					58.86									cell-wide; thermostability; MS; proteome	Science 355, eaai7825 (2017) PMID: 28232526	Leuenberger P, Ganscha S, Kahraman A, Cappelletti V, Boersema PJ, von Mering C, Claassen M, Picotti P.	Peptide level information is also available in the supplementary table 3		Supplementary Table 3
	60S ribosomal protein L10	Human	181	20,221	A6QRI9				wild						7.6	HEPES	20 mM	KCl,MgCl2	150 mM, 10 mM		1 mg/ml	Limited proteolysis (LiP) and mass spectrometry (MS) (Lip-MS)	Thermal					58.86									cell-wide; thermostability; MS; proteome	Science 355, eaai7825 (2017) PMID: 28232526	Leuenberger P, Ganscha S, Kahraman A, Cappelletti V, Boersema PJ, von Mering C, Claassen M, Picotti P.	Peptide level information is also available in the supplementary table 3		Supplementary Table 3
	Deoxycytidine kinase	Human	199	22,891	D6RCP9				wild						7.6	HEPES	20 mM	KCl,MgCl2	150 mM, 10 mM		1 mg/ml	Limited proteolysis (LiP) and mass spectrometry (MS) (Lip-MS)	Thermal					58.86									cell-wide; thermostability; MS; proteome	Science 355, eaai7825 (2017) PMID: 28232526	Leuenberger P, Ganscha S, Kahraman A, Cappelletti V, Boersema PJ, von Mering C, Claassen M, Picotti P.	Peptide level information is also available in the supplementary table 3		Supplementary Table 3
	A-kinase anchor protein 12	Human	1782	191,482	Q02952				wild						7.6	HEPES	20 mM	KCl,MgCl2	150 mM, 10 mM		1 mg/ml	Limited proteolysis (LiP) and mass spectrometry (MS) (Lip-MS)	Thermal					58.86									cell-wide; thermostability; MS; proteome	Science 355, eaai7825 (2017) PMID: 28232526	Leuenberger P, Ganscha S, Kahraman A, Cappelletti V, Boersema PJ, von Mering C, Claassen M, Picotti P.	Peptide level information is also available in the supplementary table 3		Supplementary Table 3
	Ubiquitinyl hydrolase 1	Human	241	28,051	F5GYN4	3.4.19.12			wild						7.6	HEPES	20 mM	KCl,MgCl2	150 mM, 10 mM		1 mg/ml	Limited proteolysis (LiP) and mass spectrometry (MS) (Lip-MS)	Thermal					58.87									cell-wide; thermostability; MS; proteome	Science 355, eaai7825 (2017) PMID: 28232526	Leuenberger P, Ganscha S, Kahraman A, Cappelletti V, Boersema PJ, von Mering C, Claassen M, Picotti P.	Peptide level information is also available in the supplementary table 3		Supplementary Table 3
	V-type proton ATPase subunit C 1	Human	382	43,942	P21283				wild						7.6	HEPES	20 mM	KCl,MgCl2	150 mM, 10 mM		1 mg/ml	Limited proteolysis (LiP) and mass spectrometry (MS) (Lip-MS)	Thermal					58.88									cell-wide; thermostability; MS; proteome	Science 355, eaai7825 (2017) PMID: 28232526	Leuenberger P, Ganscha S, Kahraman A, Cappelletti V, Boersema PJ, von Mering C, Claassen M, Picotti P.	Peptide level information is also available in the supplementary table 3		Supplementary Table 3
	Caveolae-associated protein 1	Human	390	43,476	Q6NZI2				wild						7.6	HEPES	20 mM	KCl,MgCl2	150 mM, 10 mM		1 mg/ml	Limited proteolysis (LiP) and mass spectrometry (MS) (Lip-MS)	Thermal					58.88									cell-wide; thermostability; MS; proteome	Science 355, eaai7825 (2017) PMID: 28232526	Leuenberger P, Ganscha S, Kahraman A, Cappelletti V, Boersema PJ, von Mering C, Claassen M, Picotti P.	Peptide level information is also available in the supplementary table 3		Supplementary Table 3
	Glucose-6-phosphate 1-dehydrogenase	Human	515	59,257	P11413	1.1.1.49			wild						7.6	HEPES	20 mM	KCl,MgCl2	150 mM, 10 mM		1 mg/ml	Limited proteolysis (LiP) and mass spectrometry (MS) (Lip-MS)	Thermal					58.89									cell-wide; thermostability; MS; proteome	Science 355, eaai7825 (2017) PMID: 28232526	Leuenberger P, Ganscha S, Kahraman A, Cappelletti V, Boersema PJ, von Mering C, Claassen M, Picotti P.	Peptide level information is also available in the supplementary table 3		Supplementary Table 3
	Arfaptin-1	Human	373	41,738	B4DS69				wild						7.6	HEPES	20 mM	KCl,MgCl2	150 mM, 10 mM		1 mg/ml	Limited proteolysis (LiP) and mass spectrometry (MS) (Lip-MS)	Thermal					58.9									cell-wide; thermostability; MS; proteome	Science 355, eaai7825 (2017) PMID: 28232526	Leuenberger P, Ganscha S, Kahraman A, Cappelletti V, Boersema PJ, von Mering C, Claassen M, Picotti P.	Peptide level information is also available in the supplementary table 3		Supplementary Table 3
	Decapping and exoribonuclease protein	Human	210	24,098	F8WC68				wild						7.6	HEPES	20 mM	KCl,MgCl2	150 mM, 10 mM		1 mg/ml	Limited proteolysis (LiP) and mass spectrometry (MS) (Lip-MS)	Thermal					58.9									cell-wide; thermostability; MS; proteome	Science 355, eaai7825 (2017) PMID: 28232526	Leuenberger P, Ganscha S, Kahraman A, Cappelletti V, Boersema PJ, von Mering C, Claassen M, Picotti P.	Peptide level information is also available in the supplementary table 3		Supplementary Table 3
	Kinesin-1 heavy chain	Human	963	109,685	P33176				wild						7.6	HEPES	20 mM	KCl,MgCl2	150 mM, 10 mM		1 mg/ml	Limited proteolysis (LiP) and mass spectrometry (MS) (Lip-MS)	Thermal					58.9									cell-wide; thermostability; MS; proteome	Science 355, eaai7825 (2017) PMID: 28232526	Leuenberger P, Ganscha S, Kahraman A, Cappelletti V, Boersema PJ, von Mering C, Claassen M, Picotti P.	Peptide level information is also available in the supplementary table 3		Supplementary Table 3
	Cohesin subunit SA-2	Human	1231	141,326	Q8N3U4				wild						7.6	HEPES	20 mM	KCl,MgCl2	150 mM, 10 mM		1 mg/ml	Limited proteolysis (LiP) and mass spectrometry (MS) (Lip-MS)	Thermal					58.92									cell-wide; thermostability; MS; proteome	Science 355, eaai7825 (2017) PMID: 28232526	Leuenberger P, Ganscha S, Kahraman A, Cappelletti V, Boersema PJ, von Mering C, Claassen M, Picotti P.	Peptide level information is also available in the supplementary table 3		Supplementary Table 3
	3-oxoacyl-[acyl-carrier-protein] synthase, mitochondrial	Human	231	24,846	C9JQQ2				wild						7.6	HEPES	20 mM	KCl,MgCl2	150 mM, 10 mM		1 mg/ml	Limited proteolysis (LiP) and mass spectrometry (MS) (Lip-MS)	Thermal					58.94									cell-wide; thermostability; MS; proteome	Science 355, eaai7825 (2017) PMID: 28232526	Leuenberger P, Ganscha S, Kahraman A, Cappelletti V, Boersema PJ, von Mering C, Claassen M, Picotti P.	Peptide level information is also available in the supplementary table 3		Supplementary Table 3
	Glutathione reductase, mitochondrial	Human	522	56,257	P00390	1.8.1.7			wild						7.6	HEPES	20 mM	KCl,MgCl2	150 mM, 10 mM		1 mg/ml	Limited proteolysis (LiP) and mass spectrometry (MS) (Lip-MS)	Thermal					58.95									cell-wide; thermostability; MS; proteome	Science 355, eaai7825 (2017) PMID: 28232526	Leuenberger P, Ganscha S, Kahraman A, Cappelletti V, Boersema PJ, von Mering C, Claassen M, Picotti P.	Peptide level information is also available in the supplementary table 3		Supplementary Table 3
	28S ribosomal protein S36, mitochondrial	Human	103	11,466	P82909				wild						7.6	HEPES	20 mM	KCl,MgCl2	150 mM, 10 mM		1 mg/ml	Limited proteolysis (LiP) and mass spectrometry (MS) (Lip-MS)	Thermal					58.95									cell-wide; thermostability; MS; proteome	Science 355, eaai7825 (2017) PMID: 28232526	Leuenberger P, Ganscha S, Kahraman A, Cappelletti V, Boersema PJ, von Mering C, Claassen M, Picotti P.	Peptide level information is also available in the supplementary table 3		Supplementary Table 3
	THO complex subunit 7 homolog	Human	204	23,743	Q6I9Y2				wild						7.6	HEPES	20 mM	KCl,MgCl2	150 mM, 10 mM		1 mg/ml	Limited proteolysis (LiP) and mass spectrometry (MS) (Lip-MS)	Thermal					58.96									cell-wide; thermostability; MS; proteome	Science 355, eaai7825 (2017) PMID: 28232526	Leuenberger P, Ganscha S, Kahraman A, Cappelletti V, Boersema PJ, von Mering C, Claassen M, Picotti P.	Peptide level information is also available in the supplementary table 3		Supplementary Table 3
	Tropomyosin 1	Human	248	28,747	H7BYY1				wild						7.6	HEPES	20 mM	KCl,MgCl2	150 mM, 10 mM		1 mg/ml	Limited proteolysis (LiP) and mass spectrometry (MS) (Lip-MS)	Thermal					58.97									cell-wide; thermostability; MS; proteome	Science 355, eaai7825 (2017) PMID: 28232526	Leuenberger P, Ganscha S, Kahraman A, Cappelletti V, Boersema PJ, von Mering C, Claassen M, Picotti P.	Peptide level information is also available in the supplementary table 3		Supplementary Table 3
	Zinc finger protein 638	Human	1978	220,625	Q14966				wild						7.6	HEPES	20 mM	KCl,MgCl2	150 mM, 10 mM		1 mg/ml	Limited proteolysis (LiP) and mass spectrometry (MS) (Lip-MS)	Thermal					58.97									cell-wide; thermostability; MS; proteome	Science 355, eaai7825 (2017) PMID: 28232526	Leuenberger P, Ganscha S, Kahraman A, Cappelletti V, Boersema PJ, von Mering C, Claassen M, Picotti P.	Peptide level information is also available in the supplementary table 3		Supplementary Table 3
	Splicing factor 3A subunit 1	Human	793	88,886	Q15459				wild						7.6	HEPES	20 mM	KCl,MgCl2	150 mM, 10 mM		1 mg/ml	Limited proteolysis (LiP) and mass spectrometry (MS) (Lip-MS)	Thermal					58.97									cell-wide; thermostability; MS; proteome	Science 355, eaai7825 (2017) PMID: 28232526	Leuenberger P, Ganscha S, Kahraman A, Cappelletti V, Boersema PJ, von Mering C, Claassen M, Picotti P.	Peptide level information is also available in the supplementary table 3		Supplementary Table 3
	Neuronal pentraxin-1	Human	432	47,122	Q15818				wild						7.6	HEPES	20 mM	KCl,MgCl2	150 mM, 10 mM		1 mg/ml	Limited proteolysis (LiP) and mass spectrometry (MS) (Lip-MS)	Thermal					58.97									cell-wide; thermostability; MS; proteome	Science 355, eaai7825 (2017) PMID: 28232526	Leuenberger P, Ganscha S, Kahraman A, Cappelletti V, Boersema PJ, von Mering C, Claassen M, Picotti P.	Peptide level information is also available in the supplementary table 3		Supplementary Table 3
	Nardilysin	Human	1151	131,701	O43847	3.4.24.61			wild						7.6	HEPES	20 mM	KCl,MgCl2	150 mM, 10 mM		1 mg/ml	Limited proteolysis (LiP) and mass spectrometry (MS) (Lip-MS)	Thermal					58.98									cell-wide; thermostability; MS; proteome	Science 355, eaai7825 (2017) PMID: 28232526	Leuenberger P, Ganscha S, Kahraman A, Cappelletti V, Boersema PJ, von Mering C, Claassen M, Picotti P.	Peptide level information is also available in the supplementary table 3		Supplementary Table 3
	Tyrosine-protein kinase JAK2	Human	1132	130,674	O60674	2.7.10.2			wild						7.6	HEPES	20 mM	KCl,MgCl2	150 mM, 10 mM		1 mg/ml	Limited proteolysis (LiP) and mass spectrometry (MS) (Lip-MS)	Thermal					58.98									cell-wide; thermostability; MS; proteome	Science 355, eaai7825 (2017) PMID: 28232526	Leuenberger P, Ganscha S, Kahraman A, Cappelletti V, Boersema PJ, von Mering C, Claassen M, Picotti P.	Peptide level information is also available in the supplementary table 3		Supplementary Table 3
	4-trimethylaminobutyraldehyde dehydrogenase	Human	494	53,802	P49189	1.2.1.47; 1.2.1.3; 1.2.1.19			wild						7.6	HEPES	20 mM	KCl,MgCl2	150 mM, 10 mM		1 mg/ml	Limited proteolysis (LiP) and mass spectrometry (MS) (Lip-MS)	Thermal					58.98									cell-wide; thermostability; MS; proteome	Science 355, eaai7825 (2017) PMID: 28232526	Leuenberger P, Ganscha S, Kahraman A, Cappelletti V, Boersema PJ, von Mering C, Claassen M, Picotti P.	Peptide level information is also available in the supplementary table 3		Supplementary Table 3
	Filamin-A	Human	2647	280,739	P21333				wild						7.6	HEPES	20 mM	KCl,MgCl2	150 mM, 10 mM		1 mg/ml	Limited proteolysis (LiP) and mass spectrometry (MS) (Lip-MS)	Thermal					59									cell-wide; thermostability; MS; proteome	Science 355, eaai7825 (2017) PMID: 28232526	Leuenberger P, Ganscha S, Kahraman A, Cappelletti V, Boersema PJ, von Mering C, Claassen M, Picotti P.	Peptide level information is also available in the supplementary table 3		Supplementary Table 3
	Triosephosphate isomerase	Human	286	30,791	P60174	5.3.1.1; 4.2.3.3			wild						7.6	HEPES	20 mM	KCl,MgCl2	150 mM, 10 mM		1 mg/ml	Limited proteolysis (LiP) and mass spectrometry (MS) (Lip-MS)	Thermal					59.01									cell-wide; thermostability; MS; proteome	Science 355, eaai7825 (2017) PMID: 28232526	Leuenberger P, Ganscha S, Kahraman A, Cappelletti V, Boersema PJ, von Mering C, Claassen M, Picotti P.	Peptide level information is also available in the supplementary table 3		Supplementary Table 3
	Annexin A5	Human	320	35,937	P08758				wild						7.6	HEPES	20 mM	KCl,MgCl2	150 mM, 10 mM		1 mg/ml	Limited proteolysis (LiP) and mass spectrometry (MS) (Lip-MS)	Thermal					59.02									cell-wide; thermostability; MS; proteome	Science 355, eaai7825 (2017) PMID: 28232526	Leuenberger P, Ganscha S, Kahraman A, Cappelletti V, Boersema PJ, von Mering C, Claassen M, Picotti P.	Peptide level information is also available in the supplementary table 3		Supplementary Table 3
	DCN1-like protein	Human	195	22,934	H0YCN4				wild						7.6	HEPES	20 mM	KCl,MgCl2	150 mM, 10 mM		1 mg/ml	Limited proteolysis (LiP) and mass spectrometry (MS) (Lip-MS)	Thermal					59.04									cell-wide; thermostability; MS; proteome	Science 355, eaai7825 (2017) PMID: 28232526	Leuenberger P, Ganscha S, Kahraman A, Cappelletti V, Boersema PJ, von Mering C, Claassen M, Picotti P.	Peptide level information is also available in the supplementary table 3		Supplementary Table 3
	Epididymal secretory protein E1	Human	148	16,230	J3KMY5				wild						7.6	HEPES	20 mM	KCl,MgCl2	150 mM, 10 mM		1 mg/ml	Limited proteolysis (LiP) and mass spectrometry (MS) (Lip-MS)	Thermal					59.06									cell-wide; thermostability; MS; proteome	Science 355, eaai7825 (2017) PMID: 28232526	Leuenberger P, Ganscha S, Kahraman A, Cappelletti V, Boersema PJ, von Mering C, Claassen M, Picotti P.	Peptide level information is also available in the supplementary table 3		Supplementary Table 3
	UV excision repair protein RAD23 homolog B	Human	409	43,171	P54727				wild						7.6	HEPES	20 mM	KCl,MgCl2	150 mM, 10 mM		1 mg/ml	Limited proteolysis (LiP) and mass spectrometry (MS) (Lip-MS)	Thermal					59.06									cell-wide; thermostability; MS; proteome	Science 355, eaai7825 (2017) PMID: 28232526	Leuenberger P, Ganscha S, Kahraman A, Cappelletti V, Boersema PJ, von Mering C, Claassen M, Picotti P.	Peptide level information is also available in the supplementary table 3		Supplementary Table 3
	Importin subunit alpha-5	Human	538	60,222	P52294				wild						7.6	HEPES	20 mM	KCl,MgCl2	150 mM, 10 mM		1 mg/ml	Limited proteolysis (LiP) and mass spectrometry (MS) (Lip-MS)	Thermal					59.07									cell-wide; thermostability; MS; proteome	Science 355, eaai7825 (2017) PMID: 28232526	Leuenberger P, Ganscha S, Kahraman A, Cappelletti V, Boersema PJ, von Mering C, Claassen M, Picotti P.	Peptide level information is also available in the supplementary table 3		Supplementary Table 3
	Pre-mRNA 3'-end-processing factor FIP1	Human	594	66,526	Q6UN15				wild						7.6	HEPES	20 mM	KCl,MgCl2	150 mM, 10 mM		1 mg/ml	Limited proteolysis (LiP) and mass spectrometry (MS) (Lip-MS)	Thermal					59.08									cell-wide; thermostability; MS; proteome	Science 355, eaai7825 (2017) PMID: 28232526	Leuenberger P, Ganscha S, Kahraman A, Cappelletti V, Boersema PJ, von Mering C, Claassen M, Picotti P.	Peptide level information is also available in the supplementary table 3		Supplementary Table 3
	Dynamin-1-like protein	Human	736	81,877	G8JLD5	3.6.5.5			wild						7.6	HEPES	20 mM	KCl,MgCl2	150 mM, 10 mM		1 mg/ml	Limited proteolysis (LiP) and mass spectrometry (MS) (Lip-MS)	Thermal					59.09									cell-wide; thermostability; MS; proteome	Science 355, eaai7825 (2017) PMID: 28232526	Leuenberger P, Ganscha S, Kahraman A, Cappelletti V, Boersema PJ, von Mering C, Claassen M, Picotti P.	Peptide level information is also available in the supplementary table 3		Supplementary Table 3
	S-formylglutathione hydrolase	Human	282	31,463	P10768	3.1.2.12; 3.1.1.56			wild						7.6	HEPES	20 mM	KCl,MgCl2	150 mM, 10 mM		1 mg/ml	Limited proteolysis (LiP) and mass spectrometry (MS) (Lip-MS)	Thermal					59.09									cell-wide; thermostability; MS; proteome	Science 355, eaai7825 (2017) PMID: 28232526	Leuenberger P, Ganscha S, Kahraman A, Cappelletti V, Boersema PJ, von Mering C, Claassen M, Picotti P.	Peptide level information is also available in the supplementary table 3		Supplementary Table 3
	Vesicle-associated membrane protein-associated protein A	Human	249	27,893	Q9P0L0				wild						7.6	HEPES	20 mM	KCl,MgCl2	150 mM, 10 mM		1 mg/ml	Limited proteolysis (LiP) and mass spectrometry (MS) (Lip-MS)	Thermal					59.1									cell-wide; thermostability; MS; proteome	Science 355, eaai7825 (2017) PMID: 28232526	Leuenberger P, Ganscha S, Kahraman A, Cappelletti V, Boersema PJ, von Mering C, Claassen M, Picotti P.	Peptide level information is also available in the supplementary table 3		Supplementary Table 3
	Alpha-actinin-4	Human	911	104,854	O43707				wild						7.6	HEPES	20 mM	KCl,MgCl2	150 mM, 10 mM		1 mg/ml	Limited proteolysis (LiP) and mass spectrometry (MS) (Lip-MS)	Thermal					59.11									cell-wide; thermostability; MS; proteome	Science 355, eaai7825 (2017) PMID: 28232526	Leuenberger P, Ganscha S, Kahraman A, Cappelletti V, Boersema PJ, von Mering C, Claassen M, Picotti P.	Peptide level information is also available in the supplementary table 3		Supplementary Table 3
	S-phase kinase-associated protein 1	Human	163	18,658	P63208				wild						7.6	HEPES	20 mM	KCl,MgCl2	150 mM, 10 mM		1 mg/ml	Limited proteolysis (LiP) and mass spectrometry (MS) (Lip-MS)	Thermal					59.11									cell-wide; thermostability; MS; proteome	Science 355, eaai7825 (2017) PMID: 28232526	Leuenberger P, Ganscha S, Kahraman A, Cappelletti V, Boersema PJ, von Mering C, Claassen M, Picotti P.	Peptide level information is also available in the supplementary table 3		Supplementary Table 3
	39S ribosomal protein L50, mitochondrial	Human	158	18,325	Q8N5N7				wild						7.6	HEPES	20 mM	KCl,MgCl2	150 mM, 10 mM		1 mg/ml	Limited proteolysis (LiP) and mass spectrometry (MS) (Lip-MS)	Thermal					59.12									cell-wide; thermostability; MS; proteome	Science 355, eaai7825 (2017) PMID: 28232526	Leuenberger P, Ganscha S, Kahraman A, Cappelletti V, Boersema PJ, von Mering C, Claassen M, Picotti P.	Peptide level information is also available in the supplementary table 3		Supplementary Table 3
	Bromodomain-containing protein 4	Human	1362	152,219	O60885				wild						7.6	HEPES	20 mM	KCl,MgCl2	150 mM, 10 mM		1 mg/ml	Limited proteolysis (LiP) and mass spectrometry (MS) (Lip-MS)	Thermal					59.13									cell-wide; thermostability; MS; proteome	Science 355, eaai7825 (2017) PMID: 28232526	Leuenberger P, Ganscha S, Kahraman A, Cappelletti V, Boersema PJ, von Mering C, Claassen M, Picotti P.	Peptide level information is also available in the supplementary table 3		Supplementary Table 3
	Dihydrolipoyllysine-residue acetyltransferase component of pyruvate dehydrogenase complex, mitochondrial	Human	647	68,997	P10515	2.3.1.12			wild						7.6	HEPES	20 mM	KCl,MgCl2	150 mM, 10 mM		1 mg/ml	Limited proteolysis (LiP) and mass spectrometry (MS) (Lip-MS)	Thermal					59.13									cell-wide; thermostability; MS; proteome	Science 355, eaai7825 (2017) PMID: 28232526	Leuenberger P, Ganscha S, Kahraman A, Cappelletti V, Boersema PJ, von Mering C, Claassen M, Picotti P.	Peptide level information is also available in the supplementary table 3		Supplementary Table 3
	RNA helicase	Human	118	12,286	M0QZC0	3.6.4.13			wild						7.6	HEPES	20 mM	KCl,MgCl2	150 mM, 10 mM		1 mg/ml	Limited proteolysis (LiP) and mass spectrometry (MS) (Lip-MS)	Thermal					59.14									cell-wide; thermostability; MS; proteome	Science 355, eaai7825 (2017) PMID: 28232526	Leuenberger P, Ganscha S, Kahraman A, Cappelletti V, Boersema PJ, von Mering C, Claassen M, Picotti P.	Peptide level information is also available in the supplementary table 3		Supplementary Table 3
	Serine/arginine-rich splicing factor 6	Human	344	39,587	Q13247				wild						7.6	HEPES	20 mM	KCl,MgCl2	150 mM, 10 mM		1 mg/ml	Limited proteolysis (LiP) and mass spectrometry (MS) (Lip-MS)	Thermal					59.14									cell-wide; thermostability; MS; proteome	Science 355, eaai7825 (2017) PMID: 28232526	Leuenberger P, Ganscha S, Kahraman A, Cappelletti V, Boersema PJ, von Mering C, Claassen M, Picotti P.	Peptide level information is also available in the supplementary table 3		Supplementary Table 3
	Thyroid hormone receptor-associated protein 3	Human	955	108,666	Q9Y2W1				wild						7.6	HEPES	20 mM	KCl,MgCl2	150 mM, 10 mM		1 mg/ml	Limited proteolysis (LiP) and mass spectrometry (MS) (Lip-MS)	Thermal					59.14									cell-wide; thermostability; MS; proteome	Science 355, eaai7825 (2017) PMID: 28232526	Leuenberger P, Ganscha S, Kahraman A, Cappelletti V, Boersema PJ, von Mering C, Claassen M, Picotti P.	Peptide level information is also available in the supplementary table 3		Supplementary Table 3
	Matrin-3	Human	847	94,623	P43243				wild						7.6	HEPES	20 mM	KCl,MgCl2	150 mM, 10 mM		1 mg/ml	Limited proteolysis (LiP) and mass spectrometry (MS) (Lip-MS)	Thermal					59.15									cell-wide; thermostability; MS; proteome	Science 355, eaai7825 (2017) PMID: 28232526	Leuenberger P, Ganscha S, Kahraman A, Cappelletti V, Boersema PJ, von Mering C, Claassen M, Picotti P.	Peptide level information is also available in the supplementary table 3		Supplementary Table 3
	Nucleobindin-1	Human	461	53,879	Q02818				wild						7.6	HEPES	20 mM	KCl,MgCl2	150 mM, 10 mM		1 mg/ml	Limited proteolysis (LiP) and mass spectrometry (MS) (Lip-MS)	Thermal					59.15									cell-wide; thermostability; MS; proteome	Science 355, eaai7825 (2017) PMID: 28232526	Leuenberger P, Ganscha S, Kahraman A, Cappelletti V, Boersema PJ, von Mering C, Claassen M, Picotti P.	Peptide level information is also available in the supplementary table 3		Supplementary Table 3
	Deoxyribonuclease-2-alpha	Human	360	39,581	B7Z4K6	3.1.22.1			wild						7.6	HEPES	20 mM	KCl,MgCl2	150 mM, 10 mM		1 mg/ml	Limited proteolysis (LiP) and mass spectrometry (MS) (Lip-MS)	Thermal					59.16									cell-wide; thermostability; MS; proteome	Science 355, eaai7825 (2017) PMID: 28232526	Leuenberger P, Ganscha S, Kahraman A, Cappelletti V, Boersema PJ, von Mering C, Claassen M, Picotti P.	Peptide level information is also available in the supplementary table 3		Supplementary Table 3
	Eukaryotic translation initiation factor 2 subunit 3	Human	472	51,109	P41091	3.6.5.3			wild						7.6	HEPES	20 mM	KCl,MgCl2	150 mM, 10 mM		1 mg/ml	Limited proteolysis (LiP) and mass spectrometry (MS) (Lip-MS)	Thermal					59.16									cell-wide; thermostability; MS; proteome	Science 355, eaai7825 (2017) PMID: 28232526	Leuenberger P, Ganscha S, Kahraman A, Cappelletti V, Boersema PJ, von Mering C, Claassen M, Picotti P.	Peptide level information is also available in the supplementary table 3		Supplementary Table 3
	Mediator complex subunit 24	Human	1008	112,181	F5GY88				wild						7.6	HEPES	20 mM	KCl,MgCl2	150 mM, 10 mM		1 mg/ml	Limited proteolysis (LiP) and mass spectrometry (MS) (Lip-MS)	Thermal					59.17									cell-wide; thermostability; MS; proteome	Science 355, eaai7825 (2017) PMID: 28232526	Leuenberger P, Ganscha S, Kahraman A, Cappelletti V, Boersema PJ, von Mering C, Claassen M, Picotti P.	Peptide level information is also available in the supplementary table 3		Supplementary Table 3
	Anamorsin	Human	312	33,582	Q6FI81				wild						7.6	HEPES	20 mM	KCl,MgCl2	150 mM, 10 mM		1 mg/ml	Limited proteolysis (LiP) and mass spectrometry (MS) (Lip-MS)	Thermal					59.17									cell-wide; thermostability; MS; proteome	Science 355, eaai7825 (2017) PMID: 28232526	Leuenberger P, Ganscha S, Kahraman A, Cappelletti V, Boersema PJ, von Mering C, Claassen M, Picotti P.	Peptide level information is also available in the supplementary table 3		Supplementary Table 3
	Pantothenate kinase 1	Human	598	64,339	Q8TE04	2.7.1.33			wild						7.6	HEPES	20 mM	KCl,MgCl2	150 mM, 10 mM		1 mg/ml	Limited proteolysis (LiP) and mass spectrometry (MS) (Lip-MS)	Thermal					59.17									cell-wide; thermostability; MS; proteome	Science 355, eaai7825 (2017) PMID: 28232526	Leuenberger P, Ganscha S, Kahraman A, Cappelletti V, Boersema PJ, von Mering C, Claassen M, Picotti P.	Peptide level information is also available in the supplementary table 3		Supplementary Table 3
	Pyruvate kinase PKM	Human	531	57,937	P14618	2.7.1.40			wild						7.6	HEPES	20 mM	KCl,MgCl2	150 mM, 10 mM		1 mg/ml	Limited proteolysis (LiP) and mass spectrometry (MS) (Lip-MS)	Thermal					59.18									cell-wide; thermostability; MS; proteome	Science 355, eaai7825 (2017) PMID: 28232526	Leuenberger P, Ganscha S, Kahraman A, Cappelletti V, Boersema PJ, von Mering C, Claassen M, Picotti P.	Peptide level information is also available in the supplementary table 3		Supplementary Table 3
	RNA-binding protein Raly	Human	237	24,665	Q5QPL9				wild						7.6	HEPES	20 mM	KCl,MgCl2	150 mM, 10 mM		1 mg/ml	Limited proteolysis (LiP) and mass spectrometry (MS) (Lip-MS)	Thermal					59.18									cell-wide; thermostability; MS; proteome	Science 355, eaai7825 (2017) PMID: 28232526	Leuenberger P, Ganscha S, Kahraman A, Cappelletti V, Boersema PJ, von Mering C, Claassen M, Picotti P.	Peptide level information is also available in the supplementary table 3		Supplementary Table 3
	THO complex subunit 6 homolog	Human	341	37,535	Q86W42				wild						7.6	HEPES	20 mM	KCl,MgCl2	150 mM, 10 mM		1 mg/ml	Limited proteolysis (LiP) and mass spectrometry (MS) (Lip-MS)	Thermal					59.18									cell-wide; thermostability; MS; proteome	Science 355, eaai7825 (2017) PMID: 28232526	Leuenberger P, Ganscha S, Kahraman A, Cappelletti V, Boersema PJ, von Mering C, Claassen M, Picotti P.	Peptide level information is also available in the supplementary table 3		Supplementary Table 3
	60S ribosomal protein L5	Human	297	34,363	P46777				wild						7.6	HEPES	20 mM	KCl,MgCl2	150 mM, 10 mM		1 mg/ml	Limited proteolysis (LiP) and mass spectrometry (MS) (Lip-MS)	Thermal					59.19									cell-wide; thermostability; MS; proteome	Science 355, eaai7825 (2017) PMID: 28232526	Leuenberger P, Ganscha S, Kahraman A, Cappelletti V, Boersema PJ, von Mering C, Claassen M, Picotti P.	Peptide level information is also available in the supplementary table 3		Supplementary Table 3
	Peptidyl-prolyl cis-trans isomerase FKBP7	Human	222	25,794	Q9Y680	5.2.1.8			wild						7.6	HEPES	20 mM	KCl,MgCl2	150 mM, 10 mM		1 mg/ml	Limited proteolysis (LiP) and mass spectrometry (MS) (Lip-MS)	Thermal					59.19									cell-wide; thermostability; MS; proteome	Science 355, eaai7825 (2017) PMID: 28232526	Leuenberger P, Ganscha S, Kahraman A, Cappelletti V, Boersema PJ, von Mering C, Claassen M, Picotti P.	Peptide level information is also available in the supplementary table 3		Supplementary Table 3
	Vesicle-fusing ATPase	Human	744	82,594	P46459	3.6.4.6			wild						7.6	HEPES	20 mM	KCl,MgCl2	150 mM, 10 mM		1 mg/ml	Limited proteolysis (LiP) and mass spectrometry (MS) (Lip-MS)	Thermal					59.2									cell-wide; thermostability; MS; proteome	Science 355, eaai7825 (2017) PMID: 28232526	Leuenberger P, Ganscha S, Kahraman A, Cappelletti V, Boersema PJ, von Mering C, Claassen M, Picotti P.	Peptide level information is also available in the supplementary table 3		Supplementary Table 3
	26S proteasome regulatory subunit 4	Human	440	49,185	P62191				wild						7.6	HEPES	20 mM	KCl,MgCl2	150 mM, 10 mM		1 mg/ml	Limited proteolysis (LiP) and mass spectrometry (MS) (Lip-MS)	Thermal					59.2									cell-wide; thermostability; MS; proteome	Science 355, eaai7825 (2017) PMID: 28232526	Leuenberger P, Ganscha S, Kahraman A, Cappelletti V, Boersema PJ, von Mering C, Claassen M, Picotti P.	Peptide level information is also available in the supplementary table 3		Supplementary Table 3
	Fc receptor-like protein 6	Human	434	47,748	Q6DN72				wild						7.6	HEPES	20 mM	KCl,MgCl2	150 mM, 10 mM		1 mg/ml	Limited proteolysis (LiP) and mass spectrometry (MS) (Lip-MS)	Thermal					59.21									cell-wide; thermostability; MS; proteome	Science 355, eaai7825 (2017) PMID: 28232526	Leuenberger P, Ganscha S, Kahraman A, Cappelletti V, Boersema PJ, von Mering C, Claassen M, Picotti P.	Peptide level information is also available in the supplementary table 3		Supplementary Table 3
	Zinc finger matrin-type protein 2	Human	199	23,612	Q96NC0				wild						7.6	HEPES	20 mM	KCl,MgCl2	150 mM, 10 mM		1 mg/ml	Limited proteolysis (LiP) and mass spectrometry (MS) (Lip-MS)	Thermal					59.21									cell-wide; thermostability; MS; proteome	Science 355, eaai7825 (2017) PMID: 28232526	Leuenberger P, Ganscha S, Kahraman A, Cappelletti V, Boersema PJ, von Mering C, Claassen M, Picotti P.	Peptide level information is also available in the supplementary table 3		Supplementary Table 3
	Nucleoplasmin-3	Human	178	19,344	O75607				wild						7.6	HEPES	20 mM	KCl,MgCl2	150 mM, 10 mM		1 mg/ml	Limited proteolysis (LiP) and mass spectrometry (MS) (Lip-MS)	Thermal					59.22									cell-wide; thermostability; MS; proteome	Science 355, eaai7825 (2017) PMID: 28232526	Leuenberger P, Ganscha S, Kahraman A, Cappelletti V, Boersema PJ, von Mering C, Claassen M, Picotti P.	Peptide level information is also available in the supplementary table 3		Supplementary Table 3
	Vasodilator-stimulated phosphoprotein	Human	380	39,830	P50552				wild						7.6	HEPES	20 mM	KCl,MgCl2	150 mM, 10 mM		1 mg/ml	Limited proteolysis (LiP) and mass spectrometry (MS) (Lip-MS)	Thermal					59.22									cell-wide; thermostability; MS; proteome	Science 355, eaai7825 (2017) PMID: 28232526	Leuenberger P, Ganscha S, Kahraman A, Cappelletti V, Boersema PJ, von Mering C, Claassen M, Picotti P.	Peptide level information is also available in the supplementary table 3		Supplementary Table 3
	Eukaryotic translation initiation factor 6	Human	245	26,599	P56537				wild						7.6	HEPES	20 mM	KCl,MgCl2	150 mM, 10 mM		1 mg/ml	Limited proteolysis (LiP) and mass spectrometry (MS) (Lip-MS)	Thermal					59.23									cell-wide; thermostability; MS; proteome	Science 355, eaai7825 (2017) PMID: 28232526	Leuenberger P, Ganscha S, Kahraman A, Cappelletti V, Boersema PJ, von Mering C, Claassen M, Picotti P.	Peptide level information is also available in the supplementary table 3		Supplementary Table 3
	Mitochondrial-processing peptidase subunit beta	Human	489	54,366	O75439	3.4.24.64			wild						7.6	HEPES	20 mM	KCl,MgCl2	150 mM, 10 mM		1 mg/ml	Limited proteolysis (LiP) and mass spectrometry (MS) (Lip-MS)	Thermal					59.24									cell-wide; thermostability; MS; proteome	Science 355, eaai7825 (2017) PMID: 28232526	Leuenberger P, Ganscha S, Kahraman A, Cappelletti V, Boersema PJ, von Mering C, Claassen M, Picotti P.	Peptide level information is also available in the supplementary table 3		Supplementary Table 3
	Actin-like protein 6A	Human	429	47,461	O96019				wild						7.6	HEPES	20 mM	KCl,MgCl2	150 mM, 10 mM		1 mg/ml	Limited proteolysis (LiP) and mass spectrometry (MS) (Lip-MS)	Thermal					59.24									cell-wide; thermostability; MS; proteome	Science 355, eaai7825 (2017) PMID: 28232526	Leuenberger P, Ganscha S, Kahraman A, Cappelletti V, Boersema PJ, von Mering C, Claassen M, Picotti P.	Peptide level information is also available in the supplementary table 3		Supplementary Table 3
	SHC SH2 domain-binding protein 1	Human	672	75,690	Q8NEM2				wild						7.6	HEPES	20 mM	KCl,MgCl2	150 mM, 10 mM		1 mg/ml	Limited proteolysis (LiP) and mass spectrometry (MS) (Lip-MS)	Thermal					59.24									cell-wide; thermostability; MS; proteome	Science 355, eaai7825 (2017) PMID: 28232526	Leuenberger P, Ganscha S, Kahraman A, Cappelletti V, Boersema PJ, von Mering C, Claassen M, Picotti P.	Peptide level information is also available in the supplementary table 3		Supplementary Table 3
	Prefoldin subunit 5	Human	152	17,158	H3BPF6				wild						7.6	HEPES	20 mM	KCl,MgCl2	150 mM, 10 mM		1 mg/ml	Limited proteolysis (LiP) and mass spectrometry (MS) (Lip-MS)	Thermal					59.25									cell-wide; thermostability; MS; proteome	Science 355, eaai7825 (2017) PMID: 28232526	Leuenberger P, Ganscha S, Kahraman A, Cappelletti V, Boersema PJ, von Mering C, Claassen M, Picotti P.	Peptide level information is also available in the supplementary table 3		Supplementary Table 3
	Microtubule-associated protein 1 light chain 3 beta, isoform CRA_f	Human	75	9,012	H3BTL1				wild						7.6	HEPES	20 mM	KCl,MgCl2	150 mM, 10 mM		1 mg/ml	Limited proteolysis (LiP) and mass spectrometry (MS) (Lip-MS)	Thermal					59.25									cell-wide; thermostability; MS; proteome	Science 355, eaai7825 (2017) PMID: 28232526	Leuenberger P, Ganscha S, Kahraman A, Cappelletti V, Boersema PJ, von Mering C, Claassen M, Picotti P.	Peptide level information is also available in the supplementary table 3		Supplementary Table 3
	U4/U6.U5 tri-snRNP-associated protein 1	Human	800	90,255	O43290				wild						7.6	HEPES	20 mM	KCl,MgCl2	150 mM, 10 mM		1 mg/ml	Limited proteolysis (LiP) and mass spectrometry (MS) (Lip-MS)	Thermal					59.25									cell-wide; thermostability; MS; proteome	Science 355, eaai7825 (2017) PMID: 28232526	Leuenberger P, Ganscha S, Kahraman A, Cappelletti V, Boersema PJ, von Mering C, Claassen M, Picotti P.	Peptide level information is also available in the supplementary table 3		Supplementary Table 3
	U3 small nucleolar RNA-interacting protein 2	Human	475	51,841	O43818				wild						7.6	HEPES	20 mM	KCl,MgCl2	150 mM, 10 mM		1 mg/ml	Limited proteolysis (LiP) and mass spectrometry (MS) (Lip-MS)	Thermal					59.25									cell-wide; thermostability; MS; proteome	Science 355, eaai7825 (2017) PMID: 28232526	Leuenberger P, Ganscha S, Kahraman A, Cappelletti V, Boersema PJ, von Mering C, Claassen M, Picotti P.	Peptide level information is also available in the supplementary table 3		Supplementary Table 3
	Transcription factor CP2-like protein 1	Human	479	54,627	Q9NZI6				wild						7.6	HEPES	20 mM	KCl,MgCl2	150 mM, 10 mM		1 mg/ml	Limited proteolysis (LiP) and mass spectrometry (MS) (Lip-MS)	Thermal					59.25									cell-wide; thermostability; MS; proteome	Science 355, eaai7825 (2017) PMID: 28232526	Leuenberger P, Ganscha S, Kahraman A, Cappelletti V, Boersema PJ, von Mering C, Claassen M, Picotti P.	Peptide level information is also available in the supplementary table 3		Supplementary Table 3
	Protein RCC2	Human	522	56,085	Q9P258				wild						7.6	HEPES	20 mM	KCl,MgCl2	150 mM, 10 mM		1 mg/ml	Limited proteolysis (LiP) and mass spectrometry (MS) (Lip-MS)	Thermal					59.25									cell-wide; thermostability; MS; proteome	Science 355, eaai7825 (2017) PMID: 28232526	Leuenberger P, Ganscha S, Kahraman A, Cappelletti V, Boersema PJ, von Mering C, Claassen M, Picotti P.	Peptide level information is also available in the supplementary table 3		Supplementary Table 3
	U6 snRNA-associated Sm-like protein LSm6	Human	80	9,128	P62312				wild						7.6	HEPES	20 mM	KCl,MgCl2	150 mM, 10 mM		1 mg/ml	Limited proteolysis (LiP) and mass spectrometry (MS) (Lip-MS)	Thermal					59.26									cell-wide; thermostability; MS; proteome	Science 355, eaai7825 (2017) PMID: 28232526	Leuenberger P, Ganscha S, Kahraman A, Cappelletti V, Boersema PJ, von Mering C, Claassen M, Picotti P.	Peptide level information is also available in the supplementary table 3		Supplementary Table 3
	Putative phospholipase B-like 2	Human	589	65,472	Q8NHP8	3.1.1.-			wild						7.6	HEPES	20 mM	KCl,MgCl2	150 mM, 10 mM		1 mg/ml	Limited proteolysis (LiP) and mass spectrometry (MS) (Lip-MS)	Thermal					59.3									cell-wide; thermostability; MS; proteome	Science 355, eaai7825 (2017) PMID: 28232526	Leuenberger P, Ganscha S, Kahraman A, Cappelletti V, Boersema PJ, von Mering C, Claassen M, Picotti P.	Peptide level information is also available in the supplementary table 3		Supplementary Table 3
	Importin subunit beta-1	Human	876	97,170	Q14974				wild						7.6	HEPES	20 mM	KCl,MgCl2	150 mM, 10 mM		1 mg/ml	Limited proteolysis (LiP) and mass spectrometry (MS) (Lip-MS)	Thermal					59.31									cell-wide; thermostability; MS; proteome	Science 355, eaai7825 (2017) PMID: 28232526	Leuenberger P, Ganscha S, Kahraman A, Cappelletti V, Boersema PJ, von Mering C, Claassen M, Picotti P.	Peptide level information is also available in the supplementary table 3		Supplementary Table 3
	Microtubule-associated protein 4	Human	1152	121,005	P27816				wild						7.6	HEPES	20 mM	KCl,MgCl2	150 mM, 10 mM		1 mg/ml	Limited proteolysis (LiP) and mass spectrometry (MS) (Lip-MS)	Thermal					59.32									cell-wide; thermostability; MS; proteome	Science 355, eaai7825 (2017) PMID: 28232526	Leuenberger P, Ganscha S, Kahraman A, Cappelletti V, Boersema PJ, von Mering C, Claassen M, Picotti P.	Peptide level information is also available in the supplementary table 3		Supplementary Table 3
	Cleavage stimulation factor subunit 3	Human	717	82,922	Q12996				wild						7.6	HEPES	20 mM	KCl,MgCl2	150 mM, 10 mM		1 mg/ml	Limited proteolysis (LiP) and mass spectrometry (MS) (Lip-MS)	Thermal					59.32									cell-wide; thermostability; MS; proteome	Science 355, eaai7825 (2017) PMID: 28232526	Leuenberger P, Ganscha S, Kahraman A, Cappelletti V, Boersema PJ, von Mering C, Claassen M, Picotti P.	Peptide level information is also available in the supplementary table 3		Supplementary Table 3
	THO complex subunit 1	Human	657	75,666	Q96FV9				wild						7.6	HEPES	20 mM	KCl,MgCl2	150 mM, 10 mM		1 mg/ml	Limited proteolysis (LiP) and mass spectrometry (MS) (Lip-MS)	Thermal					59.33									cell-wide; thermostability; MS; proteome	Science 355, eaai7825 (2017) PMID: 28232526	Leuenberger P, Ganscha S, Kahraman A, Cappelletti V, Boersema PJ, von Mering C, Claassen M, Picotti P.	Peptide level information is also available in the supplementary table 3		Supplementary Table 3
	Zinc finger protein 428	Human	218	23,568	M0QXZ5				wild						7.6	HEPES	20 mM	KCl,MgCl2	150 mM, 10 mM		1 mg/ml	Limited proteolysis (LiP) and mass spectrometry (MS) (Lip-MS)	Thermal					59.34									cell-wide; thermostability; MS; proteome	Science 355, eaai7825 (2017) PMID: 28232526	Leuenberger P, Ganscha S, Kahraman A, Cappelletti V, Boersema PJ, von Mering C, Claassen M, Picotti P.	Peptide level information is also available in the supplementary table 3		Supplementary Table 3
	Phosphoserine aminotransferase	Human	370	40,423	Q9Y617	2.6.1.52			wild						7.6	HEPES	20 mM	KCl,MgCl2	150 mM, 10 mM		1 mg/ml	Limited proteolysis (LiP) and mass spectrometry (MS) (Lip-MS)	Thermal					59.34									cell-wide; thermostability; MS; proteome	Science 355, eaai7825 (2017) PMID: 28232526	Leuenberger P, Ganscha S, Kahraman A, Cappelletti V, Boersema PJ, von Mering C, Claassen M, Picotti P.	Peptide level information is also available in the supplementary table 3		Supplementary Table 3
	DNA topoisomerase 1	Human	765	90,726	P11387	5.6.2.1			wild						7.6	HEPES	20 mM	KCl,MgCl2	150 mM, 10 mM		1 mg/ml	Limited proteolysis (LiP) and mass spectrometry (MS) (Lip-MS)	Thermal					59.35									cell-wide; thermostability; MS; proteome	Science 355, eaai7825 (2017) PMID: 28232526	Leuenberger P, Ganscha S, Kahraman A, Cappelletti V, Boersema PJ, von Mering C, Claassen M, Picotti P.	Peptide level information is also available in the supplementary table 3		Supplementary Table 3
	Threonine--tRNA ligase 1, cytoplasmic	Human	723	83,435	P26639	6.1.1.3			wild						7.6	HEPES	20 mM	KCl,MgCl2	150 mM, 10 mM		1 mg/ml	Limited proteolysis (LiP) and mass spectrometry (MS) (Lip-MS)	Thermal					59.35									cell-wide; thermostability; MS; proteome	Science 355, eaai7825 (2017) PMID: 28232526	Leuenberger P, Ganscha S, Kahraman A, Cappelletti V, Boersema PJ, von Mering C, Claassen M, Picotti P.	Peptide level information is also available in the supplementary table 3		Supplementary Table 3
	Exosome complex component RRP42	Human	291	31,821	Q15024				wild						7.6	HEPES	20 mM	KCl,MgCl2	150 mM, 10 mM		1 mg/ml	Limited proteolysis (LiP) and mass spectrometry (MS) (Lip-MS)	Thermal					59.35									cell-wide; thermostability; MS; proteome	Science 355, eaai7825 (2017) PMID: 28232526	Leuenberger P, Ganscha S, Kahraman A, Cappelletti V, Boersema PJ, von Mering C, Claassen M, Picotti P.	Peptide level information is also available in the supplementary table 3		Supplementary Table 3
	Programmed cell death protein 4	Human	469	51,735	Q53EL6				wild						7.6	HEPES	20 mM	KCl,MgCl2	150 mM, 10 mM		1 mg/ml	Limited proteolysis (LiP) and mass spectrometry (MS) (Lip-MS)	Thermal					59.35									cell-wide; thermostability; MS; proteome	Science 355, eaai7825 (2017) PMID: 28232526	Leuenberger P, Ganscha S, Kahraman A, Cappelletti V, Boersema PJ, von Mering C, Claassen M, Picotti P.	Peptide level information is also available in the supplementary table 3		Supplementary Table 3
	Ras-related C3 botulinum toxin substrate 1	Human	192	21,450	P63000	3.6.5.2			wild						7.6	HEPES	20 mM	KCl,MgCl2	150 mM, 10 mM		1 mg/ml	Limited proteolysis (LiP) and mass spectrometry (MS) (Lip-MS)	Thermal					59.36									cell-wide; thermostability; MS; proteome	Science 355, eaai7825 (2017) PMID: 28232526	Leuenberger P, Ganscha S, Kahraman A, Cappelletti V, Boersema PJ, von Mering C, Claassen M, Picotti P.	Peptide level information is also available in the supplementary table 3		Supplementary Table 3
	Neurabin-2	Human	817	89,334	Q96SB3				wild						7.6	HEPES	20 mM	KCl,MgCl2	150 mM, 10 mM		1 mg/ml	Limited proteolysis (LiP) and mass spectrometry (MS) (Lip-MS)	Thermal					59.37									cell-wide; thermostability; MS; proteome	Science 355, eaai7825 (2017) PMID: 28232526	Leuenberger P, Ganscha S, Kahraman A, Cappelletti V, Boersema PJ, von Mering C, Claassen M, Picotti P.	Peptide level information is also available in the supplementary table 3		Supplementary Table 3
	Heterogeneous nuclear ribonucleoprotein U-like protein 1	Human	856	95,739	Q9BUJ2				wild						7.6	HEPES	20 mM	KCl,MgCl2	150 mM, 10 mM		1 mg/ml	Limited proteolysis (LiP) and mass spectrometry (MS) (Lip-MS)	Thermal					59.37									cell-wide; thermostability; MS; proteome	Science 355, eaai7825 (2017) PMID: 28232526	Leuenberger P, Ganscha S, Kahraman A, Cappelletti V, Boersema PJ, von Mering C, Claassen M, Picotti P.	Peptide level information is also available in the supplementary table 3		Supplementary Table 3
	Small ubiquitin-related modifier 2	Human	95	10,871	P61956				wild						7.6	HEPES	20 mM	KCl,MgCl2	150 mM, 10 mM		1 mg/ml	Limited proteolysis (LiP) and mass spectrometry (MS) (Lip-MS)	Thermal					59.38									cell-wide; thermostability; MS; proteome	Science 355, eaai7825 (2017) PMID: 28232526	Leuenberger P, Ganscha S, Kahraman A, Cappelletti V, Boersema PJ, von Mering C, Claassen M, Picotti P.	Peptide level information is also available in the supplementary table 3		Supplementary Table 3
	Protein O-glucosyltransferase 2	Human	502	58,043	Q6UW63	2.4.1.-; 2.4.2.-			wild						7.6	HEPES	20 mM	KCl,MgCl2	150 mM, 10 mM		1 mg/ml	Limited proteolysis (LiP) and mass spectrometry (MS) (Lip-MS)	Thermal					59.38									cell-wide; thermostability; MS; proteome	Science 355, eaai7825 (2017) PMID: 28232526	Leuenberger P, Ganscha S, Kahraman A, Cappelletti V, Boersema PJ, von Mering C, Claassen M, Picotti P.	Peptide level information is also available in the supplementary table 3		Supplementary Table 3
	AT-rich interactive domain-containing protein 1A	Human	2285	242,045	O14497				wild						7.6	HEPES	20 mM	KCl,MgCl2	150 mM, 10 mM		1 mg/ml	Limited proteolysis (LiP) and mass spectrometry (MS) (Lip-MS)	Thermal					59.39									cell-wide; thermostability; MS; proteome	Science 355, eaai7825 (2017) PMID: 28232526	Leuenberger P, Ganscha S, Kahraman A, Cappelletti V, Boersema PJ, von Mering C, Claassen M, Picotti P.	Peptide level information is also available in the supplementary table 3		Supplementary Table 3
	Eukaryotic translation initiation factor 5B	Human	1220	138,827	O60841	3.6.5.3			wild						7.6	HEPES	20 mM	KCl,MgCl2	150 mM, 10 mM		1 mg/ml	Limited proteolysis (LiP) and mass spectrometry (MS) (Lip-MS)	Thermal					59.39									cell-wide; thermostability; MS; proteome	Science 355, eaai7825 (2017) PMID: 28232526	Leuenberger P, Ganscha S, Kahraman A, Cappelletti V, Boersema PJ, von Mering C, Claassen M, Picotti P.	Peptide level information is also available in the supplementary table 3		Supplementary Table 3
	Serine/threonine-protein phosphatase 2A catalytic subunit alpha isoform	Human	309	35,594	P67775	3.1.3.16			wild						7.6	HEPES	20 mM	KCl,MgCl2	150 mM, 10 mM		1 mg/ml	Limited proteolysis (LiP) and mass spectrometry (MS) (Lip-MS)	Thermal					59.39									cell-wide; thermostability; MS; proteome	Science 355, eaai7825 (2017) PMID: 28232526	Leuenberger P, Ganscha S, Kahraman A, Cappelletti V, Boersema PJ, von Mering C, Claassen M, Picotti P.	Peptide level information is also available in the supplementary table 3		Supplementary Table 3
	Phosphatidylinositol transfer protein beta isoform	Human	120	13,782	B3KYB6				wild						7.6	HEPES	20 mM	KCl,MgCl2	150 mM, 10 mM		1 mg/ml	Limited proteolysis (LiP) and mass spectrometry (MS) (Lip-MS)	Thermal					59.4									cell-wide; thermostability; MS; proteome	Science 355, eaai7825 (2017) PMID: 28232526	Leuenberger P, Ganscha S, Kahraman A, Cappelletti V, Boersema PJ, von Mering C, Claassen M, Picotti P.	Peptide level information is also available in the supplementary table 3		Supplementary Table 3
	26S proteasome non-ATPase regulatory subunit 12	Human	456	52,904	O00232				wild						7.6	HEPES	20 mM	KCl,MgCl2	150 mM, 10 mM		1 mg/ml	Limited proteolysis (LiP) and mass spectrometry (MS) (Lip-MS)	Thermal					59.4									cell-wide; thermostability; MS; proteome	Science 355, eaai7825 (2017) PMID: 28232526	Leuenberger P, Ganscha S, Kahraman A, Cappelletti V, Boersema PJ, von Mering C, Claassen M, Picotti P.	Peptide level information is also available in the supplementary table 3		Supplementary Table 3
	UDP-N-acetylhexosamine pyrophosphorylase	Human	522	58,769	Q16222	2.7.7.83; 2.7.7.23			wild						7.6	HEPES	20 mM	KCl,MgCl2	150 mM, 10 mM		1 mg/ml	Limited proteolysis (LiP) and mass spectrometry (MS) (Lip-MS)	Thermal					59.4									cell-wide; thermostability; MS; proteome	Science 355, eaai7825 (2017) PMID: 28232526	Leuenberger P, Ganscha S, Kahraman A, Cappelletti V, Boersema PJ, von Mering C, Claassen M, Picotti P.	Peptide level information is also available in the supplementary table 3		Supplementary Table 3
	Obg-like ATPase 1	Human	416	46,938	J3KQ32				wild						7.6	HEPES	20 mM	KCl,MgCl2	150 mM, 10 mM		1 mg/ml	Limited proteolysis (LiP) and mass spectrometry (MS) (Lip-MS)	Thermal					59.41									cell-wide; thermostability; MS; proteome	Science 355, eaai7825 (2017) PMID: 28232526	Leuenberger P, Ganscha S, Kahraman A, Cappelletti V, Boersema PJ, von Mering C, Claassen M, Picotti P.	Peptide level information is also available in the supplementary table 3		Supplementary Table 3
	Cytosol aminopeptidase	Human	519	56,166	P28838	3.4.11.1; 3.4.11.5			wild						7.6	HEPES	20 mM	KCl,MgCl2	150 mM, 10 mM		1 mg/ml	Limited proteolysis (LiP) and mass spectrometry (MS) (Lip-MS)	Thermal					59.41									cell-wide; thermostability; MS; proteome	Science 355, eaai7825 (2017) PMID: 28232526	Leuenberger P, Ganscha S, Kahraman A, Cappelletti V, Boersema PJ, von Mering C, Claassen M, Picotti P.	Peptide level information is also available in the supplementary table 3		Supplementary Table 3
	Nuclear cap-binding protein subunit 3	Human	620	70,593	Q53F19				wild						7.6	HEPES	20 mM	KCl,MgCl2	150 mM, 10 mM		1 mg/ml	Limited proteolysis (LiP) and mass spectrometry (MS) (Lip-MS)	Thermal					59.41									cell-wide; thermostability; MS; proteome	Science 355, eaai7825 (2017) PMID: 28232526	Leuenberger P, Ganscha S, Kahraman A, Cappelletti V, Boersema PJ, von Mering C, Claassen M, Picotti P.	Peptide level information is also available in the supplementary table 3		Supplementary Table 3
	Pleiotropic regulator 1	Human	514	57,194	O43660				wild						7.6	HEPES	20 mM	KCl,MgCl2	150 mM, 10 mM		1 mg/ml	Limited proteolysis (LiP) and mass spectrometry (MS) (Lip-MS)	Thermal					59.42									cell-wide; thermostability; MS; proteome	Science 355, eaai7825 (2017) PMID: 28232526	Leuenberger P, Ganscha S, Kahraman A, Cappelletti V, Boersema PJ, von Mering C, Claassen M, Picotti P.	Peptide level information is also available in the supplementary table 3		Supplementary Table 3
	Laminin subunit gamma-1	Human	1609	177,603	P11047				wild						7.6	HEPES	20 mM	KCl,MgCl2	150 mM, 10 mM		1 mg/ml	Limited proteolysis (LiP) and mass spectrometry (MS) (Lip-MS)	Thermal					59.43									cell-wide; thermostability; MS; proteome	Science 355, eaai7825 (2017) PMID: 28232526	Leuenberger P, Ganscha S, Kahraman A, Cappelletti V, Boersema PJ, von Mering C, Claassen M, Picotti P.	Peptide level information is also available in the supplementary table 3		Supplementary Table 3
	Scaffold attachment factor B2	Human	953	107,473	Q14151				wild						7.6	HEPES	20 mM	KCl,MgCl2	150 mM, 10 mM		1 mg/ml	Limited proteolysis (LiP) and mass spectrometry (MS) (Lip-MS)	Thermal					59.43									cell-wide; thermostability; MS; proteome	Science 355, eaai7825 (2017) PMID: 28232526	Leuenberger P, Ganscha S, Kahraman A, Cappelletti V, Boersema PJ, von Mering C, Claassen M, Picotti P.	Peptide level information is also available in the supplementary table 3		Supplementary Table 3
	40S ribosomal protein S10	Human	165	18,898	P46783				wild						7.6	HEPES	20 mM	KCl,MgCl2	150 mM, 10 mM		1 mg/ml	Limited proteolysis (LiP) and mass spectrometry (MS) (Lip-MS)	Thermal					59.46									cell-wide; thermostability; MS; proteome	Science 355, eaai7825 (2017) PMID: 28232526	Leuenberger P, Ganscha S, Kahraman A, Cappelletti V, Boersema PJ, von Mering C, Claassen M, Picotti P.	Peptide level information is also available in the supplementary table 3		Supplementary Table 3
	Paired amphipathic helix protein Sin3a	Human	1273	145,175	Q96ST3				wild						7.6	HEPES	20 mM	KCl,MgCl2	150 mM, 10 mM		1 mg/ml	Limited proteolysis (LiP) and mass spectrometry (MS) (Lip-MS)	Thermal					59.46									cell-wide; thermostability; MS; proteome	Science 355, eaai7825 (2017) PMID: 28232526	Leuenberger P, Ganscha S, Kahraman A, Cappelletti V, Boersema PJ, von Mering C, Claassen M, Picotti P.	Peptide level information is also available in the supplementary table 3		Supplementary Table 3
	Kynureninase	Human	465	52,352	Q16719	3.7.1.3			wild						7.6	HEPES	20 mM	KCl,MgCl2	150 mM, 10 mM		1 mg/ml	Limited proteolysis (LiP) and mass spectrometry (MS) (Lip-MS)	Thermal					59.47									cell-wide; thermostability; MS; proteome	Science 355, eaai7825 (2017) PMID: 28232526	Leuenberger P, Ganscha S, Kahraman A, Cappelletti V, Boersema PJ, von Mering C, Claassen M, Picotti P.	Peptide level information is also available in the supplementary table 3		Supplementary Table 3
	Translational activator of cytochrome c oxidase 1	Human	297	32,477	Q9BSH4				wild						7.6	HEPES	20 mM	KCl,MgCl2	150 mM, 10 mM		1 mg/ml	Limited proteolysis (LiP) and mass spectrometry (MS) (Lip-MS)	Thermal					59.48									cell-wide; thermostability; MS; proteome	Science 355, eaai7825 (2017) PMID: 28232526	Leuenberger P, Ganscha S, Kahraman A, Cappelletti V, Boersema PJ, von Mering C, Claassen M, Picotti P.	Peptide level information is also available in the supplementary table 3		Supplementary Table 3
	Dynein light chain roadblock-type 1	Human	96	10,922	Q9NP97				wild						7.6	HEPES	20 mM	KCl,MgCl2	150 mM, 10 mM		1 mg/ml	Limited proteolysis (LiP) and mass spectrometry (MS) (Lip-MS)	Thermal					59.48									cell-wide; thermostability; MS; proteome	Science 355, eaai7825 (2017) PMID: 28232526	Leuenberger P, Ganscha S, Kahraman A, Cappelletti V, Boersema PJ, von Mering C, Claassen M, Picotti P.	Peptide level information is also available in the supplementary table 3		Supplementary Table 3
	DnaJ homolog subfamily A member 4	Human	219	24,377	F5H170				wild						7.6	HEPES	20 mM	KCl,MgCl2	150 mM, 10 mM		1 mg/ml	Limited proteolysis (LiP) and mass spectrometry (MS) (Lip-MS)	Thermal					59.49									cell-wide; thermostability; MS; proteome	Science 355, eaai7825 (2017) PMID: 28232526	Leuenberger P, Ganscha S, Kahraman A, Cappelletti V, Boersema PJ, von Mering C, Claassen M, Picotti P.	Peptide level information is also available in the supplementary table 3		Supplementary Table 3
	TRAF-type zinc finger domain-containing protein 1	Human	582	64,841	O14545				wild						7.6	HEPES	20 mM	KCl,MgCl2	150 mM, 10 mM		1 mg/ml	Limited proteolysis (LiP) and mass spectrometry (MS) (Lip-MS)	Thermal					59.49									cell-wide; thermostability; MS; proteome	Science 355, eaai7825 (2017) PMID: 28232526	Leuenberger P, Ganscha S, Kahraman A, Cappelletti V, Boersema PJ, von Mering C, Claassen M, Picotti P.	Peptide level information is also available in the supplementary table 3		Supplementary Table 3
	Methyl-CpG-binding domain protein 3	Human	291	32,844	O95983				wild						7.6	HEPES	20 mM	KCl,MgCl2	150 mM, 10 mM		1 mg/ml	Limited proteolysis (LiP) and mass spectrometry (MS) (Lip-MS)	Thermal					59.49									cell-wide; thermostability; MS; proteome	Science 355, eaai7825 (2017) PMID: 28232526	Leuenberger P, Ganscha S, Kahraman A, Cappelletti V, Boersema PJ, von Mering C, Claassen M, Picotti P.	Peptide level information is also available in the supplementary table 3		Supplementary Table 3
	Keratin, type I cytoskeletal 16	Human	473	51,268	P08779				wild						7.6	HEPES	20 mM	KCl,MgCl2	150 mM, 10 mM		1 mg/ml	Limited proteolysis (LiP) and mass spectrometry (MS) (Lip-MS)	Thermal					59.49									cell-wide; thermostability; MS; proteome	Science 355, eaai7825 (2017) PMID: 28232526	Leuenberger P, Ganscha S, Kahraman A, Cappelletti V, Boersema PJ, von Mering C, Claassen M, Picotti P.	Peptide level information is also available in the supplementary table 3		Supplementary Table 3
	Ubiquitin-fold modifier-conjugating enzyme 1	Human	167	19,458	Q9Y3C8				wild						7.6	HEPES	20 mM	KCl,MgCl2	150 mM, 10 mM		1 mg/ml	Limited proteolysis (LiP) and mass spectrometry (MS) (Lip-MS)	Thermal					59.49									cell-wide; thermostability; MS; proteome	Science 355, eaai7825 (2017) PMID: 28232526	Leuenberger P, Ganscha S, Kahraman A, Cappelletti V, Boersema PJ, von Mering C, Claassen M, Picotti P.	Peptide level information is also available in the supplementary table 3		Supplementary Table 3
	Synaptobrevin homolog YKT6	Human	198	22,418	O15498	2.3.1.-			wild						7.6	HEPES	20 mM	KCl,MgCl2	150 mM, 10 mM		1 mg/ml	Limited proteolysis (LiP) and mass spectrometry (MS) (Lip-MS)	Thermal					59.5									cell-wide; thermostability; MS; proteome	Science 355, eaai7825 (2017) PMID: 28232526	Leuenberger P, Ganscha S, Kahraman A, Cappelletti V, Boersema PJ, von Mering C, Claassen M, Picotti P.	Peptide level information is also available in the supplementary table 3		Supplementary Table 3
	Methyl-CpG-binding protein 2	Human	486	52,441	P51608				wild						7.6	HEPES	20 mM	KCl,MgCl2	150 mM, 10 mM		1 mg/ml	Limited proteolysis (LiP) and mass spectrometry (MS) (Lip-MS)	Thermal					59.5									cell-wide; thermostability; MS; proteome	Science 355, eaai7825 (2017) PMID: 28232526	Leuenberger P, Ganscha S, Kahraman A, Cappelletti V, Boersema PJ, von Mering C, Claassen M, Picotti P.	Peptide level information is also available in the supplementary table 3		Supplementary Table 3
	Proteasome subunit alpha type	Human	203	22,842	G3V295	3.4.25.1			wild						7.6	HEPES	20 mM	KCl,MgCl2	150 mM, 10 mM		1 mg/ml	Limited proteolysis (LiP) and mass spectrometry (MS) (Lip-MS)	Thermal					59.51									cell-wide; thermostability; MS; proteome	Science 355, eaai7825 (2017) PMID: 28232526	Leuenberger P, Ganscha S, Kahraman A, Cappelletti V, Boersema PJ, von Mering C, Claassen M, Picotti P.	Peptide level information is also available in the supplementary table 3		Supplementary Table 3
	Asparagine synthetase [glutamine-hydrolyzing]	Human	561	64,370	P08243	6.3.5.4			wild						7.6	HEPES	20 mM	KCl,MgCl2	150 mM, 10 mM		1 mg/ml	Limited proteolysis (LiP) and mass spectrometry (MS) (Lip-MS)	Thermal					59.52									cell-wide; thermostability; MS; proteome	Science 355, eaai7825 (2017) PMID: 28232526	Leuenberger P, Ganscha S, Kahraman A, Cappelletti V, Boersema PJ, von Mering C, Claassen M, Picotti P.	Peptide level information is also available in the supplementary table 3		Supplementary Table 3
	Far upstream element-binding protein 2	Human	711	73,115	Q92945				wild						7.6	HEPES	20 mM	KCl,MgCl2	150 mM, 10 mM		1 mg/ml	Limited proteolysis (LiP) and mass spectrometry (MS) (Lip-MS)	Thermal					59.52									cell-wide; thermostability; MS; proteome	Science 355, eaai7825 (2017) PMID: 28232526	Leuenberger P, Ganscha S, Kahraman A, Cappelletti V, Boersema PJ, von Mering C, Claassen M, Picotti P.	Peptide level information is also available in the supplementary table 3		Supplementary Table 3
	NAD kinase 2, mitochondrial	Human	301	34,176	B7Z8V7	2.7.1.23			wild						7.6	HEPES	20 mM	KCl,MgCl2	150 mM, 10 mM		1 mg/ml	Limited proteolysis (LiP) and mass spectrometry (MS) (Lip-MS)	Thermal					59.53									cell-wide; thermostability; MS; proteome	Science 355, eaai7825 (2017) PMID: 28232526	Leuenberger P, Ganscha S, Kahraman A, Cappelletti V, Boersema PJ, von Mering C, Claassen M, Picotti P.	Peptide level information is also available in the supplementary table 3		Supplementary Table 3
	Anaphase-promoting complex subunit 16	Human	110	11,667	Q96DE5				wild						7.6	HEPES	20 mM	KCl,MgCl2	150 mM, 10 mM		1 mg/ml	Limited proteolysis (LiP) and mass spectrometry (MS) (Lip-MS)	Thermal					59.53									cell-wide; thermostability; MS; proteome	Science 355, eaai7825 (2017) PMID: 28232526	Leuenberger P, Ganscha S, Kahraman A, Cappelletti V, Boersema PJ, von Mering C, Claassen M, Picotti P.	Peptide level information is also available in the supplementary table 3		Supplementary Table 3
	SUMO-1 activating enzyme subunit 1, isoform CRA_a	Human	299	33,384	B3KNJ4				wild						7.6	HEPES	20 mM	KCl,MgCl2	150 mM, 10 mM		1 mg/ml	Limited proteolysis (LiP) and mass spectrometry (MS) (Lip-MS)	Thermal					59.54									cell-wide; thermostability; MS; proteome	Science 355, eaai7825 (2017) PMID: 28232526	Leuenberger P, Ganscha S, Kahraman A, Cappelletti V, Boersema PJ, von Mering C, Claassen M, Picotti P.	Peptide level information is also available in the supplementary table 3		Supplementary Table 3
	cDNA FLJ54150, highly similar to Heterogeneous nuclear ribonucleoprotein D0	Human	303	33,612	B4DTC3				wild						7.6	HEPES	20 mM	KCl,MgCl2	150 mM, 10 mM		1 mg/ml	Limited proteolysis (LiP) and mass spectrometry (MS) (Lip-MS)	Thermal					59.54									cell-wide; thermostability; MS; proteome	Science 355, eaai7825 (2017) PMID: 28232526	Leuenberger P, Ganscha S, Kahraman A, Cappelletti V, Boersema PJ, von Mering C, Claassen M, Picotti P.	Peptide level information is also available in the supplementary table 3		Supplementary Table 3
	Laminin subunit beta-1	Human	1786	198,038	P07942				wild						7.6	HEPES	20 mM	KCl,MgCl2	150 mM, 10 mM		1 mg/ml	Limited proteolysis (LiP) and mass spectrometry (MS) (Lip-MS)	Thermal					59.54									cell-wide; thermostability; MS; proteome	Science 355, eaai7825 (2017) PMID: 28232526	Leuenberger P, Ganscha S, Kahraman A, Cappelletti V, Boersema PJ, von Mering C, Claassen M, Picotti P.	Peptide level information is also available in the supplementary table 3		Supplementary Table 3
	LysM and putative peptidoglycan-binding domain-containing protein 1	Human	227	25,003	Q96S90				wild						7.6	HEPES	20 mM	KCl,MgCl2	150 mM, 10 mM		1 mg/ml	Limited proteolysis (LiP) and mass spectrometry (MS) (Lip-MS)	Thermal					59.54									cell-wide; thermostability; MS; proteome	Science 355, eaai7825 (2017) PMID: 28232526	Leuenberger P, Ganscha S, Kahraman A, Cappelletti V, Boersema PJ, von Mering C, Claassen M, Picotti P.	Peptide level information is also available in the supplementary table 3		Supplementary Table 3
	Caldesmon	Human	557	64,169	E7EX44				wild						7.6	HEPES	20 mM	KCl,MgCl2	150 mM, 10 mM		1 mg/ml	Limited proteolysis (LiP) and mass spectrometry (MS) (Lip-MS)	Thermal					59.55									cell-wide; thermostability; MS; proteome	Science 355, eaai7825 (2017) PMID: 28232526	Leuenberger P, Ganscha S, Kahraman A, Cappelletti V, Boersema PJ, von Mering C, Claassen M, Picotti P.	Peptide level information is also available in the supplementary table 3		Supplementary Table 3
	Transferrin receptor protein 1	Human	760	84,871	P02786				wild						7.6	HEPES	20 mM	KCl,MgCl2	150 mM, 10 mM		1 mg/ml	Limited proteolysis (LiP) and mass spectrometry (MS) (Lip-MS)	Thermal					59.55									cell-wide; thermostability; MS; proteome	Science 355, eaai7825 (2017) PMID: 28232526	Leuenberger P, Ganscha S, Kahraman A, Cappelletti V, Boersema PJ, von Mering C, Claassen M, Picotti P.	Peptide level information is also available in the supplementary table 3		Supplementary Table 3
	Nucleoprotein TPR	Human	2363	267,293	P12270				wild						7.6	HEPES	20 mM	KCl,MgCl2	150 mM, 10 mM		1 mg/ml	Limited proteolysis (LiP) and mass spectrometry (MS) (Lip-MS)	Thermal					59.55									cell-wide; thermostability; MS; proteome	Science 355, eaai7825 (2017) PMID: 28232526	Leuenberger P, Ganscha S, Kahraman A, Cappelletti V, Boersema PJ, von Mering C, Claassen M, Picotti P.	Peptide level information is also available in the supplementary table 3		Supplementary Table 3
	Calmodulin	Human	113	12,876	E7ETZ0				wild						7.6	HEPES	20 mM	KCl,MgCl2	150 mM, 10 mM		1 mg/ml	Limited proteolysis (LiP) and mass spectrometry (MS) (Lip-MS)	Thermal					59.57									cell-wide; thermostability; MS; proteome	Science 355, eaai7825 (2017) PMID: 28232526	Leuenberger P, Ganscha S, Kahraman A, Cappelletti V, Boersema PJ, von Mering C, Claassen M, Picotti P.	Peptide level information is also available in the supplementary table 3		Supplementary Table 3
	60 kDa heat shock protein, mitochondrial	Human	573	61,055	P10809	5.6.1.7			wild						7.6	HEPES	20 mM	KCl,MgCl2	150 mM, 10 mM		1 mg/ml	Limited proteolysis (LiP) and mass spectrometry (MS) (Lip-MS)	Thermal					59.57									cell-wide; thermostability; MS; proteome	Science 355, eaai7825 (2017) PMID: 28232526	Leuenberger P, Ganscha S, Kahraman A, Cappelletti V, Boersema PJ, von Mering C, Claassen M, Picotti P.	Peptide level information is also available in the supplementary table 3		Supplementary Table 3
	Peroxiredoxin-6	Human	224	25,035	P30041	1.11.1.27; 3.1.1.4			wild						7.6	HEPES	20 mM	KCl,MgCl2	150 mM, 10 mM		1 mg/ml	Limited proteolysis (LiP) and mass spectrometry (MS) (Lip-MS)	Thermal					59.57									cell-wide; thermostability; MS; proteome	Science 355, eaai7825 (2017) PMID: 28232526	Leuenberger P, Ganscha S, Kahraman A, Cappelletti V, Boersema PJ, von Mering C, Claassen M, Picotti P.	Peptide level information is also available in the supplementary table 3		Supplementary Table 3
	Cullin-1	Human	776	89,679	Q13616				wild						7.6	HEPES	20 mM	KCl,MgCl2	150 mM, 10 mM		1 mg/ml	Limited proteolysis (LiP) and mass spectrometry (MS) (Lip-MS)	Thermal					59.57									cell-wide; thermostability; MS; proteome	Science 355, eaai7825 (2017) PMID: 28232526	Leuenberger P, Ganscha S, Kahraman A, Cappelletti V, Boersema PJ, von Mering C, Claassen M, Picotti P.	Peptide level information is also available in the supplementary table 3		Supplementary Table 3
	Transcription activator BRG1	Human	1647	184,646	P51532	3.6.4.-			wild						7.6	HEPES	20 mM	KCl,MgCl2	150 mM, 10 mM		1 mg/ml	Limited proteolysis (LiP) and mass spectrometry (MS) (Lip-MS)	Thermal					59.59									cell-wide; thermostability; MS; proteome	Science 355, eaai7825 (2017) PMID: 28232526	Leuenberger P, Ganscha S, Kahraman A, Cappelletti V, Boersema PJ, von Mering C, Claassen M, Picotti P.	Peptide level information is also available in the supplementary table 3		Supplementary Table 3
	Zinc transporter ZIP10	Human	130	15,344	E7EV45				wild						7.6	HEPES	20 mM	KCl,MgCl2	150 mM, 10 mM		1 mg/ml	Limited proteolysis (LiP) and mass spectrometry (MS) (Lip-MS)	Thermal					59.6									cell-wide; thermostability; MS; proteome	Science 355, eaai7825 (2017) PMID: 28232526	Leuenberger P, Ganscha S, Kahraman A, Cappelletti V, Boersema PJ, von Mering C, Claassen M, Picotti P.	Peptide level information is also available in the supplementary table 3		Supplementary Table 3
	Prolyl endopeptidase	Human	710	80,700	P48147	3.4.21.26			wild						7.6	HEPES	20 mM	KCl,MgCl2	150 mM, 10 mM		1 mg/ml	Limited proteolysis (LiP) and mass spectrometry (MS) (Lip-MS)	Thermal					59.62									cell-wide; thermostability; MS; proteome	Science 355, eaai7825 (2017) PMID: 28232526	Leuenberger P, Ganscha S, Kahraman A, Cappelletti V, Boersema PJ, von Mering C, Claassen M, Picotti P.	Peptide level information is also available in the supplementary table 3		Supplementary Table 3
	Peroxiredoxin-2	Human	198	21,892	P32119	1.11.1.24			wild						7.6	HEPES	20 mM	KCl,MgCl2	150 mM, 10 mM		1 mg/ml	Limited proteolysis (LiP) and mass spectrometry (MS) (Lip-MS)	Thermal					59.63									cell-wide; thermostability; MS; proteome	Science 355, eaai7825 (2017) PMID: 28232526	Leuenberger P, Ganscha S, Kahraman A, Cappelletti V, Boersema PJ, von Mering C, Claassen M, Picotti P.	Peptide level information is also available in the supplementary table 3		Supplementary Table 3
	DNA-directed RNA polymerase II subunit RPB4	Human	142	16,311	O15514				wild						7.6	HEPES	20 mM	KCl,MgCl2	150 mM, 10 mM		1 mg/ml	Limited proteolysis (LiP) and mass spectrometry (MS) (Lip-MS)	Thermal					59.64									cell-wide; thermostability; MS; proteome	Science 355, eaai7825 (2017) PMID: 28232526	Leuenberger P, Ganscha S, Kahraman A, Cappelletti V, Boersema PJ, von Mering C, Claassen M, Picotti P.	Peptide level information is also available in the supplementary table 3		Supplementary Table 3
	Nascent polypeptide-associated complex subunit alpha	Human	71	7,813	F8W1N5				wild						7.6	HEPES	20 mM	KCl,MgCl2	150 mM, 10 mM		1 mg/ml	Limited proteolysis (LiP) and mass spectrometry (MS) (Lip-MS)	Thermal					59.65									cell-wide; thermostability; MS; proteome	Science 355, eaai7825 (2017) PMID: 28232526	Leuenberger P, Ganscha S, Kahraman A, Cappelletti V, Boersema PJ, von Mering C, Claassen M, Picotti P.	Peptide level information is also available in the supplementary table 3		Supplementary Table 3
	Pyridoxal 5'-phosphate synthase	Human	165	19,085	J3QQV6	1.4.3.5			wild						7.6	HEPES	20 mM	KCl,MgCl2	150 mM, 10 mM		1 mg/ml	Limited proteolysis (LiP) and mass spectrometry (MS) (Lip-MS)	Thermal					59.66									cell-wide; thermostability; MS; proteome	Science 355, eaai7825 (2017) PMID: 28232526	Leuenberger P, Ganscha S, Kahraman A, Cappelletti V, Boersema PJ, von Mering C, Claassen M, Picotti P.	Peptide level information is also available in the supplementary table 3		Supplementary Table 3
	Dolichyl-diphosphooligosaccharide--protein glycosyltransferase subunit 1	Human	607	68,569	P04843				wild						7.6	HEPES	20 mM	KCl,MgCl2	150 mM, 10 mM		1 mg/ml	Limited proteolysis (LiP) and mass spectrometry (MS) (Lip-MS)	Thermal					59.66									cell-wide; thermostability; MS; proteome	Science 355, eaai7825 (2017) PMID: 28232526	Leuenberger P, Ganscha S, Kahraman A, Cappelletti V, Boersema PJ, von Mering C, Claassen M, Picotti P.	Peptide level information is also available in the supplementary table 3		Supplementary Table 3
	Platelet-activating factor acetylhydrolase IB subunit alpha	Human	410	46,638	P43034				wild						7.6	HEPES	20 mM	KCl,MgCl2	150 mM, 10 mM		1 mg/ml	Limited proteolysis (LiP) and mass spectrometry (MS) (Lip-MS)	Thermal					59.66									cell-wide; thermostability; MS; proteome	Science 355, eaai7825 (2017) PMID: 28232526	Leuenberger P, Ganscha S, Kahraman A, Cappelletti V, Boersema PJ, von Mering C, Claassen M, Picotti P.	Peptide level information is also available in the supplementary table 3		Supplementary Table 3
	Nuclear pore complex protein Nup133	Human	1156	128,979	Q8WUM0				wild						7.6	HEPES	20 mM	KCl,MgCl2	150 mM, 10 mM		1 mg/ml	Limited proteolysis (LiP) and mass spectrometry (MS) (Lip-MS)	Thermal					59.66									cell-wide; thermostability; MS; proteome	Science 355, eaai7825 (2017) PMID: 28232526	Leuenberger P, Ganscha S, Kahraman A, Cappelletti V, Boersema PJ, von Mering C, Claassen M, Picotti P.	Peptide level information is also available in the supplementary table 3		Supplementary Table 3
	Exosome complex component MTR3	Human	272	28,235	Q5RKV6				wild						7.6	HEPES	20 mM	KCl,MgCl2	150 mM, 10 mM		1 mg/ml	Limited proteolysis (LiP) and mass spectrometry (MS) (Lip-MS)	Thermal					59.67									cell-wide; thermostability; MS; proteome	Science 355, eaai7825 (2017) PMID: 28232526	Leuenberger P, Ganscha S, Kahraman A, Cappelletti V, Boersema PJ, von Mering C, Claassen M, Picotti P.	Peptide level information is also available in the supplementary table 3		Supplementary Table 3
	RNA demethylase ALKBH5	Human	394	44,256	Q6P6C2	1.14.11.53			wild						7.6	HEPES	20 mM	KCl,MgCl2	150 mM, 10 mM		1 mg/ml	Limited proteolysis (LiP) and mass spectrometry (MS) (Lip-MS)	Thermal					59.67									cell-wide; thermostability; MS; proteome	Science 355, eaai7825 (2017) PMID: 28232526	Leuenberger P, Ganscha S, Kahraman A, Cappelletti V, Boersema PJ, von Mering C, Claassen M, Picotti P.	Peptide level information is also available in the supplementary table 3		Supplementary Table 3
	Calcium-binding protein 8	Human	219	24,837	Q9BXU9				wild						7.6	HEPES	20 mM	KCl,MgCl2	150 mM, 10 mM		1 mg/ml	Limited proteolysis (LiP) and mass spectrometry (MS) (Lip-MS)	Thermal					59.67									cell-wide; thermostability; MS; proteome	Science 355, eaai7825 (2017) PMID: 28232526	Leuenberger P, Ganscha S, Kahraman A, Cappelletti V, Boersema PJ, von Mering C, Claassen M, Picotti P.	Peptide level information is also available in the supplementary table 3		Supplementary Table 3
	Queuine tRNA-ribosyltransferase catalytic subunit 1	Human	136	14,944	K7EL95				wild						7.6	HEPES	20 mM	KCl,MgCl2	150 mM, 10 mM		1 mg/ml	Limited proteolysis (LiP) and mass spectrometry (MS) (Lip-MS)	Thermal					59.68									cell-wide; thermostability; MS; proteome	Science 355, eaai7825 (2017) PMID: 28232526	Leuenberger P, Ganscha S, Kahraman A, Cappelletti V, Boersema PJ, von Mering C, Claassen M, Picotti P.	Peptide level information is also available in the supplementary table 3		Supplementary Table 3
	Proteasome subunit alpha type-7	Human	248	27,887	O14818	3.4.25.1			wild						7.6	HEPES	20 mM	KCl,MgCl2	150 mM, 10 mM		1 mg/ml	Limited proteolysis (LiP) and mass spectrometry (MS) (Lip-MS)	Thermal					59.68									cell-wide; thermostability; MS; proteome	Science 355, eaai7825 (2017) PMID: 28232526	Leuenberger P, Ganscha S, Kahraman A, Cappelletti V, Boersema PJ, von Mering C, Claassen M, Picotti P.	Peptide level information is also available in the supplementary table 3		Supplementary Table 3
	Mothers against decapentaplegic homolog 9	Human	467	52,493	O15198				wild						7.6	HEPES	20 mM	KCl,MgCl2	150 mM, 10 mM		1 mg/ml	Limited proteolysis (LiP) and mass spectrometry (MS) (Lip-MS)	Thermal					59.68									cell-wide; thermostability; MS; proteome	Science 355, eaai7825 (2017) PMID: 28232526	Leuenberger P, Ganscha S, Kahraman A, Cappelletti V, Boersema PJ, von Mering C, Claassen M, Picotti P.	Peptide level information is also available in the supplementary table 3		Supplementary Table 3
	Complement C5	Human	1676	188,305	P01031				wild						7.6	HEPES	20 mM	KCl,MgCl2	150 mM, 10 mM		1 mg/ml	Limited proteolysis (LiP) and mass spectrometry (MS) (Lip-MS)	Thermal					59.68									cell-wide; thermostability; MS; proteome	Science 355, eaai7825 (2017) PMID: 28232526	Leuenberger P, Ganscha S, Kahraman A, Cappelletti V, Boersema PJ, von Mering C, Claassen M, Picotti P.	Peptide level information is also available in the supplementary table 3		Supplementary Table 3
	Eukaryotic translation initiation factor 3 subunit I	Human	325	36,502	Q13347				wild						7.6	HEPES	20 mM	KCl,MgCl2	150 mM, 10 mM		1 mg/ml	Limited proteolysis (LiP) and mass spectrometry (MS) (Lip-MS)	Thermal					59.68									cell-wide; thermostability; MS; proteome	Science 355, eaai7825 (2017) PMID: 28232526	Leuenberger P, Ganscha S, Kahraman A, Cappelletti V, Boersema PJ, von Mering C, Claassen M, Picotti P.	Peptide level information is also available in the supplementary table 3		Supplementary Table 3
	Endoplasmic reticulum aminopeptidase 1	Human	941	107,235	Q9NZ08	3.4.11.-			wild						7.6	HEPES	20 mM	KCl,MgCl2	150 mM, 10 mM		1 mg/ml	Limited proteolysis (LiP) and mass spectrometry (MS) (Lip-MS)	Thermal					59.68									cell-wide; thermostability; MS; proteome	Science 355, eaai7825 (2017) PMID: 28232526	Leuenberger P, Ganscha S, Kahraman A, Cappelletti V, Boersema PJ, von Mering C, Claassen M, Picotti P.	Peptide level information is also available in the supplementary table 3		Supplementary Table 3
	Parkinson disease protein 7	Human	169	17,910	K7ELW0				wild						7.6	HEPES	20 mM	KCl,MgCl2	150 mM, 10 mM		1 mg/ml	Limited proteolysis (LiP) and mass spectrometry (MS) (Lip-MS)	Thermal					59.69									cell-wide; thermostability; MS; proteome	Science 355, eaai7825 (2017) PMID: 28232526	Leuenberger P, Ganscha S, Kahraman A, Cappelletti V, Boersema PJ, von Mering C, Claassen M, Picotti P.	Peptide level information is also available in the supplementary table 3		Supplementary Table 3
	Alpha-taxilin	Human	546	61,891	P40222				wild						7.6	HEPES	20 mM	KCl,MgCl2	150 mM, 10 mM		1 mg/ml	Limited proteolysis (LiP) and mass spectrometry (MS) (Lip-MS)	Thermal					59.69									cell-wide; thermostability; MS; proteome	Science 355, eaai7825 (2017) PMID: 28232526	Leuenberger P, Ganscha S, Kahraman A, Cappelletti V, Boersema PJ, von Mering C, Claassen M, Picotti P.	Peptide level information is also available in the supplementary table 3		Supplementary Table 3
	Glutathione S-transferase Mu 3	Human	225	26,560	P21266	2.5.1.18			wild						7.6	HEPES	20 mM	KCl,MgCl2	150 mM, 10 mM		1 mg/ml	Limited proteolysis (LiP) and mass spectrometry (MS) (Lip-MS)	Thermal					59.7									cell-wide; thermostability; MS; proteome	Science 355, eaai7825 (2017) PMID: 28232526	Leuenberger P, Ganscha S, Kahraman A, Cappelletti V, Boersema PJ, von Mering C, Claassen M, Picotti P.	Peptide level information is also available in the supplementary table 3		Supplementary Table 3
	Proteasome activator complex subunit 3	Human	254	29,506	P61289				wild						7.6	HEPES	20 mM	KCl,MgCl2	150 mM, 10 mM		1 mg/ml	Limited proteolysis (LiP) and mass spectrometry (MS) (Lip-MS)	Thermal					59.7									cell-wide; thermostability; MS; proteome	Science 355, eaai7825 (2017) PMID: 28232526	Leuenberger P, Ganscha S, Kahraman A, Cappelletti V, Boersema PJ, von Mering C, Claassen M, Picotti P.	Peptide level information is also available in the supplementary table 3		Supplementary Table 3
	Methionine synthase reductase	Human	92	10,251	D6RF21				wild						7.6	HEPES	20 mM	KCl,MgCl2	150 mM, 10 mM		1 mg/ml	Limited proteolysis (LiP) and mass spectrometry (MS) (Lip-MS)	Thermal					59.71									cell-wide; thermostability; MS; proteome	Science 355, eaai7825 (2017) PMID: 28232526	Leuenberger P, Ganscha S, Kahraman A, Cappelletti V, Boersema PJ, von Mering C, Claassen M, Picotti P.	Peptide level information is also available in the supplementary table 3		Supplementary Table 3
	Mitochondrial proton/calcium exchanger protein	Human	739	83,354	O95202				wild						7.6	HEPES	20 mM	KCl,MgCl2	150 mM, 10 mM		1 mg/ml	Limited proteolysis (LiP) and mass spectrometry (MS) (Lip-MS)	Thermal					59.71									cell-wide; thermostability; MS; proteome	Science 355, eaai7825 (2017) PMID: 28232526	Leuenberger P, Ganscha S, Kahraman A, Cappelletti V, Boersema PJ, von Mering C, Claassen M, Picotti P.	Peptide level information is also available in the supplementary table 3		Supplementary Table 3
	T-complex protein 1 subunit alpha	Human	556	60,344	P17987				wild						7.6	HEPES	20 mM	KCl,MgCl2	150 mM, 10 mM		1 mg/ml	Limited proteolysis (LiP) and mass spectrometry (MS) (Lip-MS)	Thermal					59.71									cell-wide; thermostability; MS; proteome	Science 355, eaai7825 (2017) PMID: 28232526	Leuenberger P, Ganscha S, Kahraman A, Cappelletti V, Boersema PJ, von Mering C, Claassen M, Picotti P.	Peptide level information is also available in the supplementary table 3		Supplementary Table 3
	Transcription factor MafK	Human	156	17,523	O60675				wild						7.6	HEPES	20 mM	KCl,MgCl2	150 mM, 10 mM		1 mg/ml	Limited proteolysis (LiP) and mass spectrometry (MS) (Lip-MS)	Thermal					59.72									cell-wide; thermostability; MS; proteome	Science 355, eaai7825 (2017) PMID: 28232526	Leuenberger P, Ganscha S, Kahraman A, Cappelletti V, Boersema PJ, von Mering C, Claassen M, Picotti P.	Peptide level information is also available in the supplementary table 3		Supplementary Table 3
	Proteasome subunit alpha type-3	Human	255	28,433	P25788	3.4.25.1			wild						7.6	HEPES	20 mM	KCl,MgCl2	150 mM, 10 mM		1 mg/ml	Limited proteolysis (LiP) and mass spectrometry (MS) (Lip-MS)	Thermal					59.72									cell-wide; thermostability; MS; proteome	Science 355, eaai7825 (2017) PMID: 28232526	Leuenberger P, Ganscha S, Kahraman A, Cappelletti V, Boersema PJ, von Mering C, Claassen M, Picotti P.	Peptide level information is also available in the supplementary table 3		Supplementary Table 3
	Nuclear cap-binding protein subunit 2	Human	156	18,001	P52298				wild						7.6	HEPES	20 mM	KCl,MgCl2	150 mM, 10 mM		1 mg/ml	Limited proteolysis (LiP) and mass spectrometry (MS) (Lip-MS)	Thermal					59.72									cell-wide; thermostability; MS; proteome	Science 355, eaai7825 (2017) PMID: 28232526	Leuenberger P, Ganscha S, Kahraman A, Cappelletti V, Boersema PJ, von Mering C, Claassen M, Picotti P.	Peptide level information is also available in the supplementary table 3		Supplementary Table 3
	Exportin-1	Human	1071	123,386	O14980				wild						7.6	HEPES	20 mM	KCl,MgCl2	150 mM, 10 mM		1 mg/ml	Limited proteolysis (LiP) and mass spectrometry (MS) (Lip-MS)	Thermal					59.73									cell-wide; thermostability; MS; proteome	Science 355, eaai7825 (2017) PMID: 28232526	Leuenberger P, Ganscha S, Kahraman A, Cappelletti V, Boersema PJ, von Mering C, Claassen M, Picotti P.	Peptide level information is also available in the supplementary table 3		Supplementary Table 3
	Coiled-coil domain-containing protein 12	Human	166	19,181	Q8WUD4				wild						7.6	HEPES	20 mM	KCl,MgCl2	150 mM, 10 mM		1 mg/ml	Limited proteolysis (LiP) and mass spectrometry (MS) (Lip-MS)	Thermal					59.73									cell-wide; thermostability; MS; proteome	Science 355, eaai7825 (2017) PMID: 28232526	Leuenberger P, Ganscha S, Kahraman A, Cappelletti V, Boersema PJ, von Mering C, Claassen M, Picotti P.	Peptide level information is also available in the supplementary table 3		Supplementary Table 3
	DNA mismatch repair protein Msh6	Human	1360	152,786	P52701				wild						7.6	HEPES	20 mM	KCl,MgCl2	150 mM, 10 mM		1 mg/ml	Limited proteolysis (LiP) and mass spectrometry (MS) (Lip-MS)	Thermal					59.76									cell-wide; thermostability; MS; proteome	Science 355, eaai7825 (2017) PMID: 28232526	Leuenberger P, Ganscha S, Kahraman A, Cappelletti V, Boersema PJ, von Mering C, Claassen M, Picotti P.	Peptide level information is also available in the supplementary table 3		Supplementary Table 3
	La-related protein 1	Human	1096	123,510	Q6PKG0				wild						7.6	HEPES	20 mM	KCl,MgCl2	150 mM, 10 mM		1 mg/ml	Limited proteolysis (LiP) and mass spectrometry (MS) (Lip-MS)	Thermal					59.77									cell-wide; thermostability; MS; proteome	Science 355, eaai7825 (2017) PMID: 28232526	Leuenberger P, Ganscha S, Kahraman A, Cappelletti V, Boersema PJ, von Mering C, Claassen M, Picotti P.	Peptide level information is also available in the supplementary table 3		Supplementary Table 3
	Craniofacial development protein 1	Human	299	33,593	Q9UEE9				wild						7.6	HEPES	20 mM	KCl,MgCl2	150 mM, 10 mM		1 mg/ml	Limited proteolysis (LiP) and mass spectrometry (MS) (Lip-MS)	Thermal					59.77									cell-wide; thermostability; MS; proteome	Science 355, eaai7825 (2017) PMID: 28232526	Leuenberger P, Ganscha S, Kahraman A, Cappelletti V, Boersema PJ, von Mering C, Claassen M, Picotti P.	Peptide level information is also available in the supplementary table 3		Supplementary Table 3
	Keratin, type I cytoskeletal 14	Human	472	51,561	P02533				wild						7.6	HEPES	20 mM	KCl,MgCl2	150 mM, 10 mM		1 mg/ml	Limited proteolysis (LiP) and mass spectrometry (MS) (Lip-MS)	Thermal					59.78									cell-wide; thermostability; MS; proteome	Science 355, eaai7825 (2017) PMID: 28232526	Leuenberger P, Ganscha S, Kahraman A, Cappelletti V, Boersema PJ, von Mering C, Claassen M, Picotti P.	Peptide level information is also available in the supplementary table 3		Supplementary Table 3
	Procollagen galactosyltransferase 1	Human	622	71,636	Q8NBJ5	2.4.1.50			wild						7.6	HEPES	20 mM	KCl,MgCl2	150 mM, 10 mM		1 mg/ml	Limited proteolysis (LiP) and mass spectrometry (MS) (Lip-MS)	Thermal					59.78									cell-wide; thermostability; MS; proteome	Science 355, eaai7825 (2017) PMID: 28232526	Leuenberger P, Ganscha S, Kahraman A, Cappelletti V, Boersema PJ, von Mering C, Claassen M, Picotti P.	Peptide level information is also available in the supplementary table 3		Supplementary Table 3
	Leukotriene A-4 hydrolase	Human	611	69,285	P09960	3.3.2.6			wild						7.6	HEPES	20 mM	KCl,MgCl2	150 mM, 10 mM		1 mg/ml	Limited proteolysis (LiP) and mass spectrometry (MS) (Lip-MS)	Thermal					59.79									cell-wide; thermostability; MS; proteome	Science 355, eaai7825 (2017) PMID: 28232526	Leuenberger P, Ganscha S, Kahraman A, Cappelletti V, Boersema PJ, von Mering C, Claassen M, Picotti P.	Peptide level information is also available in the supplementary table 3		Supplementary Table 3
	Elongation factor G, mitochondrial	Human	751	83,471	Q96RP9				wild						7.6	HEPES	20 mM	KCl,MgCl2	150 mM, 10 mM		1 mg/ml	Limited proteolysis (LiP) and mass spectrometry (MS) (Lip-MS)	Thermal					59.79									cell-wide; thermostability; MS; proteome	Science 355, eaai7825 (2017) PMID: 28232526	Leuenberger P, Ganscha S, Kahraman A, Cappelletti V, Boersema PJ, von Mering C, Claassen M, Picotti P.	Peptide level information is also available in the supplementary table 3		Supplementary Table 3
	Leucine zipper protein 1	Human	1076	120,275	Q86V48				wild						7.6	HEPES	20 mM	KCl,MgCl2	150 mM, 10 mM		1 mg/ml	Limited proteolysis (LiP) and mass spectrometry (MS) (Lip-MS)	Thermal					59.8									cell-wide; thermostability; MS; proteome	Science 355, eaai7825 (2017) PMID: 28232526	Leuenberger P, Ganscha S, Kahraman A, Cappelletti V, Boersema PJ, von Mering C, Claassen M, Picotti P.	Peptide level information is also available in the supplementary table 3		Supplementary Table 3
	Homeobox domain-containing protein	Human	112	13,426	D6RAR5				wild						7.6	HEPES	20 mM	KCl,MgCl2	150 mM, 10 mM		1 mg/ml	Limited proteolysis (LiP) and mass spectrometry (MS) (Lip-MS)	Thermal					59.81									cell-wide; thermostability; MS; proteome	Science 355, eaai7825 (2017) PMID: 28232526	Leuenberger P, Ganscha S, Kahraman A, Cappelletti V, Boersema PJ, von Mering C, Claassen M, Picotti P.	Peptide level information is also available in the supplementary table 3		Supplementary Table 3
	U1 small nuclear ribonucleoprotein 70 kDa	Human	437	51,557	P08621				wild						7.6	HEPES	20 mM	KCl,MgCl2	150 mM, 10 mM		1 mg/ml	Limited proteolysis (LiP) and mass spectrometry (MS) (Lip-MS)	Thermal					59.81									cell-wide; thermostability; MS; proteome	Science 355, eaai7825 (2017) PMID: 28232526	Leuenberger P, Ganscha S, Kahraman A, Cappelletti V, Boersema PJ, von Mering C, Claassen M, Picotti P.	Peptide level information is also available in the supplementary table 3		Supplementary Table 3
	Vinculin	Human	1134	123,799	P18206				wild						7.6	HEPES	20 mM	KCl,MgCl2	150 mM, 10 mM		1 mg/ml	Limited proteolysis (LiP) and mass spectrometry (MS) (Lip-MS)	Thermal					59.81									cell-wide; thermostability; MS; proteome	Science 355, eaai7825 (2017) PMID: 28232526	Leuenberger P, Ganscha S, Kahraman A, Cappelletti V, Boersema PJ, von Mering C, Claassen M, Picotti P.	Peptide level information is also available in the supplementary table 3		Supplementary Table 3
	Serine hydroxymethyltransferase, mitochondrial	Human	504	55,993	P34897	2.1.2.1			wild						7.6	HEPES	20 mM	KCl,MgCl2	150 mM, 10 mM		1 mg/ml	Limited proteolysis (LiP) and mass spectrometry (MS) (Lip-MS)	Thermal					59.81									cell-wide; thermostability; MS; proteome	Science 355, eaai7825 (2017) PMID: 28232526	Leuenberger P, Ganscha S, Kahraman A, Cappelletti V, Boersema PJ, von Mering C, Claassen M, Picotti P.	Peptide level information is also available in the supplementary table 3		Supplementary Table 3
	Histone H2B type 2-F	Human	126	13,920	Q5QNW6				wild						7.6	HEPES	20 mM	KCl,MgCl2	150 mM, 10 mM		1 mg/ml	Limited proteolysis (LiP) and mass spectrometry (MS) (Lip-MS)	Thermal					59.81									cell-wide; thermostability; MS; proteome	Science 355, eaai7825 (2017) PMID: 28232526	Leuenberger P, Ganscha S, Kahraman A, Cappelletti V, Boersema PJ, von Mering C, Claassen M, Picotti P.	Peptide level information is also available in the supplementary table 3		Supplementary Table 3
	Calcyclin-binding protein	Human	228	26,210	Q9HB71				wild						7.6	HEPES	20 mM	KCl,MgCl2	150 mM, 10 mM		1 mg/ml	Limited proteolysis (LiP) and mass spectrometry (MS) (Lip-MS)	Thermal					59.81									cell-wide; thermostability; MS; proteome	Science 355, eaai7825 (2017) PMID: 28232526	Leuenberger P, Ganscha S, Kahraman A, Cappelletti V, Boersema PJ, von Mering C, Claassen M, Picotti P.	Peptide level information is also available in the supplementary table 3		Supplementary Table 3
	Neuroblast differentiation-associated protein AHNAK	Human	5890	629,101	Q09666				wild						7.6	HEPES	20 mM	KCl,MgCl2	150 mM, 10 mM		1 mg/ml	Limited proteolysis (LiP) and mass spectrometry (MS) (Lip-MS)	Thermal					59.83									cell-wide; thermostability; MS; proteome	Science 355, eaai7825 (2017) PMID: 28232526	Leuenberger P, Ganscha S, Kahraman A, Cappelletti V, Boersema PJ, von Mering C, Claassen M, Picotti P.	Peptide level information is also available in the supplementary table 3		Supplementary Table 3
	116 kDa U5 small nuclear ribonucleoprotein component	Human	972	109,436	Q15029				wild						7.6	HEPES	20 mM	KCl,MgCl2	150 mM, 10 mM		1 mg/ml	Limited proteolysis (LiP) and mass spectrometry (MS) (Lip-MS)	Thermal					59.87									cell-wide; thermostability; MS; proteome	Science 355, eaai7825 (2017) PMID: 28232526	Leuenberger P, Ganscha S, Kahraman A, Cappelletti V, Boersema PJ, von Mering C, Claassen M, Picotti P.	Peptide level information is also available in the supplementary table 3		Supplementary Table 3
	Thioredoxin-disulfide reductase	Human	482	53,167	E9PIR7	1.8.1.9			wild						7.6	HEPES	20 mM	KCl,MgCl2	150 mM, 10 mM		1 mg/ml	Limited proteolysis (LiP) and mass spectrometry (MS) (Lip-MS)	Thermal					59.88									cell-wide; thermostability; MS; proteome	Science 355, eaai7825 (2017) PMID: 28232526	Leuenberger P, Ganscha S, Kahraman A, Cappelletti V, Boersema PJ, von Mering C, Claassen M, Picotti P.	Peptide level information is also available in the supplementary table 3		Supplementary Table 3
	Torsin-1A-interacting protein 1	Human	599	67,822	J3KN66				wild						7.6	HEPES	20 mM	KCl,MgCl2	150 mM, 10 mM		1 mg/ml	Limited proteolysis (LiP) and mass spectrometry (MS) (Lip-MS)	Thermal					59.88									cell-wide; thermostability; MS; proteome	Science 355, eaai7825 (2017) PMID: 28232526	Leuenberger P, Ganscha S, Kahraman A, Cappelletti V, Boersema PJ, von Mering C, Claassen M, Picotti P.	Peptide level information is also available in the supplementary table 3		Supplementary Table 3
	DNA replication licensing factor MCM4	Human	863	96,558	P33991	3.6.4.12			wild						7.6	HEPES	20 mM	KCl,MgCl2	150 mM, 10 mM		1 mg/ml	Limited proteolysis (LiP) and mass spectrometry (MS) (Lip-MS)	Thermal					59.88									cell-wide; thermostability; MS; proteome	Science 355, eaai7825 (2017) PMID: 28232526	Leuenberger P, Ganscha S, Kahraman A, Cappelletti V, Boersema PJ, von Mering C, Claassen M, Picotti P.	Peptide level information is also available in the supplementary table 3		Supplementary Table 3
	Delta(3,5)-Delta(2,4)-dienoyl-CoA isomerase, mitochondrial	Human	328	35,816	Q13011	5.3.3.-			wild						7.6	HEPES	20 mM	KCl,MgCl2	150 mM, 10 mM		1 mg/ml	Limited proteolysis (LiP) and mass spectrometry (MS) (Lip-MS)	Thermal					59.88									cell-wide; thermostability; MS; proteome	Science 355, eaai7825 (2017) PMID: 28232526	Leuenberger P, Ganscha S, Kahraman A, Cappelletti V, Boersema PJ, von Mering C, Claassen M, Picotti P.	Peptide level information is also available in the supplementary table 3		Supplementary Table 3
	Phosphoglucomutase-2	Human	612	68,283	Q96G03	5.4.2.2; 5.4.2.7			wild						7.6	HEPES	20 mM	KCl,MgCl2	150 mM, 10 mM		1 mg/ml	Limited proteolysis (LiP) and mass spectrometry (MS) (Lip-MS)	Thermal					59.88									cell-wide; thermostability; MS; proteome	Science 355, eaai7825 (2017) PMID: 28232526	Leuenberger P, Ganscha S, Kahraman A, Cappelletti V, Boersema PJ, von Mering C, Claassen M, Picotti P.	Peptide level information is also available in the supplementary table 3		Supplementary Table 3
	Importin-7	Human	1038	119,517	O95373				wild						7.6	HEPES	20 mM	KCl,MgCl2	150 mM, 10 mM		1 mg/ml	Limited proteolysis (LiP) and mass spectrometry (MS) (Lip-MS)	Thermal					59.89									cell-wide; thermostability; MS; proteome	Science 355, eaai7825 (2017) PMID: 28232526	Leuenberger P, Ganscha S, Kahraman A, Cappelletti V, Boersema PJ, von Mering C, Claassen M, Picotti P.	Peptide level information is also available in the supplementary table 3		Supplementary Table 3
	Cyclin-dependent kinases regulatory subunit 2	Human	79	9,860	P33552				wild						7.6	HEPES	20 mM	KCl,MgCl2	150 mM, 10 mM		1 mg/ml	Limited proteolysis (LiP) and mass spectrometry (MS) (Lip-MS)	Thermal					59.89									cell-wide; thermostability; MS; proteome	Science 355, eaai7825 (2017) PMID: 28232526	Leuenberger P, Ganscha S, Kahraman A, Cappelletti V, Boersema PJ, von Mering C, Claassen M, Picotti P.	Peptide level information is also available in the supplementary table 3		Supplementary Table 3
	Poly(A) polymerase	Human	724	80,626	G3XAH6	2.7.7.19			wild						7.6	HEPES	20 mM	KCl,MgCl2	150 mM, 10 mM		1 mg/ml	Limited proteolysis (LiP) and mass spectrometry (MS) (Lip-MS)	Thermal					59.9									cell-wide; thermostability; MS; proteome	Science 355, eaai7825 (2017) PMID: 28232526	Leuenberger P, Ganscha S, Kahraman A, Cappelletti V, Boersema PJ, von Mering C, Claassen M, Picotti P.	Peptide level information is also available in the supplementary table 3		Supplementary Table 3
	COMM domain-containing protein 3	Human	149	16,732	H0Y4E5				wild						7.6	HEPES	20 mM	KCl,MgCl2	150 mM, 10 mM		1 mg/ml	Limited proteolysis (LiP) and mass spectrometry (MS) (Lip-MS)	Thermal					59.91									cell-wide; thermostability; MS; proteome	Science 355, eaai7825 (2017) PMID: 28232526	Leuenberger P, Ganscha S, Kahraman A, Cappelletti V, Boersema PJ, von Mering C, Claassen M, Picotti P.	Peptide level information is also available in the supplementary table 3		Supplementary Table 3
	Tumor protein D54	Human	206	22,238	O43399				wild						7.6	HEPES	20 mM	KCl,MgCl2	150 mM, 10 mM		1 mg/ml	Limited proteolysis (LiP) and mass spectrometry (MS) (Lip-MS)	Thermal					59.91									cell-wide; thermostability; MS; proteome	Science 355, eaai7825 (2017) PMID: 28232526	Leuenberger P, Ganscha S, Kahraman A, Cappelletti V, Boersema PJ, von Mering C, Claassen M, Picotti P.	Peptide level information is also available in the supplementary table 3		Supplementary Table 3
	Proliferation marker protein Ki-67	Human	3256	358,694	P46013				wild						7.6	HEPES	20 mM	KCl,MgCl2	150 mM, 10 mM		1 mg/ml	Limited proteolysis (LiP) and mass spectrometry (MS) (Lip-MS)	Thermal					59.91									cell-wide; thermostability; MS; proteome	Science 355, eaai7825 (2017) PMID: 28232526	Leuenberger P, Ganscha S, Kahraman A, Cappelletti V, Boersema PJ, von Mering C, Claassen M, Picotti P.	Peptide level information is also available in the supplementary table 3		Supplementary Table 3
	Notchless protein homolog 1	Human	485	53,320	Q9NVX2				wild						7.6	HEPES	20 mM	KCl,MgCl2	150 mM, 10 mM		1 mg/ml	Limited proteolysis (LiP) and mass spectrometry (MS) (Lip-MS)	Thermal					59.91									cell-wide; thermostability; MS; proteome	Science 355, eaai7825 (2017) PMID: 28232526	Leuenberger P, Ganscha S, Kahraman A, Cappelletti V, Boersema PJ, von Mering C, Claassen M, Picotti P.	Peptide level information is also available in the supplementary table 3		Supplementary Table 3
	5'-nucleotidase domain-containing protein 2	Human	520	60,719	E9PAL9	3.1.3.-			wild						7.6	HEPES	20 mM	KCl,MgCl2	150 mM, 10 mM		1 mg/ml	Limited proteolysis (LiP) and mass spectrometry (MS) (Lip-MS)	Thermal					59.92									cell-wide; thermostability; MS; proteome	Science 355, eaai7825 (2017) PMID: 28232526	Leuenberger P, Ganscha S, Kahraman A, Cappelletti V, Boersema PJ, von Mering C, Claassen M, Picotti P.	Peptide level information is also available in the supplementary table 3		Supplementary Table 3
	E3 ubiquitin-protein ligase TRIM4	Human	202	23,524	H7C0Q6				wild						7.6	HEPES	20 mM	KCl,MgCl2	150 mM, 10 mM		1 mg/ml	Limited proteolysis (LiP) and mass spectrometry (MS) (Lip-MS)	Thermal					59.93									cell-wide; thermostability; MS; proteome	Science 355, eaai7825 (2017) PMID: 28232526	Leuenberger P, Ganscha S, Kahraman A, Cappelletti V, Boersema PJ, von Mering C, Claassen M, Picotti P.	Peptide level information is also available in the supplementary table 3		Supplementary Table 3
	DnaJ homolog subfamily C member 1	Human	554	63,883	Q96KC8				wild						7.6	HEPES	20 mM	KCl,MgCl2	150 mM, 10 mM		1 mg/ml	Limited proteolysis (LiP) and mass spectrometry (MS) (Lip-MS)	Thermal					59.93									cell-wide; thermostability; MS; proteome	Science 355, eaai7825 (2017) PMID: 28232526	Leuenberger P, Ganscha S, Kahraman A, Cappelletti V, Boersema PJ, von Mering C, Claassen M, Picotti P.	Peptide level information is also available in the supplementary table 3		Supplementary Table 3
	Midasin	Human	5596	632,820	Q9NU22				wild						7.6	HEPES	20 mM	KCl,MgCl2	150 mM, 10 mM		1 mg/ml	Limited proteolysis (LiP) and mass spectrometry (MS) (Lip-MS)	Thermal					59.93									cell-wide; thermostability; MS; proteome	Science 355, eaai7825 (2017) PMID: 28232526	Leuenberger P, Ganscha S, Kahraman A, Cappelletti V, Boersema PJ, von Mering C, Claassen M, Picotti P.	Peptide level information is also available in the supplementary table 3		Supplementary Table 3
	Exportin-T	Human	962	109,964	O43592				wild						7.6	HEPES	20 mM	KCl,MgCl2	150 mM, 10 mM		1 mg/ml	Limited proteolysis (LiP) and mass spectrometry (MS) (Lip-MS)	Thermal					59.94									cell-wide; thermostability; MS; proteome	Science 355, eaai7825 (2017) PMID: 28232526	Leuenberger P, Ganscha S, Kahraman A, Cappelletti V, Boersema PJ, von Mering C, Claassen M, Picotti P.	Peptide level information is also available in the supplementary table 3		Supplementary Table 3
	Cytochrome b-c1 complex subunit 7	Human	111	13,530	P14927				wild						7.6	HEPES	20 mM	KCl,MgCl2	150 mM, 10 mM		1 mg/ml	Limited proteolysis (LiP) and mass spectrometry (MS) (Lip-MS)	Thermal					59.94									cell-wide; thermostability; MS; proteome	Science 355, eaai7825 (2017) PMID: 28232526	Leuenberger P, Ganscha S, Kahraman A, Cappelletti V, Boersema PJ, von Mering C, Claassen M, Picotti P.	Peptide level information is also available in the supplementary table 3		Supplementary Table 3
	Multiple inositol polyphosphate phosphatase 1	Human	487	55,051	Q9UNW1	3.1.3.62; 3.1.3.80			wild						7.6	HEPES	20 mM	KCl,MgCl2	150 mM, 10 mM		1 mg/ml	Limited proteolysis (LiP) and mass spectrometry (MS) (Lip-MS)	Thermal					59.94									cell-wide; thermostability; MS; proteome	Science 355, eaai7825 (2017) PMID: 28232526	Leuenberger P, Ganscha S, Kahraman A, Cappelletti V, Boersema PJ, von Mering C, Claassen M, Picotti P.	Peptide level information is also available in the supplementary table 3		Supplementary Table 3
	Eukaryotic translation initiation factor 2 subunit 1	Human	315	36,112	P05198				wild						7.6	HEPES	20 mM	KCl,MgCl2	150 mM, 10 mM		1 mg/ml	Limited proteolysis (LiP) and mass spectrometry (MS) (Lip-MS)	Thermal					59.95									cell-wide; thermostability; MS; proteome	Science 355, eaai7825 (2017) PMID: 28232526	Leuenberger P, Ganscha S, Kahraman A, Cappelletti V, Boersema PJ, von Mering C, Claassen M, Picotti P.	Peptide level information is also available in the supplementary table 3		Supplementary Table 3
	Mesencephalic astrocyte-derived neurotrophic factor	Human	182	20,700	P55145				wild						7.6	HEPES	20 mM	KCl,MgCl2	150 mM, 10 mM		1 mg/ml	Limited proteolysis (LiP) and mass spectrometry (MS) (Lip-MS)	Thermal					59.95									cell-wide; thermostability; MS; proteome	Science 355, eaai7825 (2017) PMID: 28232526	Leuenberger P, Ganscha S, Kahraman A, Cappelletti V, Boersema PJ, von Mering C, Claassen M, Picotti P.	Peptide level information is also available in the supplementary table 3		Supplementary Table 3
	Serine/threonine-protein phosphatase 1 regulatory subunit 10	Human	940	99,058	Q96QC0				wild						7.6	HEPES	20 mM	KCl,MgCl2	150 mM, 10 mM		1 mg/ml	Limited proteolysis (LiP) and mass spectrometry (MS) (Lip-MS)	Thermal					59.95									cell-wide; thermostability; MS; proteome	Science 355, eaai7825 (2017) PMID: 28232526	Leuenberger P, Ganscha S, Kahraman A, Cappelletti V, Boersema PJ, von Mering C, Claassen M, Picotti P.	Peptide level information is also available in the supplementary table 3		Supplementary Table 3
	Sodium/potassium-transporting ATPase subunit beta-3	Human	27	2,789	H7C4L9				wild						7.6	HEPES	20 mM	KCl,MgCl2	150 mM, 10 mM		1 mg/ml	Limited proteolysis (LiP) and mass spectrometry (MS) (Lip-MS)	Thermal					59.96									cell-wide; thermostability; MS; proteome	Science 355, eaai7825 (2017) PMID: 28232526	Leuenberger P, Ganscha S, Kahraman A, Cappelletti V, Boersema PJ, von Mering C, Claassen M, Picotti P.	Peptide level information is also available in the supplementary table 3		Supplementary Table 3
	Heat shock protein HSP 90-alpha	Human	732	84,660	P07900				wild						7.6	HEPES	20 mM	KCl,MgCl2	150 mM, 10 mM		1 mg/ml	Limited proteolysis (LiP) and mass spectrometry (MS) (Lip-MS)	Thermal					59.96									cell-wide; thermostability; MS; proteome	Science 355, eaai7825 (2017) PMID: 28232526	Leuenberger P, Ganscha S, Kahraman A, Cappelletti V, Boersema PJ, von Mering C, Claassen M, Picotti P.	Peptide level information is also available in the supplementary table 3		Supplementary Table 3
	Serine/threonine-protein phosphatase PP1-alpha catalytic subunit	Human	330	37,512	P62136	3.1.3.16			wild						7.6	HEPES	20 mM	KCl,MgCl2	150 mM, 10 mM		1 mg/ml	Limited proteolysis (LiP) and mass spectrometry (MS) (Lip-MS)	Thermal					59.96									cell-wide; thermostability; MS; proteome	Science 355, eaai7825 (2017) PMID: 28232526	Leuenberger P, Ganscha S, Kahraman A, Cappelletti V, Boersema PJ, von Mering C, Claassen M, Picotti P.	Peptide level information is also available in the supplementary table 3		Supplementary Table 3
	Zinc finger CCCH domain-containing protein 4	Human	1303	140,257	Q9UPT8				wild						7.6	HEPES	20 mM	KCl,MgCl2	150 mM, 10 mM		1 mg/ml	Limited proteolysis (LiP) and mass spectrometry (MS) (Lip-MS)	Thermal					59.96									cell-wide; thermostability; MS; proteome	Science 355, eaai7825 (2017) PMID: 28232526	Leuenberger P, Ganscha S, Kahraman A, Cappelletti V, Boersema PJ, von Mering C, Claassen M, Picotti P.	Peptide level information is also available in the supplementary table 3		Supplementary Table 3
	DEAD box protein 5	Human	614	69,087	J3KTA4	3.6.4.13			wild						7.6	HEPES	20 mM	KCl,MgCl2	150 mM, 10 mM		1 mg/ml	Limited proteolysis (LiP) and mass spectrometry (MS) (Lip-MS)	Thermal					59.97									cell-wide; thermostability; MS; proteome	Science 355, eaai7825 (2017) PMID: 28232526	Leuenberger P, Ganscha S, Kahraman A, Cappelletti V, Boersema PJ, von Mering C, Claassen M, Picotti P.	Peptide level information is also available in the supplementary table 3		Supplementary Table 3
	Acyl-protein thioesterase 1	Human	197	20,861	E5RGR0				wild						7.6	HEPES	20 mM	KCl,MgCl2	150 mM, 10 mM		1 mg/ml	Limited proteolysis (LiP) and mass spectrometry (MS) (Lip-MS)	Thermal					59.98									cell-wide; thermostability; MS; proteome	Science 355, eaai7825 (2017) PMID: 28232526	Leuenberger P, Ganscha S, Kahraman A, Cappelletti V, Boersema PJ, von Mering C, Claassen M, Picotti P.	Peptide level information is also available in the supplementary table 3		Supplementary Table 3
	Ribonuclease P protein subunit p38	Human	283	31,834	P78345	3.1.26.5			wild						7.6	HEPES	20 mM	KCl,MgCl2	150 mM, 10 mM		1 mg/ml	Limited proteolysis (LiP) and mass spectrometry (MS) (Lip-MS)	Thermal					59.98									cell-wide; thermostability; MS; proteome	Science 355, eaai7825 (2017) PMID: 28232526	Leuenberger P, Ganscha S, Kahraman A, Cappelletti V, Boersema PJ, von Mering C, Claassen M, Picotti P.	Peptide level information is also available in the supplementary table 3		Supplementary Table 3
	Methanethiol oxidase	Human	472	52,391	Q13228	1.8.3.4			wild						7.6	HEPES	20 mM	KCl,MgCl2	150 mM, 10 mM		1 mg/ml	Limited proteolysis (LiP) and mass spectrometry (MS) (Lip-MS)	Thermal					59.98									cell-wide; thermostability; MS; proteome	Science 355, eaai7825 (2017) PMID: 28232526	Leuenberger P, Ganscha S, Kahraman A, Cappelletti V, Boersema PJ, von Mering C, Claassen M, Picotti P.	Peptide level information is also available in the supplementary table 3		Supplementary Table 3
	UTP--glucose-1-phosphate uridylyltransferase	Human	508	56,940	Q16851	2.7.7.9			wild						7.6	HEPES	20 mM	KCl,MgCl2	150 mM, 10 mM		1 mg/ml	Limited proteolysis (LiP) and mass spectrometry (MS) (Lip-MS)	Thermal					59.98									cell-wide; thermostability; MS; proteome	Science 355, eaai7825 (2017) PMID: 28232526	Leuenberger P, Ganscha S, Kahraman A, Cappelletti V, Boersema PJ, von Mering C, Claassen M, Picotti P.	Peptide level information is also available in the supplementary table 3		Supplementary Table 3
	RNA-binding motif protein, X chromosome	Human	292	31,857	H0Y6E7				wild						7.6	HEPES	20 mM	KCl,MgCl2	150 mM, 10 mM		1 mg/ml	Limited proteolysis (LiP) and mass spectrometry (MS) (Lip-MS)	Thermal					60									cell-wide; thermostability; MS; proteome	Science 355, eaai7825 (2017) PMID: 28232526	Leuenberger P, Ganscha S, Kahraman A, Cappelletti V, Boersema PJ, von Mering C, Claassen M, Picotti P.	Peptide level information is also available in the supplementary table 3		Supplementary Table 3
	39S ribosomal protein L19, mitochondrial	Human	292	33,535	P49406				wild						7.6	HEPES	20 mM	KCl,MgCl2	150 mM, 10 mM		1 mg/ml	Limited proteolysis (LiP) and mass spectrometry (MS) (Lip-MS)	Thermal					60.01									cell-wide; thermostability; MS; proteome	Science 355, eaai7825 (2017) PMID: 28232526	Leuenberger P, Ganscha S, Kahraman A, Cappelletti V, Boersema PJ, von Mering C, Claassen M, Picotti P.	Peptide level information is also available in the supplementary table 3		Supplementary Table 3
	DNA-dependent protein kinase catalytic subunit	Human	4128	469,089	P78527	2.7.11.1			wild						7.6	HEPES	20 mM	KCl,MgCl2	150 mM, 10 mM		1 mg/ml	Limited proteolysis (LiP) and mass spectrometry (MS) (Lip-MS)	Thermal					60.01									cell-wide; thermostability; MS; proteome	Science 355, eaai7825 (2017) PMID: 28232526	Leuenberger P, Ganscha S, Kahraman A, Cappelletti V, Boersema PJ, von Mering C, Claassen M, Picotti P.	Peptide level information is also available in the supplementary table 3		Supplementary Table 3
	DNA ligase 3	Human	1009	112,907	P49916	6.5.1.1			wild						7.6	HEPES	20 mM	KCl,MgCl2	150 mM, 10 mM		1 mg/ml	Limited proteolysis (LiP) and mass spectrometry (MS) (Lip-MS)	Thermal					60.02									cell-wide; thermostability; MS; proteome	Science 355, eaai7825 (2017) PMID: 28232526	Leuenberger P, Ganscha S, Kahraman A, Cappelletti V, Boersema PJ, von Mering C, Claassen M, Picotti P.	Peptide level information is also available in the supplementary table 3		Supplementary Table 3
	Septin-2	Human	361	41,487	Q15019				wild						7.6	HEPES	20 mM	KCl,MgCl2	150 mM, 10 mM		1 mg/ml	Limited proteolysis (LiP) and mass spectrometry (MS) (Lip-MS)	Thermal					60.02									cell-wide; thermostability; MS; proteome	Science 355, eaai7825 (2017) PMID: 28232526	Leuenberger P, Ganscha S, Kahraman A, Cappelletti V, Boersema PJ, von Mering C, Claassen M, Picotti P.	Peptide level information is also available in the supplementary table 3		Supplementary Table 3
	Lactoylglutathione lyase	Human	184	20,778	Q04760	4.4.1.5			wild						7.6	HEPES	20 mM	KCl,MgCl2	150 mM, 10 mM		1 mg/ml	Limited proteolysis (LiP) and mass spectrometry (MS) (Lip-MS)	Thermal					60.03									cell-wide; thermostability; MS; proteome	Science 355, eaai7825 (2017) PMID: 28232526	Leuenberger P, Ganscha S, Kahraman A, Cappelletti V, Boersema PJ, von Mering C, Claassen M, Picotti P.	Peptide level information is also available in the supplementary table 3		Supplementary Table 3
	Ras-related protein Rab-14	Human	215	23,897	P61106				wild						7.6	HEPES	20 mM	KCl,MgCl2	150 mM, 10 mM		1 mg/ml	Limited proteolysis (LiP) and mass spectrometry (MS) (Lip-MS)	Thermal					60.04									cell-wide; thermostability; MS; proteome	Science 355, eaai7825 (2017) PMID: 28232526	Leuenberger P, Ganscha S, Kahraman A, Cappelletti V, Boersema PJ, von Mering C, Claassen M, Picotti P.	Peptide level information is also available in the supplementary table 3		Supplementary Table 3
	DNA replication licensing factor MCM6	Human	821	92,889	Q14566	3.6.4.12			wild						7.6	HEPES	20 mM	KCl,MgCl2	150 mM, 10 mM		1 mg/ml	Limited proteolysis (LiP) and mass spectrometry (MS) (Lip-MS)	Thermal					60.05									cell-wide; thermostability; MS; proteome	Science 355, eaai7825 (2017) PMID: 28232526	Leuenberger P, Ganscha S, Kahraman A, Cappelletti V, Boersema PJ, von Mering C, Claassen M, Picotti P.	Peptide level information is also available in the supplementary table 3		Supplementary Table 3
	Septin-11	Human	432	49,809	D6RER5				wild						7.6	HEPES	20 mM	KCl,MgCl2	150 mM, 10 mM		1 mg/ml	Limited proteolysis (LiP) and mass spectrometry (MS) (Lip-MS)	Thermal					60.06									cell-wide; thermostability; MS; proteome	Science 355, eaai7825 (2017) PMID: 28232526	Leuenberger P, Ganscha S, Kahraman A, Cappelletti V, Boersema PJ, von Mering C, Claassen M, Picotti P.	Peptide level information is also available in the supplementary table 3		Supplementary Table 3
	TOX high mobility group box family member 4	Human	621	66,195	O94842				wild						7.6	HEPES	20 mM	KCl,MgCl2	150 mM, 10 mM		1 mg/ml	Limited proteolysis (LiP) and mass spectrometry (MS) (Lip-MS)	Thermal					60.06									cell-wide; thermostability; MS; proteome	Science 355, eaai7825 (2017) PMID: 28232526	Leuenberger P, Ganscha S, Kahraman A, Cappelletti V, Boersema PJ, von Mering C, Claassen M, Picotti P.	Peptide level information is also available in the supplementary table 3		Supplementary Table 3
	V-type proton ATPase subunit B, brain isoform	Human	511	56,501	P21281				wild						7.6	HEPES	20 mM	KCl,MgCl2	150 mM, 10 mM		1 mg/ml	Limited proteolysis (LiP) and mass spectrometry (MS) (Lip-MS)	Thermal					60.06									cell-wide; thermostability; MS; proteome	Science 355, eaai7825 (2017) PMID: 28232526	Leuenberger P, Ganscha S, Kahraman A, Cappelletti V, Boersema PJ, von Mering C, Claassen M, Picotti P.	Peptide level information is also available in the supplementary table 3		Supplementary Table 3
	40S ribosomal protein SA	Human	263	29,405	C9J9K3				wild						7.6	HEPES	20 mM	KCl,MgCl2	150 mM, 10 mM		1 mg/ml	Limited proteolysis (LiP) and mass spectrometry (MS) (Lip-MS)	Thermal					60.07									cell-wide; thermostability; MS; proteome	Science 355, eaai7825 (2017) PMID: 28232526	Leuenberger P, Ganscha S, Kahraman A, Cappelletti V, Boersema PJ, von Mering C, Claassen M, Picotti P.	Peptide level information is also available in the supplementary table 3		Supplementary Table 3
	SWI/SNF-related matrix-associated actin-dependent regulator of chromatin subfamily A member 5	Human	1052	121,905	O60264	3.6.4.-			wild						7.6	HEPES	20 mM	KCl,MgCl2	150 mM, 10 mM		1 mg/ml	Limited proteolysis (LiP) and mass spectrometry (MS) (Lip-MS)	Thermal					60.07									cell-wide; thermostability; MS; proteome	Science 355, eaai7825 (2017) PMID: 28232526	Leuenberger P, Ganscha S, Kahraman A, Cappelletti V, Boersema PJ, von Mering C, Claassen M, Picotti P.	Peptide level information is also available in the supplementary table 3		Supplementary Table 3
	DnaJ homolog subfamily A member 1	Human	397	44,868	P31689				wild						7.6	HEPES	20 mM	KCl,MgCl2	150 mM, 10 mM		1 mg/ml	Limited proteolysis (LiP) and mass spectrometry (MS) (Lip-MS)	Thermal					60.07									cell-wide; thermostability; MS; proteome	Science 355, eaai7825 (2017) PMID: 28232526	Leuenberger P, Ganscha S, Kahraman A, Cappelletti V, Boersema PJ, von Mering C, Claassen M, Picotti P.	Peptide level information is also available in the supplementary table 3		Supplementary Table 3
	Cyclin-dependent kinase 12	Human	1490	164,155	Q9NYV4	2.7.11.22; 2.7.11.23			wild						7.6	HEPES	20 mM	KCl,MgCl2	150 mM, 10 mM		1 mg/ml	Limited proteolysis (LiP) and mass spectrometry (MS) (Lip-MS)	Thermal					60.07									cell-wide; thermostability; MS; proteome	Science 355, eaai7825 (2017) PMID: 28232526	Leuenberger P, Ganscha S, Kahraman A, Cappelletti V, Boersema PJ, von Mering C, Claassen M, Picotti P.	Peptide level information is also available in the supplementary table 3		Supplementary Table 3
	Polyunsaturated fatty acid lipoxygenase ALOX15B	Human	676	75,857	O15296	1.13.11.33; 1.13.11.-			wild						7.6	HEPES	20 mM	KCl,MgCl2	150 mM, 10 mM		1 mg/ml	Limited proteolysis (LiP) and mass spectrometry (MS) (Lip-MS)	Thermal					60.08									cell-wide; thermostability; MS; proteome	Science 355, eaai7825 (2017) PMID: 28232526	Leuenberger P, Ganscha S, Kahraman A, Cappelletti V, Boersema PJ, von Mering C, Claassen M, Picotti P.	Peptide level information is also available in the supplementary table 3		Supplementary Table 3
	Cytoskeleton-associated protein 4	Human	602	66,022	Q07065				wild						7.6	HEPES	20 mM	KCl,MgCl2	150 mM, 10 mM		1 mg/ml	Limited proteolysis (LiP) and mass spectrometry (MS) (Lip-MS)	Thermal					60.08									cell-wide; thermostability; MS; proteome	Science 355, eaai7825 (2017) PMID: 28232526	Leuenberger P, Ganscha S, Kahraman A, Cappelletti V, Boersema PJ, von Mering C, Claassen M, Picotti P.	Peptide level information is also available in the supplementary table 3		Supplementary Table 3
	Thymidylate kinase	Human	212	23,819	P23919	2.7.4.9			wild						7.6	HEPES	20 mM	KCl,MgCl2	150 mM, 10 mM		1 mg/ml	Limited proteolysis (LiP) and mass spectrometry (MS) (Lip-MS)	Thermal					60.09									cell-wide; thermostability; MS; proteome	Science 355, eaai7825 (2017) PMID: 28232526	Leuenberger P, Ganscha S, Kahraman A, Cappelletti V, Boersema PJ, von Mering C, Claassen M, Picotti P.	Peptide level information is also available in the supplementary table 3		Supplementary Table 3
	RNA-splicing ligase RtcB homolog	Human	505	55,210	Q9Y3I0	6.5.1.8			wild						7.6	HEPES	20 mM	KCl,MgCl2	150 mM, 10 mM		1 mg/ml	Limited proteolysis (LiP) and mass spectrometry (MS) (Lip-MS)	Thermal					60.09									cell-wide; thermostability; MS; proteome	Science 355, eaai7825 (2017) PMID: 28232526	Leuenberger P, Ganscha S, Kahraman A, Cappelletti V, Boersema PJ, von Mering C, Claassen M, Picotti P.	Peptide level information is also available in the supplementary table 3		Supplementary Table 3
	Lamin-B1	Human	586	66,408	P20700				wild						7.6	HEPES	20 mM	KCl,MgCl2	150 mM, 10 mM		1 mg/ml	Limited proteolysis (LiP) and mass spectrometry (MS) (Lip-MS)	Thermal					60.1									cell-wide; thermostability; MS; proteome	Science 355, eaai7825 (2017) PMID: 28232526	Leuenberger P, Ganscha S, Kahraman A, Cappelletti V, Boersema PJ, von Mering C, Claassen M, Picotti P.	Peptide level information is also available in the supplementary table 3		Supplementary Table 3
	T-complex protein 1 subunit eta	Human	543	59,367	Q99832				wild						7.6	HEPES	20 mM	KCl,MgCl2	150 mM, 10 mM		1 mg/ml	Limited proteolysis (LiP) and mass spectrometry (MS) (Lip-MS)	Thermal					60.1									cell-wide; thermostability; MS; proteome	Science 355, eaai7825 (2017) PMID: 28232526	Leuenberger P, Ganscha S, Kahraman A, Cappelletti V, Boersema PJ, von Mering C, Claassen M, Picotti P.	Peptide level information is also available in the supplementary table 3		Supplementary Table 3
	WAS/WASL-interacting protein family member 1	Human	503	51,258	O43516				wild						7.6	HEPES	20 mM	KCl,MgCl2	150 mM, 10 mM		1 mg/ml	Limited proteolysis (LiP) and mass spectrometry (MS) (Lip-MS)	Thermal					60.11									cell-wide; thermostability; MS; proteome	Science 355, eaai7825 (2017) PMID: 28232526	Leuenberger P, Ganscha S, Kahraman A, Cappelletti V, Boersema PJ, von Mering C, Claassen M, Picotti P.	Peptide level information is also available in the supplementary table 3		Supplementary Table 3
	Protein PRRC2C	Human	2819	308,777	E7EPN9				wild						7.6	HEPES	20 mM	KCl,MgCl2	150 mM, 10 mM		1 mg/ml	Limited proteolysis (LiP) and mass spectrometry (MS) (Lip-MS)	Thermal					60.12									cell-wide; thermostability; MS; proteome	Science 355, eaai7825 (2017) PMID: 28232526	Leuenberger P, Ganscha S, Kahraman A, Cappelletti V, Boersema PJ, von Mering C, Claassen M, Picotti P.	Peptide level information is also available in the supplementary table 3		Supplementary Table 3
	DNA (cytosine-5)-methyltransferase 1	Human	1616	183,165	P26358	2.1.1.37			wild						7.6	HEPES	20 mM	KCl,MgCl2	150 mM, 10 mM		1 mg/ml	Limited proteolysis (LiP) and mass spectrometry (MS) (Lip-MS)	Thermal					60.12									cell-wide; thermostability; MS; proteome	Science 355, eaai7825 (2017) PMID: 28232526	Leuenberger P, Ganscha S, Kahraman A, Cappelletti V, Boersema PJ, von Mering C, Claassen M, Picotti P.	Peptide level information is also available in the supplementary table 3		Supplementary Table 3
	Methionine aminopeptidase 1	Human	386	43,215	P53582	3.4.11.18			wild						7.6	HEPES	20 mM	KCl,MgCl2	150 mM, 10 mM		1 mg/ml	Limited proteolysis (LiP) and mass spectrometry (MS) (Lip-MS)	Thermal					60.12									cell-wide; thermostability; MS; proteome	Science 355, eaai7825 (2017) PMID: 28232526	Leuenberger P, Ganscha S, Kahraman A, Cappelletti V, Boersema PJ, von Mering C, Claassen M, Picotti P.	Peptide level information is also available in the supplementary table 3		Supplementary Table 3
	Programmed cell death 6-interacting protein	Human	868	96,023	Q8WUM4				wild						7.6	HEPES	20 mM	KCl,MgCl2	150 mM, 10 mM		1 mg/ml	Limited proteolysis (LiP) and mass spectrometry (MS) (Lip-MS)	Thermal					60.12									cell-wide; thermostability; MS; proteome	Science 355, eaai7825 (2017) PMID: 28232526	Leuenberger P, Ganscha S, Kahraman A, Cappelletti V, Boersema PJ, von Mering C, Claassen M, Picotti P.	Peptide level information is also available in the supplementary table 3		Supplementary Table 3
	Desmoplakin	Human	2871	331,774	P15924				wild						7.6	HEPES	20 mM	KCl,MgCl2	150 mM, 10 mM		1 mg/ml	Limited proteolysis (LiP) and mass spectrometry (MS) (Lip-MS)	Thermal					60.13									cell-wide; thermostability; MS; proteome	Science 355, eaai7825 (2017) PMID: 28232526	Leuenberger P, Ganscha S, Kahraman A, Cappelletti V, Boersema PJ, von Mering C, Claassen M, Picotti P.	Peptide level information is also available in the supplementary table 3		Supplementary Table 3
	DNA repair protein complementing XP-C cells	Human	940	105,953	Q01831				wild						7.6	HEPES	20 mM	KCl,MgCl2	150 mM, 10 mM		1 mg/ml	Limited proteolysis (LiP) and mass spectrometry (MS) (Lip-MS)	Thermal					60.13									cell-wide; thermostability; MS; proteome	Science 355, eaai7825 (2017) PMID: 28232526	Leuenberger P, Ganscha S, Kahraman A, Cappelletti V, Boersema PJ, von Mering C, Claassen M, Picotti P.	Peptide level information is also available in the supplementary table 3		Supplementary Table 3
	Cullin-associated NEDD8-dissociated protein 1	Human	1230	136,376	Q86VP6				wild						7.6	HEPES	20 mM	KCl,MgCl2	150 mM, 10 mM		1 mg/ml	Limited proteolysis (LiP) and mass spectrometry (MS) (Lip-MS)	Thermal					60.14									cell-wide; thermostability; MS; proteome	Science 355, eaai7825 (2017) PMID: 28232526	Leuenberger P, Ganscha S, Kahraman A, Cappelletti V, Boersema PJ, von Mering C, Claassen M, Picotti P.	Peptide level information is also available in the supplementary table 3		Supplementary Table 3
	Vacuolar protein sorting-associated protein 4B	Human	444	49,302	O75351	3.6.4.6			wild						7.6	HEPES	20 mM	KCl,MgCl2	150 mM, 10 mM		1 mg/ml	Limited proteolysis (LiP) and mass spectrometry (MS) (Lip-MS)	Thermal					60.15									cell-wide; thermostability; MS; proteome	Science 355, eaai7825 (2017) PMID: 28232526	Leuenberger P, Ganscha S, Kahraman A, Cappelletti V, Boersema PJ, von Mering C, Claassen M, Picotti P.	Peptide level information is also available in the supplementary table 3		Supplementary Table 3
	WD repeat-containing protein 5	Human	334	36,588	P61964				wild						7.6	HEPES	20 mM	KCl,MgCl2	150 mM, 10 mM		1 mg/ml	Limited proteolysis (LiP) and mass spectrometry (MS) (Lip-MS)	Thermal					60.15									cell-wide; thermostability; MS; proteome	Science 355, eaai7825 (2017) PMID: 28232526	Leuenberger P, Ganscha S, Kahraman A, Cappelletti V, Boersema PJ, von Mering C, Claassen M, Picotti P.	Peptide level information is also available in the supplementary table 3		Supplementary Table 3
	Cullin-3	Human	768	88,930	Q13618				wild						7.6	HEPES	20 mM	KCl,MgCl2	150 mM, 10 mM		1 mg/ml	Limited proteolysis (LiP) and mass spectrometry (MS) (Lip-MS)	Thermal					60.15									cell-wide; thermostability; MS; proteome	Science 355, eaai7825 (2017) PMID: 28232526	Leuenberger P, Ganscha S, Kahraman A, Cappelletti V, Boersema PJ, von Mering C, Claassen M, Picotti P.	Peptide level information is also available in the supplementary table 3		Supplementary Table 3
	SRSF protein kinase 1	Human	655	74,325	Q96SB4	2.7.11.1			wild						7.6	HEPES	20 mM	KCl,MgCl2	150 mM, 10 mM		1 mg/ml	Limited proteolysis (LiP) and mass spectrometry (MS) (Lip-MS)	Thermal					60.15									cell-wide; thermostability; MS; proteome	Science 355, eaai7825 (2017) PMID: 28232526	Leuenberger P, Ganscha S, Kahraman A, Cappelletti V, Boersema PJ, von Mering C, Claassen M, Picotti P.	Peptide level information is also available in the supplementary table 3		Supplementary Table 3
	26S proteasome non-ATPase regulatory subunit 11	Human	422	47,464	O00231				wild						7.6	HEPES	20 mM	KCl,MgCl2	150 mM, 10 mM		1 mg/ml	Limited proteolysis (LiP) and mass spectrometry (MS) (Lip-MS)	Thermal					60.17									cell-wide; thermostability; MS; proteome	Science 355, eaai7825 (2017) PMID: 28232526	Leuenberger P, Ganscha S, Kahraman A, Cappelletti V, Boersema PJ, von Mering C, Claassen M, Picotti P.	Peptide level information is also available in the supplementary table 3		Supplementary Table 3
	Adenylate kinase isoenzyme 1	Human	194	21,635	P00568	2.7.4.3; 2.7.4.6			wild						7.6	HEPES	20 mM	KCl,MgCl2	150 mM, 10 mM		1 mg/ml	Limited proteolysis (LiP) and mass spectrometry (MS) (Lip-MS)	Thermal					60.17									cell-wide; thermostability; MS; proteome	Science 355, eaai7825 (2017) PMID: 28232526	Leuenberger P, Ganscha S, Kahraman A, Cappelletti V, Boersema PJ, von Mering C, Claassen M, Picotti P.	Peptide level information is also available in the supplementary table 3		Supplementary Table 3
	Isopentenyl-diphosphate Delta-isomerase 1	Human	227	26,319	Q13907	5.3.3.2			wild						7.6	HEPES	20 mM	KCl,MgCl2	150 mM, 10 mM		1 mg/ml	Limited proteolysis (LiP) and mass spectrometry (MS) (Lip-MS)	Thermal					60.17									cell-wide; thermostability; MS; proteome	Science 355, eaai7825 (2017) PMID: 28232526	Leuenberger P, Ganscha S, Kahraman A, Cappelletti V, Boersema PJ, von Mering C, Claassen M, Picotti P.	Peptide level information is also available in the supplementary table 3		Supplementary Table 3
	T-complex protein 1 subunit delta	Human	539	57,924	P50991				wild						7.6	HEPES	20 mM	KCl,MgCl2	150 mM, 10 mM		1 mg/ml	Limited proteolysis (LiP) and mass spectrometry (MS) (Lip-MS)	Thermal					60.18									cell-wide; thermostability; MS; proteome	Science 355, eaai7825 (2017) PMID: 28232526	Leuenberger P, Ganscha S, Kahraman A, Cappelletti V, Boersema PJ, von Mering C, Claassen M, Picotti P.	Peptide level information is also available in the supplementary table 3		Supplementary Table 3
	DNA damage-binding protein 1	Human	1140	126,968	Q16531				wild						7.6	HEPES	20 mM	KCl,MgCl2	150 mM, 10 mM		1 mg/ml	Limited proteolysis (LiP) and mass spectrometry (MS) (Lip-MS)	Thermal					60.19									cell-wide; thermostability; MS; proteome	Science 355, eaai7825 (2017) PMID: 28232526	Leuenberger P, Ganscha S, Kahraman A, Cappelletti V, Boersema PJ, von Mering C, Claassen M, Picotti P.	Peptide level information is also available in the supplementary table 3		Supplementary Table 3
	N-alpha-acetyltransferase 15, NatA auxiliary subunit	Human	866	101,272	Q9BXJ9				wild						7.6	HEPES	20 mM	KCl,MgCl2	150 mM, 10 mM		1 mg/ml	Limited proteolysis (LiP) and mass spectrometry (MS) (Lip-MS)	Thermal					60.19									cell-wide; thermostability; MS; proteome	Science 355, eaai7825 (2017) PMID: 28232526	Leuenberger P, Ganscha S, Kahraman A, Cappelletti V, Boersema PJ, von Mering C, Claassen M, Picotti P.	Peptide level information is also available in the supplementary table 3		Supplementary Table 3
	Keratin, type I cytoskeletal 9	Human	623	62,064	P35527				wild						7.6	HEPES	20 mM	KCl,MgCl2	150 mM, 10 mM		1 mg/ml	Limited proteolysis (LiP) and mass spectrometry (MS) (Lip-MS)	Thermal					60.2									cell-wide; thermostability; MS; proteome	Science 355, eaai7825 (2017) PMID: 28232526	Leuenberger P, Ganscha S, Kahraman A, Cappelletti V, Boersema PJ, von Mering C, Claassen M, Picotti P.	Peptide level information is also available in the supplementary table 3		Supplementary Table 3
	Mitochondrial ribonuclease P catalytic subunit	Human	583	67,315	O15091	3.1.26.5			wild						7.6	HEPES	20 mM	KCl,MgCl2	150 mM, 10 mM		1 mg/ml	Limited proteolysis (LiP) and mass spectrometry (MS) (Lip-MS)	Thermal					60.21									cell-wide; thermostability; MS; proteome	Science 355, eaai7825 (2017) PMID: 28232526	Leuenberger P, Ganscha S, Kahraman A, Cappelletti V, Boersema PJ, von Mering C, Claassen M, Picotti P.	Peptide level information is also available in the supplementary table 3		Supplementary Table 3
	Proteasome subunit alpha type-5	Human	241	26,411	P28066	3.4.25.1			wild						7.6	HEPES	20 mM	KCl,MgCl2	150 mM, 10 mM		1 mg/ml	Limited proteolysis (LiP) and mass spectrometry (MS) (Lip-MS)	Thermal					60.21									cell-wide; thermostability; MS; proteome	Science 355, eaai7825 (2017) PMID: 28232526	Leuenberger P, Ganscha S, Kahraman A, Cappelletti V, Boersema PJ, von Mering C, Claassen M, Picotti P.	Peptide level information is also available in the supplementary table 3		Supplementary Table 3
	Heterogeneous nuclear ribonucleoprotein H3	Human	346	36,926	P31942				wild						7.6	HEPES	20 mM	KCl,MgCl2	150 mM, 10 mM		1 mg/ml	Limited proteolysis (LiP) and mass spectrometry (MS) (Lip-MS)	Thermal					60.21									cell-wide; thermostability; MS; proteome	Science 355, eaai7825 (2017) PMID: 28232526	Leuenberger P, Ganscha S, Kahraman A, Cappelletti V, Boersema PJ, von Mering C, Claassen M, Picotti P.	Peptide level information is also available in the supplementary table 3		Supplementary Table 3
	Tropomodulin-3	Human	352	39,595	Q9NYL9				wild						7.6	HEPES	20 mM	KCl,MgCl2	150 mM, 10 mM		1 mg/ml	Limited proteolysis (LiP) and mass spectrometry (MS) (Lip-MS)	Thermal					60.21									cell-wide; thermostability; MS; proteome	Science 355, eaai7825 (2017) PMID: 28232526	Leuenberger P, Ganscha S, Kahraman A, Cappelletti V, Boersema PJ, von Mering C, Claassen M, Picotti P.	Peptide level information is also available in the supplementary table 3		Supplementary Table 3
	Regulator of microtubule dynamics protein 1	Human	314	35,808	B4DZW6				wild						7.6	HEPES	20 mM	KCl,MgCl2	150 mM, 10 mM		1 mg/ml	Limited proteolysis (LiP) and mass spectrometry (MS) (Lip-MS)	Thermal					60.22									cell-wide; thermostability; MS; proteome	Science 355, eaai7825 (2017) PMID: 28232526	Leuenberger P, Ganscha S, Kahraman A, Cappelletti V, Boersema PJ, von Mering C, Claassen M, Picotti P.	Peptide level information is also available in the supplementary table 3		Supplementary Table 3
	Heterogeneous nuclear ribonucleoprotein L	Human	589	64,133	P14866				wild						7.6	HEPES	20 mM	KCl,MgCl2	150 mM, 10 mM		1 mg/ml	Limited proteolysis (LiP) and mass spectrometry (MS) (Lip-MS)	Thermal					60.22									cell-wide; thermostability; MS; proteome	Science 355, eaai7825 (2017) PMID: 28232526	Leuenberger P, Ganscha S, Kahraman A, Cappelletti V, Boersema PJ, von Mering C, Claassen M, Picotti P.	Peptide level information is also available in the supplementary table 3		Supplementary Table 3
	Reticulocalbin-2	Human	317	36,876	Q14257				wild						7.6	HEPES	20 mM	KCl,MgCl2	150 mM, 10 mM		1 mg/ml	Limited proteolysis (LiP) and mass spectrometry (MS) (Lip-MS)	Thermal					60.22									cell-wide; thermostability; MS; proteome	Science 355, eaai7825 (2017) PMID: 28232526	Leuenberger P, Ganscha S, Kahraman A, Cappelletti V, Boersema PJ, von Mering C, Claassen M, Picotti P.	Peptide level information is also available in the supplementary table 3		Supplementary Table 3
	Aspartate--tRNA ligase, mitochondrial	Human	645	73,563	Q6PI48	6.1.1.12			wild						7.6	HEPES	20 mM	KCl,MgCl2	150 mM, 10 mM		1 mg/ml	Limited proteolysis (LiP) and mass spectrometry (MS) (Lip-MS)	Thermal					60.22									cell-wide; thermostability; MS; proteome	Science 355, eaai7825 (2017) PMID: 28232526	Leuenberger P, Ganscha S, Kahraman A, Cappelletti V, Boersema PJ, von Mering C, Claassen M, Picotti P.	Peptide level information is also available in the supplementary table 3		Supplementary Table 3
	60S ribosomal protein L3-like	Human	407	46,296	Q92901				wild						7.6	HEPES	20 mM	KCl,MgCl2	150 mM, 10 mM		1 mg/ml	Limited proteolysis (LiP) and mass spectrometry (MS) (Lip-MS)	Thermal					60.23									cell-wide; thermostability; MS; proteome	Science 355, eaai7825 (2017) PMID: 28232526	Leuenberger P, Ganscha S, Kahraman A, Cappelletti V, Boersema PJ, von Mering C, Claassen M, Picotti P.	Peptide level information is also available in the supplementary table 3		Supplementary Table 3
	Keratin, type II cytoskeletal 1	Human	644	66,039	P04264				wild						7.6	HEPES	20 mM	KCl,MgCl2	150 mM, 10 mM		1 mg/ml	Limited proteolysis (LiP) and mass spectrometry (MS) (Lip-MS)	Thermal					60.24									cell-wide; thermostability; MS; proteome	Science 355, eaai7825 (2017) PMID: 28232526	Leuenberger P, Ganscha S, Kahraman A, Cappelletti V, Boersema PJ, von Mering C, Claassen M, Picotti P.	Peptide level information is also available in the supplementary table 3		Supplementary Table 3
	Protein arginine N-methyltransferase 5	Human	637	72,684	O14744	2.1.1.320			wild						7.6	HEPES	20 mM	KCl,MgCl2	150 mM, 10 mM		1 mg/ml	Limited proteolysis (LiP) and mass spectrometry (MS) (Lip-MS)	Thermal					60.25									cell-wide; thermostability; MS; proteome	Science 355, eaai7825 (2017) PMID: 28232526	Leuenberger P, Ganscha S, Kahraman A, Cappelletti V, Boersema PJ, von Mering C, Claassen M, Picotti P.	Peptide level information is also available in the supplementary table 3		Supplementary Table 3
	Cell growth-regulating nucleolar protein	Human	79	8,997	D6RDJ1				wild						7.6	HEPES	20 mM	KCl,MgCl2	150 mM, 10 mM		1 mg/ml	Limited proteolysis (LiP) and mass spectrometry (MS) (Lip-MS)	Thermal					60.27									cell-wide; thermostability; MS; proteome	Science 355, eaai7825 (2017) PMID: 28232526	Leuenberger P, Ganscha S, Kahraman A, Cappelletti V, Boersema PJ, von Mering C, Claassen M, Picotti P.	Peptide level information is also available in the supplementary table 3		Supplementary Table 3
	Small nuclear ribonucleoprotein Sm D2	Human	118	13,527	P62316				wild						7.6	HEPES	20 mM	KCl,MgCl2	150 mM, 10 mM		1 mg/ml	Limited proteolysis (LiP) and mass spectrometry (MS) (Lip-MS)	Thermal					60.27									cell-wide; thermostability; MS; proteome	Science 355, eaai7825 (2017) PMID: 28232526	Leuenberger P, Ganscha S, Kahraman A, Cappelletti V, Boersema PJ, von Mering C, Claassen M, Picotti P.	Peptide level information is also available in the supplementary table 3		Supplementary Table 3
	Ribosome maturation protein SBDS	Human	250	28,764	Q9Y3A5				wild						7.6	HEPES	20 mM	KCl,MgCl2	150 mM, 10 mM		1 mg/ml	Limited proteolysis (LiP) and mass spectrometry (MS) (Lip-MS)	Thermal					60.27									cell-wide; thermostability; MS; proteome	Science 355, eaai7825 (2017) PMID: 28232526	Leuenberger P, Ganscha S, Kahraman A, Cappelletti V, Boersema PJ, von Mering C, Claassen M, Picotti P.	Peptide level information is also available in the supplementary table 3		Supplementary Table 3
	Structural maintenance of chromosomes protein 1A	Human	1233	143,233	Q14683				wild						7.6	HEPES	20 mM	KCl,MgCl2	150 mM, 10 mM		1 mg/ml	Limited proteolysis (LiP) and mass spectrometry (MS) (Lip-MS)	Thermal					60.28									cell-wide; thermostability; MS; proteome	Science 355, eaai7825 (2017) PMID: 28232526	Leuenberger P, Ganscha S, Kahraman A, Cappelletti V, Boersema PJ, von Mering C, Claassen M, Picotti P.	Peptide level information is also available in the supplementary table 3		Supplementary Table 3
	Scaffold attachment factor B1	Human	915	102,642	Q15424				wild						7.6	HEPES	20 mM	KCl,MgCl2	150 mM, 10 mM		1 mg/ml	Limited proteolysis (LiP) and mass spectrometry (MS) (Lip-MS)	Thermal					60.28									cell-wide; thermostability; MS; proteome	Science 355, eaai7825 (2017) PMID: 28232526	Leuenberger P, Ganscha S, Kahraman A, Cappelletti V, Boersema PJ, von Mering C, Claassen M, Picotti P.	Peptide level information is also available in the supplementary table 3		Supplementary Table 3
	Partner of Y14 and mago	Human	204	22,656	Q9BRP8				wild						7.6	HEPES	20 mM	KCl,MgCl2	150 mM, 10 mM		1 mg/ml	Limited proteolysis (LiP) and mass spectrometry (MS) (Lip-MS)	Thermal					60.28									cell-wide; thermostability; MS; proteome	Science 355, eaai7825 (2017) PMID: 28232526	Leuenberger P, Ganscha S, Kahraman A, Cappelletti V, Boersema PJ, von Mering C, Claassen M, Picotti P.	Peptide level information is also available in the supplementary table 3		Supplementary Table 3
	40S ribosomal protein S20	Human	119	13,373	P60866				wild						7.6	HEPES	20 mM	KCl,MgCl2	150 mM, 10 mM		1 mg/ml	Limited proteolysis (LiP) and mass spectrometry (MS) (Lip-MS)	Thermal					60.29									cell-wide; thermostability; MS; proteome	Science 355, eaai7825 (2017) PMID: 28232526	Leuenberger P, Ganscha S, Kahraman A, Cappelletti V, Boersema PJ, von Mering C, Claassen M, Picotti P.	Peptide level information is also available in the supplementary table 3		Supplementary Table 3
	Valine--tRNA ligase	Human	1264	140,476	P26640	6.1.1.9			wild						7.6	HEPES	20 mM	KCl,MgCl2	150 mM, 10 mM		1 mg/ml	Limited proteolysis (LiP) and mass spectrometry (MS) (Lip-MS)	Thermal					60.3									cell-wide; thermostability; MS; proteome	Science 355, eaai7825 (2017) PMID: 28232526	Leuenberger P, Ganscha S, Kahraman A, Cappelletti V, Boersema PJ, von Mering C, Claassen M, Picotti P.	Peptide level information is also available in the supplementary table 3		Supplementary Table 3
	Neutral amino acid transporter B	Human	541	56,598	Q15758				wild						7.6	HEPES	20 mM	KCl,MgCl2	150 mM, 10 mM		1 mg/ml	Limited proteolysis (LiP) and mass spectrometry (MS) (Lip-MS)	Thermal					60.3									cell-wide; thermostability; MS; proteome	Science 355, eaai7825 (2017) PMID: 28232526	Leuenberger P, Ganscha S, Kahraman A, Cappelletti V, Boersema PJ, von Mering C, Claassen M, Picotti P.	Peptide level information is also available in the supplementary table 3		Supplementary Table 3
	Twinfilin-1	Human	350	40,283	Q12792				wild						7.6	HEPES	20 mM	KCl,MgCl2	150 mM, 10 mM		1 mg/ml	Limited proteolysis (LiP) and mass spectrometry (MS) (Lip-MS)	Thermal					60.31									cell-wide; thermostability; MS; proteome	Science 355, eaai7825 (2017) PMID: 28232526	Leuenberger P, Ganscha S, Kahraman A, Cappelletti V, Boersema PJ, von Mering C, Claassen M, Picotti P.	Peptide level information is also available in the supplementary table 3		Supplementary Table 3
	Adenosylhomocysteinase	Human	432	47,716	P23526	3.3.1.1			wild						7.6	HEPES	20 mM	KCl,MgCl2	150 mM, 10 mM		1 mg/ml	Limited proteolysis (LiP) and mass spectrometry (MS) (Lip-MS)	Thermal					60.32									cell-wide; thermostability; MS; proteome	Science 355, eaai7825 (2017) PMID: 28232526	Leuenberger P, Ganscha S, Kahraman A, Cappelletti V, Boersema PJ, von Mering C, Claassen M, Picotti P.	Peptide level information is also available in the supplementary table 3		Supplementary Table 3
	U6 snRNA-associated Sm-like protein LSm3	Human	102	11,845	P62310				wild						7.6	HEPES	20 mM	KCl,MgCl2	150 mM, 10 mM		1 mg/ml	Limited proteolysis (LiP) and mass spectrometry (MS) (Lip-MS)	Thermal					60.32									cell-wide; thermostability; MS; proteome	Science 355, eaai7825 (2017) PMID: 28232526	Leuenberger P, Ganscha S, Kahraman A, Cappelletti V, Boersema PJ, von Mering C, Claassen M, Picotti P.	Peptide level information is also available in the supplementary table 3		Supplementary Table 3
	T-complex protein 1 subunit gamma	Human	500	55,674	B4DUR8				wild						7.6	HEPES	20 mM	KCl,MgCl2	150 mM, 10 mM		1 mg/ml	Limited proteolysis (LiP) and mass spectrometry (MS) (Lip-MS)	Thermal					60.33									cell-wide; thermostability; MS; proteome	Science 355, eaai7825 (2017) PMID: 28232526	Leuenberger P, Ganscha S, Kahraman A, Cappelletti V, Boersema PJ, von Mering C, Claassen M, Picotti P.	Peptide level information is also available in the supplementary table 3		Supplementary Table 3
	Wings apart-like protein homolog	Human	1190	132,946	Q7Z5K2				wild						7.6	HEPES	20 mM	KCl,MgCl2	150 mM, 10 mM		1 mg/ml	Limited proteolysis (LiP) and mass spectrometry (MS) (Lip-MS)	Thermal					60.33									cell-wide; thermostability; MS; proteome	Science 355, eaai7825 (2017) PMID: 28232526	Leuenberger P, Ganscha S, Kahraman A, Cappelletti V, Boersema PJ, von Mering C, Claassen M, Picotti P.	Peptide level information is also available in the supplementary table 3		Supplementary Table 3
	Malate dehydrogenase, mitochondrial	Human	338	35,503	P40926	1.1.1.37			wild						7.6	HEPES	20 mM	KCl,MgCl2	150 mM, 10 mM		1 mg/ml	Limited proteolysis (LiP) and mass spectrometry (MS) (Lip-MS)	Thermal					60.34									cell-wide; thermostability; MS; proteome	Science 355, eaai7825 (2017) PMID: 28232526	Leuenberger P, Ganscha S, Kahraman A, Cappelletti V, Boersema PJ, von Mering C, Claassen M, Picotti P.	Peptide level information is also available in the supplementary table 3		Supplementary Table 3
	60S ribosomal protein L30	Human	115	12,784	P62888				wild						7.6	HEPES	20 mM	KCl,MgCl2	150 mM, 10 mM		1 mg/ml	Limited proteolysis (LiP) and mass spectrometry (MS) (Lip-MS)	Thermal					60.37									cell-wide; thermostability; MS; proteome	Science 355, eaai7825 (2017) PMID: 28232526	Leuenberger P, Ganscha S, Kahraman A, Cappelletti V, Boersema PJ, von Mering C, Claassen M, Picotti P.	Peptide level information is also available in the supplementary table 3		Supplementary Table 3
	Eukaryotic translation initiation factor 4 gamma 1	Human	1599	175,491	Q04637				wild						7.6	HEPES	20 mM	KCl,MgCl2	150 mM, 10 mM		1 mg/ml	Limited proteolysis (LiP) and mass spectrometry (MS) (Lip-MS)	Thermal					60.39									cell-wide; thermostability; MS; proteome	Science 355, eaai7825 (2017) PMID: 28232526	Leuenberger P, Ganscha S, Kahraman A, Cappelletti V, Boersema PJ, von Mering C, Claassen M, Picotti P.	Peptide level information is also available in the supplementary table 3		Supplementary Table 3
	Spectrin beta chain, non-erythrocytic 2	Human	2390	271,325	O15020				wild						7.6	HEPES	20 mM	KCl,MgCl2	150 mM, 10 mM		1 mg/ml	Limited proteolysis (LiP) and mass spectrometry (MS) (Lip-MS)	Thermal					60.4									cell-wide; thermostability; MS; proteome	Science 355, eaai7825 (2017) PMID: 28232526	Leuenberger P, Ganscha S, Kahraman A, Cappelletti V, Boersema PJ, von Mering C, Claassen M, Picotti P.	Peptide level information is also available in the supplementary table 3		Supplementary Table 3
	WD repeat-containing protein 82	Human	313	35,079	Q6UXN9				wild						7.6	HEPES	20 mM	KCl,MgCl2	150 mM, 10 mM		1 mg/ml	Limited proteolysis (LiP) and mass spectrometry (MS) (Lip-MS)	Thermal					60.4									cell-wide; thermostability; MS; proteome	Science 355, eaai7825 (2017) PMID: 28232526	Leuenberger P, Ganscha S, Kahraman A, Cappelletti V, Boersema PJ, von Mering C, Claassen M, Picotti P.	Peptide level information is also available in the supplementary table 3		Supplementary Table 3
	TXNDC5 protein	Human	360	40,369	Q86UY0				wild						7.6	HEPES	20 mM	KCl,MgCl2	150 mM, 10 mM		1 mg/ml	Limited proteolysis (LiP) and mass spectrometry (MS) (Lip-MS)	Thermal					60.4									cell-wide; thermostability; MS; proteome	Science 355, eaai7825 (2017) PMID: 28232526	Leuenberger P, Ganscha S, Kahraman A, Cappelletti V, Boersema PJ, von Mering C, Claassen M, Picotti P.	Peptide level information is also available in the supplementary table 3		Supplementary Table 3
	ATP synthase subunit alpha, mitochondrial	Human	553	59,751	P25705				wild						7.6	HEPES	20 mM	KCl,MgCl2	150 mM, 10 mM		1 mg/ml	Limited proteolysis (LiP) and mass spectrometry (MS) (Lip-MS)	Thermal					60.42									cell-wide; thermostability; MS; proteome	Science 355, eaai7825 (2017) PMID: 28232526	Leuenberger P, Ganscha S, Kahraman A, Cappelletti V, Boersema PJ, von Mering C, Claassen M, Picotti P.	Peptide level information is also available in the supplementary table 3		Supplementary Table 3
	Glycine--tRNA ligase	Human	739	83,166	P41250	6.1.1.14; 2.7.7.-			wild						7.6	HEPES	20 mM	KCl,MgCl2	150 mM, 10 mM		1 mg/ml	Limited proteolysis (LiP) and mass spectrometry (MS) (Lip-MS)	Thermal					60.42									cell-wide; thermostability; MS; proteome	Science 355, eaai7825 (2017) PMID: 28232526	Leuenberger P, Ganscha S, Kahraman A, Cappelletti V, Boersema PJ, von Mering C, Claassen M, Picotti P.	Peptide level information is also available in the supplementary table 3		Supplementary Table 3
	Protein phosphatase 1 regulatory subunit 12A	Human	1030	115,281	O14974				wild						7.6	HEPES	20 mM	KCl,MgCl2	150 mM, 10 mM		1 mg/ml	Limited proteolysis (LiP) and mass spectrometry (MS) (Lip-MS)	Thermal					60.43									cell-wide; thermostability; MS; proteome	Science 355, eaai7825 (2017) PMID: 28232526	Leuenberger P, Ganscha S, Kahraman A, Cappelletti V, Boersema PJ, von Mering C, Claassen M, Picotti P.	Peptide level information is also available in the supplementary table 3		Supplementary Table 3
	Cullin-4A	Human	759	87,680	Q13619				wild						7.6	HEPES	20 mM	KCl,MgCl2	150 mM, 10 mM		1 mg/ml	Limited proteolysis (LiP) and mass spectrometry (MS) (Lip-MS)	Thermal					60.43									cell-wide; thermostability; MS; proteome	Science 355, eaai7825 (2017) PMID: 28232526	Leuenberger P, Ganscha S, Kahraman A, Cappelletti V, Boersema PJ, von Mering C, Claassen M, Picotti P.	Peptide level information is also available in the supplementary table 3		Supplementary Table 3
	Lon protease homolog, mitochondrial	Human	959	106,489	P36776	3.4.21.53			wild						7.6	HEPES	20 mM	KCl,MgCl2	150 mM, 10 mM		1 mg/ml	Limited proteolysis (LiP) and mass spectrometry (MS) (Lip-MS)	Thermal					60.44									cell-wide; thermostability; MS; proteome	Science 355, eaai7825 (2017) PMID: 28232526	Leuenberger P, Ganscha S, Kahraman A, Cappelletti V, Boersema PJ, von Mering C, Claassen M, Picotti P.	Peptide level information is also available in the supplementary table 3		Supplementary Table 3
	ADP-ribosylation factor 1	Human	181	20,697	P84077				wild						7.6	HEPES	20 mM	KCl,MgCl2	150 mM, 10 mM		1 mg/ml	Limited proteolysis (LiP) and mass spectrometry (MS) (Lip-MS)	Thermal					60.44									cell-wide; thermostability; MS; proteome	Science 355, eaai7825 (2017) PMID: 28232526	Leuenberger P, Ganscha S, Kahraman A, Cappelletti V, Boersema PJ, von Mering C, Claassen M, Picotti P.	Peptide level information is also available in the supplementary table 3		Supplementary Table 3
	Protein S100-A13	Human	98	11,471	Q99584				wild						7.6	HEPES	20 mM	KCl,MgCl2	150 mM, 10 mM		1 mg/ml	Limited proteolysis (LiP) and mass spectrometry (MS) (Lip-MS)	Thermal					60.45									cell-wide; thermostability; MS; proteome	Science 355, eaai7825 (2017) PMID: 28232526	Leuenberger P, Ganscha S, Kahraman A, Cappelletti V, Boersema PJ, von Mering C, Claassen M, Picotti P.	Peptide level information is also available in the supplementary table 3		Supplementary Table 3
	Queuine tRNA-ribosyltransferase accessory subunit 2	Human	415	46,713	Q9H974				wild						7.6	HEPES	20 mM	KCl,MgCl2	150 mM, 10 mM		1 mg/ml	Limited proteolysis (LiP) and mass spectrometry (MS) (Lip-MS)	Thermal					60.48									cell-wide; thermostability; MS; proteome	Science 355, eaai7825 (2017) PMID: 28232526	Leuenberger P, Ganscha S, Kahraman A, Cappelletti V, Boersema PJ, von Mering C, Claassen M, Picotti P.	Peptide level information is also available in the supplementary table 3		Supplementary Table 3
	AP-3 complex subunit beta-1	Human	1094	121,320	E5RJ68				wild						7.6	HEPES	20 mM	KCl,MgCl2	150 mM, 10 mM		1 mg/ml	Limited proteolysis (LiP) and mass spectrometry (MS) (Lip-MS)	Thermal					60.49									cell-wide; thermostability; MS; proteome	Science 355, eaai7825 (2017) PMID: 28232526	Leuenberger P, Ganscha S, Kahraman A, Cappelletti V, Boersema PJ, von Mering C, Claassen M, Picotti P.	Peptide level information is also available in the supplementary table 3		Supplementary Table 3
	Methylosome protein 50	Human	342	36,724	Q9BQA1				wild						7.6	HEPES	20 mM	KCl,MgCl2	150 mM, 10 mM		1 mg/ml	Limited proteolysis (LiP) and mass spectrometry (MS) (Lip-MS)	Thermal					60.49									cell-wide; thermostability; MS; proteome	Science 355, eaai7825 (2017) PMID: 28232526	Leuenberger P, Ganscha S, Kahraman A, Cappelletti V, Boersema PJ, von Mering C, Claassen M, Picotti P.	Peptide level information is also available in the supplementary table 3		Supplementary Table 3
	Trifunctional enzyme subunit alpha, mitochondrial	Human	763	83,000	P40939	2.3.1.-; 4.2.1.17; 1.1.1.211			wild						7.6	HEPES	20 mM	KCl,MgCl2	150 mM, 10 mM		1 mg/ml	Limited proteolysis (LiP) and mass spectrometry (MS) (Lip-MS)	Thermal					60.5									cell-wide; thermostability; MS; proteome	Science 355, eaai7825 (2017) PMID: 28232526	Leuenberger P, Ganscha S, Kahraman A, Cappelletti V, Boersema PJ, von Mering C, Claassen M, Picotti P.	Peptide level information is also available in the supplementary table 3		Supplementary Table 3
	Inner centromere protein	Human	918	105,429	Q9NQS7				wild						7.6	HEPES	20 mM	KCl,MgCl2	150 mM, 10 mM		1 mg/ml	Limited proteolysis (LiP) and mass spectrometry (MS) (Lip-MS)	Thermal					60.52									cell-wide; thermostability; MS; proteome	Science 355, eaai7825 (2017) PMID: 28232526	Leuenberger P, Ganscha S, Kahraman A, Cappelletti V, Boersema PJ, von Mering C, Claassen M, Picotti P.	Peptide level information is also available in the supplementary table 3		Supplementary Table 3
	Endoribonuclease LACTB2	Human	288	32,806	Q53H82	3.1.27.-			wild						7.6	HEPES	20 mM	KCl,MgCl2	150 mM, 10 mM		1 mg/ml	Limited proteolysis (LiP) and mass spectrometry (MS) (Lip-MS)	Thermal					60.54									cell-wide; thermostability; MS; proteome	Science 355, eaai7825 (2017) PMID: 28232526	Leuenberger P, Ganscha S, Kahraman A, Cappelletti V, Boersema PJ, von Mering C, Claassen M, Picotti P.	Peptide level information is also available in the supplementary table 3		Supplementary Table 3
	Enhancer of mRNA-decapping protein 4	Human	1401	151,661	Q6P2E9				wild						7.6	HEPES	20 mM	KCl,MgCl2	150 mM, 10 mM		1 mg/ml	Limited proteolysis (LiP) and mass spectrometry (MS) (Lip-MS)	Thermal					60.55									cell-wide; thermostability; MS; proteome	Science 355, eaai7825 (2017) PMID: 28232526	Leuenberger P, Ganscha S, Kahraman A, Cappelletti V, Boersema PJ, von Mering C, Claassen M, Picotti P.	Peptide level information is also available in the supplementary table 3		Supplementary Table 3
	Thymidine phosphorylase	Human	482	49,955	P19971	2.4.2.4			wild						7.6	HEPES	20 mM	KCl,MgCl2	150 mM, 10 mM		1 mg/ml	Limited proteolysis (LiP) and mass spectrometry (MS) (Lip-MS)	Thermal					60.56									cell-wide; thermostability; MS; proteome	Science 355, eaai7825 (2017) PMID: 28232526	Leuenberger P, Ganscha S, Kahraman A, Cappelletti V, Boersema PJ, von Mering C, Claassen M, Picotti P.	Peptide level information is also available in the supplementary table 3		Supplementary Table 3
	Adenosine deaminase	Human	363	40,764	P00813	3.5.4.4			wild						7.6	HEPES	20 mM	KCl,MgCl2	150 mM, 10 mM		1 mg/ml	Limited proteolysis (LiP) and mass spectrometry (MS) (Lip-MS)	Thermal					60.57									cell-wide; thermostability; MS; proteome	Science 355, eaai7825 (2017) PMID: 28232526	Leuenberger P, Ganscha S, Kahraman A, Cappelletti V, Boersema PJ, von Mering C, Claassen M, Picotti P.	Peptide level information is also available in the supplementary table 3		Supplementary Table 3
	Protein Niban 2	Human	746	84,138	Q96TA1				wild						7.6	HEPES	20 mM	KCl,MgCl2	150 mM, 10 mM		1 mg/ml	Limited proteolysis (LiP) and mass spectrometry (MS) (Lip-MS)	Thermal					60.57									cell-wide; thermostability; MS; proteome	Science 355, eaai7825 (2017) PMID: 28232526	Leuenberger P, Ganscha S, Kahraman A, Cappelletti V, Boersema PJ, von Mering C, Claassen M, Picotti P.	Peptide level information is also available in the supplementary table 3		Supplementary Table 3
	3-hydroxyacyl-CoA dehydrogenase type-2	Human	261	26,923	Q99714	1.1.1.35; 1.1.1.51; 1.1.1.178			wild						7.6	HEPES	20 mM	KCl,MgCl2	150 mM, 10 mM		1 mg/ml	Limited proteolysis (LiP) and mass spectrometry (MS) (Lip-MS)	Thermal					60.57									cell-wide; thermostability; MS; proteome	Science 355, eaai7825 (2017) PMID: 28232526	Leuenberger P, Ganscha S, Kahraman A, Cappelletti V, Boersema PJ, von Mering C, Claassen M, Picotti P.	Peptide level information is also available in the supplementary table 3		Supplementary Table 3
	Enoyl-CoA delta isomerase 1, mitochondrial	Human	302	32,816	P42126	5.3.3.8			wild						7.6	HEPES	20 mM	KCl,MgCl2	150 mM, 10 mM		1 mg/ml	Limited proteolysis (LiP) and mass spectrometry (MS) (Lip-MS)	Thermal					60.58									cell-wide; thermostability; MS; proteome	Science 355, eaai7825 (2017) PMID: 28232526	Leuenberger P, Ganscha S, Kahraman A, Cappelletti V, Boersema PJ, von Mering C, Claassen M, Picotti P.	Peptide level information is also available in the supplementary table 3		Supplementary Table 3
	Ubiquitin-conjugating enzyme E2 variant 2	Human	145	16,363	Q15819				wild						7.6	HEPES	20 mM	KCl,MgCl2	150 mM, 10 mM		1 mg/ml	Limited proteolysis (LiP) and mass spectrometry (MS) (Lip-MS)	Thermal					60.58									cell-wide; thermostability; MS; proteome	Science 355, eaai7825 (2017) PMID: 28232526	Leuenberger P, Ganscha S, Kahraman A, Cappelletti V, Boersema PJ, von Mering C, Claassen M, Picotti P.	Peptide level information is also available in the supplementary table 3		Supplementary Table 3
	Nucleolar RNA helicase 2	Human	783	87,344	Q9NR30	3.6.4.13			wild						7.6	HEPES	20 mM	KCl,MgCl2	150 mM, 10 mM		1 mg/ml	Limited proteolysis (LiP) and mass spectrometry (MS) (Lip-MS)	Thermal					60.58									cell-wide; thermostability; MS; proteome	Science 355, eaai7825 (2017) PMID: 28232526	Leuenberger P, Ganscha S, Kahraman A, Cappelletti V, Boersema PJ, von Mering C, Claassen M, Picotti P.	Peptide level information is also available in the supplementary table 3		Supplementary Table 3
	Importin subunit alpha-1	Human	529	57,862	P52292				wild						7.6	HEPES	20 mM	KCl,MgCl2	150 mM, 10 mM		1 mg/ml	Limited proteolysis (LiP) and mass spectrometry (MS) (Lip-MS)	Thermal					60.59									cell-wide; thermostability; MS; proteome	Science 355, eaai7825 (2017) PMID: 28232526	Leuenberger P, Ganscha S, Kahraman A, Cappelletti V, Boersema PJ, von Mering C, Claassen M, Picotti P.	Peptide level information is also available in the supplementary table 3		Supplementary Table 3
	U6 snRNA-associated Sm-like protein LSm7	Human	103	11,602	Q9UK45				wild						7.6	HEPES	20 mM	KCl,MgCl2	150 mM, 10 mM		1 mg/ml	Limited proteolysis (LiP) and mass spectrometry (MS) (Lip-MS)	Thermal					60.59									cell-wide; thermostability; MS; proteome	Science 355, eaai7825 (2017) PMID: 28232526	Leuenberger P, Ganscha S, Kahraman A, Cappelletti V, Boersema PJ, von Mering C, Claassen M, Picotti P.	Peptide level information is also available in the supplementary table 3		Supplementary Table 3
	Mortality factor 4-like protein 1	Human	348	40,029	B3KTM8				wild						7.6	HEPES	20 mM	KCl,MgCl2	150 mM, 10 mM		1 mg/ml	Limited proteolysis (LiP) and mass spectrometry (MS) (Lip-MS)	Thermal					60.6									cell-wide; thermostability; MS; proteome	Science 355, eaai7825 (2017) PMID: 28232526	Leuenberger P, Ganscha S, Kahraman A, Cappelletti V, Boersema PJ, von Mering C, Claassen M, Picotti P.	Peptide level information is also available in the supplementary table 3		Supplementary Table 3
	Farnesyltransferase, CAAX box, alpha, isoform CRA_c	Human	228	27,443	B3KVN2				wild						7.6	HEPES	20 mM	KCl,MgCl2	150 mM, 10 mM		1 mg/ml	Limited proteolysis (LiP) and mass spectrometry (MS) (Lip-MS)	Thermal					60.61									cell-wide; thermostability; MS; proteome	Science 355, eaai7825 (2017) PMID: 28232526	Leuenberger P, Ganscha S, Kahraman A, Cappelletti V, Boersema PJ, von Mering C, Claassen M, Picotti P.	Peptide level information is also available in the supplementary table 3		Supplementary Table 3
	Zyxin	Human	540	57,643	H0Y2Y8				wild						7.6	HEPES	20 mM	KCl,MgCl2	150 mM, 10 mM		1 mg/ml	Limited proteolysis (LiP) and mass spectrometry (MS) (Lip-MS)	Thermal					60.62									cell-wide; thermostability; MS; proteome	Science 355, eaai7825 (2017) PMID: 28232526	Leuenberger P, Ganscha S, Kahraman A, Cappelletti V, Boersema PJ, von Mering C, Claassen M, Picotti P.	Peptide level information is also available in the supplementary table 3		Supplementary Table 3
	Lymphokine-activated killer T-cell-originated protein kinase	Human	322	36,085	B4DX68	2.7.12.2			wild						7.6	HEPES	20 mM	KCl,MgCl2	150 mM, 10 mM		1 mg/ml	Limited proteolysis (LiP) and mass spectrometry (MS) (Lip-MS)	Thermal					60.63									cell-wide; thermostability; MS; proteome	Science 355, eaai7825 (2017) PMID: 28232526	Leuenberger P, Ganscha S, Kahraman A, Cappelletti V, Boersema PJ, von Mering C, Claassen M, Picotti P.	Peptide level information is also available in the supplementary table 3		Supplementary Table 3
	mRNA cap guanine-N7 methyltransferase	Human	476	54,844	O43148	2.1.1.56			wild						7.6	HEPES	20 mM	KCl,MgCl2	150 mM, 10 mM		1 mg/ml	Limited proteolysis (LiP) and mass spectrometry (MS) (Lip-MS)	Thermal					60.64									cell-wide; thermostability; MS; proteome	Science 355, eaai7825 (2017) PMID: 28232526	Leuenberger P, Ganscha S, Kahraman A, Cappelletti V, Boersema PJ, von Mering C, Claassen M, Picotti P.	Peptide level information is also available in the supplementary table 3		Supplementary Table 3
	Moesin	Human	577	67,820	P26038				wild						7.6	HEPES	20 mM	KCl,MgCl2	150 mM, 10 mM		1 mg/ml	Limited proteolysis (LiP) and mass spectrometry (MS) (Lip-MS)	Thermal					60.64									cell-wide; thermostability; MS; proteome	Science 355, eaai7825 (2017) PMID: 28232526	Leuenberger P, Ganscha S, Kahraman A, Cappelletti V, Boersema PJ, von Mering C, Claassen M, Picotti P.	Peptide level information is also available in the supplementary table 3		Supplementary Table 3
	Protein NipSnap homolog 1	Human	284	33,310	Q9BPW8				wild						7.6	HEPES	20 mM	KCl,MgCl2	150 mM, 10 mM		1 mg/ml	Limited proteolysis (LiP) and mass spectrometry (MS) (Lip-MS)	Thermal					60.64									cell-wide; thermostability; MS; proteome	Science 355, eaai7825 (2017) PMID: 28232526	Leuenberger P, Ganscha S, Kahraman A, Cappelletti V, Boersema PJ, von Mering C, Claassen M, Picotti P.	Peptide level information is also available in the supplementary table 3		Supplementary Table 3
	L-lactate dehydrogenase B chain	Human	334	36,638	P07195	1.1.1.27			wild						7.6	HEPES	20 mM	KCl,MgCl2	150 mM, 10 mM		1 mg/ml	Limited proteolysis (LiP) and mass spectrometry (MS) (Lip-MS)	Thermal					60.66									cell-wide; thermostability; MS; proteome	Science 355, eaai7825 (2017) PMID: 28232526	Leuenberger P, Ganscha S, Kahraman A, Cappelletti V, Boersema PJ, von Mering C, Claassen M, Picotti P.	Peptide level information is also available in the supplementary table 3		Supplementary Table 3
	60S ribosomal protein L7	Human	248	29,226	P18124				wild						7.6	HEPES	20 mM	KCl,MgCl2	150 mM, 10 mM		1 mg/ml	Limited proteolysis (LiP) and mass spectrometry (MS) (Lip-MS)	Thermal					60.68									cell-wide; thermostability; MS; proteome	Science 355, eaai7825 (2017) PMID: 28232526	Leuenberger P, Ganscha S, Kahraman A, Cappelletti V, Boersema PJ, von Mering C, Claassen M, Picotti P.	Peptide level information is also available in the supplementary table 3		Supplementary Table 3
	Transcription elongation factor A protein 1	Human	301	33,970	P23193				wild						7.6	HEPES	20 mM	KCl,MgCl2	150 mM, 10 mM		1 mg/ml	Limited proteolysis (LiP) and mass spectrometry (MS) (Lip-MS)	Thermal					60.68									cell-wide; thermostability; MS; proteome	Science 355, eaai7825 (2017) PMID: 28232526	Leuenberger P, Ganscha S, Kahraman A, Cappelletti V, Boersema PJ, von Mering C, Claassen M, Picotti P.	Peptide level information is also available in the supplementary table 3		Supplementary Table 3
	F-actin-capping protein subunit beta	Human	260	29,295	B1AK87				wild						7.6	HEPES	20 mM	KCl,MgCl2	150 mM, 10 mM		1 mg/ml	Limited proteolysis (LiP) and mass spectrometry (MS) (Lip-MS)	Thermal					60.69									cell-wide; thermostability; MS; proteome	Science 355, eaai7825 (2017) PMID: 28232526	Leuenberger P, Ganscha S, Kahraman A, Cappelletti V, Boersema PJ, von Mering C, Claassen M, Picotti P.	Peptide level information is also available in the supplementary table 3		Supplementary Table 3
	Peptidyl-prolyl cis-trans isomerase	Human	144	15,800	C9JQD4	5.2.1.8			wild						7.6	HEPES	20 mM	KCl,MgCl2	150 mM, 10 mM		1 mg/ml	Limited proteolysis (LiP) and mass spectrometry (MS) (Lip-MS)	Thermal					60.69									cell-wide; thermostability; MS; proteome	Science 355, eaai7825 (2017) PMID: 28232526	Leuenberger P, Ganscha S, Kahraman A, Cappelletti V, Boersema PJ, von Mering C, Claassen M, Picotti P.	Peptide level information is also available in the supplementary table 3		Supplementary Table 3
	ATP-dependent Clp protease ATP-binding subunit clpX-like, mitochondrial	Human	633	69,224	O76031				wild						7.6	HEPES	20 mM	KCl,MgCl2	150 mM, 10 mM		1 mg/ml	Limited proteolysis (LiP) and mass spectrometry (MS) (Lip-MS)	Thermal					60.69									cell-wide; thermostability; MS; proteome	Science 355, eaai7825 (2017) PMID: 28232526	Leuenberger P, Ganscha S, Kahraman A, Cappelletti V, Boersema PJ, von Mering C, Claassen M, Picotti P.	Peptide level information is also available in the supplementary table 3		Supplementary Table 3
	Splicing factor 3B subunit 1	Human	1304	145,830	O75533				wild						7.6	HEPES	20 mM	KCl,MgCl2	150 mM, 10 mM		1 mg/ml	Limited proteolysis (LiP) and mass spectrometry (MS) (Lip-MS)	Thermal					60.7									cell-wide; thermostability; MS; proteome	Science 355, eaai7825 (2017) PMID: 28232526	Leuenberger P, Ganscha S, Kahraman A, Cappelletti V, Boersema PJ, von Mering C, Claassen M, Picotti P.	Peptide level information is also available in the supplementary table 3		Supplementary Table 3
	Alpha-actinin-1	Human	892	103,058	P12814				wild						7.6	HEPES	20 mM	KCl,MgCl2	150 mM, 10 mM		1 mg/ml	Limited proteolysis (LiP) and mass spectrometry (MS) (Lip-MS)	Thermal					60.7									cell-wide; thermostability; MS; proteome	Science 355, eaai7825 (2017) PMID: 28232526	Leuenberger P, Ganscha S, Kahraman A, Cappelletti V, Boersema PJ, von Mering C, Claassen M, Picotti P.	Peptide level information is also available in the supplementary table 3		Supplementary Table 3
	T-complex protein 1 subunit zeta	Human	531	58,024	P40227				wild						7.6	HEPES	20 mM	KCl,MgCl2	150 mM, 10 mM		1 mg/ml	Limited proteolysis (LiP) and mass spectrometry (MS) (Lip-MS)	Thermal					60.7									cell-wide; thermostability; MS; proteome	Science 355, eaai7825 (2017) PMID: 28232526	Leuenberger P, Ganscha S, Kahraman A, Cappelletti V, Boersema PJ, von Mering C, Claassen M, Picotti P.	Peptide level information is also available in the supplementary table 3		Supplementary Table 3
	Cleavage and polyadenylation specificity factor subunit 2	Human	782	88,487	Q9P2I0				wild						7.6	HEPES	20 mM	KCl,MgCl2	150 mM, 10 mM		1 mg/ml	Limited proteolysis (LiP) and mass spectrometry (MS) (Lip-MS)	Thermal					60.7									cell-wide; thermostability; MS; proteome	Science 355, eaai7825 (2017) PMID: 28232526	Leuenberger P, Ganscha S, Kahraman A, Cappelletti V, Boersema PJ, von Mering C, Claassen M, Picotti P.	Peptide level information is also available in the supplementary table 3		Supplementary Table 3
	Death-inducer obliterator 1	Human	2240	243,873	Q9BTC0				wild						7.6	HEPES	20 mM	KCl,MgCl2	150 mM, 10 mM		1 mg/ml	Limited proteolysis (LiP) and mass spectrometry (MS) (Lip-MS)	Thermal					60.73									cell-wide; thermostability; MS; proteome	Science 355, eaai7825 (2017) PMID: 28232526	Leuenberger P, Ganscha S, Kahraman A, Cappelletti V, Boersema PJ, von Mering C, Claassen M, Picotti P.	Peptide level information is also available in the supplementary table 3		Supplementary Table 3
	Eukaryotic translation initiation factor 3 subunit E	Human	445	52,221	P60228				wild						7.6	HEPES	20 mM	KCl,MgCl2	150 mM, 10 mM		1 mg/ml	Limited proteolysis (LiP) and mass spectrometry (MS) (Lip-MS)	Thermal					60.75									cell-wide; thermostability; MS; proteome	Science 355, eaai7825 (2017) PMID: 28232526	Leuenberger P, Ganscha S, Kahraman A, Cappelletti V, Boersema PJ, von Mering C, Claassen M, Picotti P.	Peptide level information is also available in the supplementary table 3		Supplementary Table 3
	RNA helicase aquarius	Human	1485	171,295	O60306	3.6.4.13			wild						7.6	HEPES	20 mM	KCl,MgCl2	150 mM, 10 mM		1 mg/ml	Limited proteolysis (LiP) and mass spectrometry (MS) (Lip-MS)	Thermal					60.77									cell-wide; thermostability; MS; proteome	Science 355, eaai7825 (2017) PMID: 28232526	Leuenberger P, Ganscha S, Kahraman A, Cappelletti V, Boersema PJ, von Mering C, Claassen M, Picotti P.	Peptide level information is also available in the supplementary table 3		Supplementary Table 3
	26S proteasome non-ATPase regulatory subunit 1	Human	953	105,836	Q99460				wild						7.6	HEPES	20 mM	KCl,MgCl2	150 mM, 10 mM		1 mg/ml	Limited proteolysis (LiP) and mass spectrometry (MS) (Lip-MS)	Thermal					60.77									cell-wide; thermostability; MS; proteome	Science 355, eaai7825 (2017) PMID: 28232526	Leuenberger P, Ganscha S, Kahraman A, Cappelletti V, Boersema PJ, von Mering C, Claassen M, Picotti P.	Peptide level information is also available in the supplementary table 3		Supplementary Table 3
	40S ribosomal protein S9	Human	139	16,628	B5MCT8				wild						7.6	HEPES	20 mM	KCl,MgCl2	150 mM, 10 mM		1 mg/ml	Limited proteolysis (LiP) and mass spectrometry (MS) (Lip-MS)	Thermal					60.78									cell-wide; thermostability; MS; proteome	Science 355, eaai7825 (2017) PMID: 28232526	Leuenberger P, Ganscha S, Kahraman A, Cappelletti V, Boersema PJ, von Mering C, Claassen M, Picotti P.	Peptide level information is also available in the supplementary table 3		Supplementary Table 3
	Serine/threonine-protein phosphatase 2A 65 kDa regulatory subunit A alpha isoform	Human	589	65,309	P30153				wild						7.6	HEPES	20 mM	KCl,MgCl2	150 mM, 10 mM		1 mg/ml	Limited proteolysis (LiP) and mass spectrometry (MS) (Lip-MS)	Thermal					60.78									cell-wide; thermostability; MS; proteome	Science 355, eaai7825 (2017) PMID: 28232526	Leuenberger P, Ganscha S, Kahraman A, Cappelletti V, Boersema PJ, von Mering C, Claassen M, Picotti P.	Peptide level information is also available in the supplementary table 3		Supplementary Table 3
	Fatty acid synthase	Human	2511	273,427	P49327	2.3.1.85; 2.3.1.38; 2.3.1.39; 2.3.1.41; 1.1.1.100; 4.2.1.59; 1.3.1.39; 3.1.2.14			wild						7.6	HEPES	20 mM	KCl,MgCl2	150 mM, 10 mM		1 mg/ml	Limited proteolysis (LiP) and mass spectrometry (MS) (Lip-MS)	Thermal					60.79									cell-wide; thermostability; MS; proteome	Science 355, eaai7825 (2017) PMID: 28232526	Leuenberger P, Ganscha S, Kahraman A, Cappelletti V, Boersema PJ, von Mering C, Claassen M, Picotti P.	Peptide level information is also available in the supplementary table 3		Supplementary Table 3
	Heterogeneous nuclear ribonucleoproteins C1/C2	Human	292	32,238	G3V4C1				wild						7.6	HEPES	20 mM	KCl,MgCl2	150 mM, 10 mM		1 mg/ml	Limited proteolysis (LiP) and mass spectrometry (MS) (Lip-MS)	Thermal					60.8									cell-wide; thermostability; MS; proteome	Science 355, eaai7825 (2017) PMID: 28232526	Leuenberger P, Ganscha S, Kahraman A, Cappelletti V, Boersema PJ, von Mering C, Claassen M, Picotti P.	Peptide level information is also available in the supplementary table 3		Supplementary Table 3
	Four and a half LIM domains protein 1	Human	257	29,161	Q5JXI8				wild						7.6	HEPES	20 mM	KCl,MgCl2	150 mM, 10 mM		1 mg/ml	Limited proteolysis (LiP) and mass spectrometry (MS) (Lip-MS)	Thermal					60.8									cell-wide; thermostability; MS; proteome	Science 355, eaai7825 (2017) PMID: 28232526	Leuenberger P, Ganscha S, Kahraman A, Cappelletti V, Boersema PJ, von Mering C, Claassen M, Picotti P.	Peptide level information is also available in the supplementary table 3		Supplementary Table 3
	PDZ and LIM domain protein 1	Human	329	36,072	O00151				wild						7.6	HEPES	20 mM	KCl,MgCl2	150 mM, 10 mM		1 mg/ml	Limited proteolysis (LiP) and mass spectrometry (MS) (Lip-MS)	Thermal					60.81									cell-wide; thermostability; MS; proteome	Science 355, eaai7825 (2017) PMID: 28232526	Leuenberger P, Ganscha S, Kahraman A, Cappelletti V, Boersema PJ, von Mering C, Claassen M, Picotti P.	Peptide level information is also available in the supplementary table 3		Supplementary Table 3
	Coactosin-like protein	Human	142	15,945	Q14019				wild						7.6	HEPES	20 mM	KCl,MgCl2	150 mM, 10 mM		1 mg/ml	Limited proteolysis (LiP) and mass spectrometry (MS) (Lip-MS)	Thermal					60.81									cell-wide; thermostability; MS; proteome	Science 355, eaai7825 (2017) PMID: 28232526	Leuenberger P, Ganscha S, Kahraman A, Cappelletti V, Boersema PJ, von Mering C, Claassen M, Picotti P.	Peptide level information is also available in the supplementary table 3		Supplementary Table 3
	Host cell factor 1	Human	2080	213,476	A6NEM2				wild						7.6	HEPES	20 mM	KCl,MgCl2	150 mM, 10 mM		1 mg/ml	Limited proteolysis (LiP) and mass spectrometry (MS) (Lip-MS)	Thermal					60.82									cell-wide; thermostability; MS; proteome	Science 355, eaai7825 (2017) PMID: 28232526	Leuenberger P, Ganscha S, Kahraman A, Cappelletti V, Boersema PJ, von Mering C, Claassen M, Picotti P.	Peptide level information is also available in the supplementary table 3		Supplementary Table 3
	Spliceosome-associated protein CWC15 homolog	Human	229	26,624	Q9P013				wild						7.6	HEPES	20 mM	KCl,MgCl2	150 mM, 10 mM		1 mg/ml	Limited proteolysis (LiP) and mass spectrometry (MS) (Lip-MS)	Thermal					60.83									cell-wide; thermostability; MS; proteome	Science 355, eaai7825 (2017) PMID: 28232526	Leuenberger P, Ganscha S, Kahraman A, Cappelletti V, Boersema PJ, von Mering C, Claassen M, Picotti P.	Peptide level information is also available in the supplementary table 3		Supplementary Table 3
	Tyrosine-protein kinase BAZ1B	Human	1483	170,903	Q9UIG0	2.7.10.2			wild						7.6	HEPES	20 mM	KCl,MgCl2	150 mM, 10 mM		1 mg/ml	Limited proteolysis (LiP) and mass spectrometry (MS) (Lip-MS)	Thermal					60.83									cell-wide; thermostability; MS; proteome	Science 355, eaai7825 (2017) PMID: 28232526	Leuenberger P, Ganscha S, Kahraman A, Cappelletti V, Boersema PJ, von Mering C, Claassen M, Picotti P.	Peptide level information is also available in the supplementary table 3		Supplementary Table 3
	Double-strand-break repair protein rad21 homolog	Human	631	71,690	O60216				wild						7.6	HEPES	20 mM	KCl,MgCl2	150 mM, 10 mM		1 mg/ml	Limited proteolysis (LiP) and mass spectrometry (MS) (Lip-MS)	Thermal					60.84									cell-wide; thermostability; MS; proteome	Science 355, eaai7825 (2017) PMID: 28232526	Leuenberger P, Ganscha S, Kahraman A, Cappelletti V, Boersema PJ, von Mering C, Claassen M, Picotti P.	Peptide level information is also available in the supplementary table 3		Supplementary Table 3
	Dimethyladenosine transferase 2, mitochondrial	Human	396	45,349	Q9H5Q4	2.1.1.-			wild						7.6	HEPES	20 mM	KCl,MgCl2	150 mM, 10 mM		1 mg/ml	Limited proteolysis (LiP) and mass spectrometry (MS) (Lip-MS)	Thermal					60.85									cell-wide; thermostability; MS; proteome	Science 355, eaai7825 (2017) PMID: 28232526	Leuenberger P, Ganscha S, Kahraman A, Cappelletti V, Boersema PJ, von Mering C, Claassen M, Picotti P.	Peptide level information is also available in the supplementary table 3		Supplementary Table 3
	Glutamate dehydrogenase 1, mitochondrial	Human	558	61,398	P00367	1.4.1.3			wild						7.6	HEPES	20 mM	KCl,MgCl2	150 mM, 10 mM		1 mg/ml	Limited proteolysis (LiP) and mass spectrometry (MS) (Lip-MS)	Thermal					60.87									cell-wide; thermostability; MS; proteome	Science 355, eaai7825 (2017) PMID: 28232526	Leuenberger P, Ganscha S, Kahraman A, Cappelletti V, Boersema PJ, von Mering C, Claassen M, Picotti P.	Peptide level information is also available in the supplementary table 3		Supplementary Table 3
	Serine/threonine-protein phosphatase 4 regulatory subunit 3A	Human	706	82,031	G3V5Z3				wild						7.6	HEPES	20 mM	KCl,MgCl2	150 mM, 10 mM		1 mg/ml	Limited proteolysis (LiP) and mass spectrometry (MS) (Lip-MS)	Thermal					60.88									cell-wide; thermostability; MS; proteome	Science 355, eaai7825 (2017) PMID: 28232526	Leuenberger P, Ganscha S, Kahraman A, Cappelletti V, Boersema PJ, von Mering C, Claassen M, Picotti P.	Peptide level information is also available in the supplementary table 3		Supplementary Table 3
	39S ribosomal protein L49, mitochondrial	Human	166	19,198	Q13405				wild						7.6	HEPES	20 mM	KCl,MgCl2	150 mM, 10 mM		1 mg/ml	Limited proteolysis (LiP) and mass spectrometry (MS) (Lip-MS)	Thermal					60.88									cell-wide; thermostability; MS; proteome	Science 355, eaai7825 (2017) PMID: 28232526	Leuenberger P, Ganscha S, Kahraman A, Cappelletti V, Boersema PJ, von Mering C, Claassen M, Picotti P.	Peptide level information is also available in the supplementary table 3		Supplementary Table 3
	Purine nucleoside phosphorylase	Human	289	32,118	P00491	2.4.2.1			wild						7.6	HEPES	20 mM	KCl,MgCl2	150 mM, 10 mM		1 mg/ml	Limited proteolysis (LiP) and mass spectrometry (MS) (Lip-MS)	Thermal					60.9									cell-wide; thermostability; MS; proteome	Science 355, eaai7825 (2017) PMID: 28232526	Leuenberger P, Ganscha S, Kahraman A, Cappelletti V, Boersema PJ, von Mering C, Claassen M, Picotti P.	Peptide level information is also available in the supplementary table 3		Supplementary Table 3
[truncated: 208 more rows]

## Sheet: UNIPROT_to_KEGG
P10909	hsa:1191
P13645	hsa:3858
P26599	hsa:5725
Q14739	hsa:3930
P35270	hsa:6697
Q12874	hsa:10946
P50914	hsa:9045
P15311	hsa:7430
P63151	hsa:5520
H3BRV0	hsa:8663
Q9P2E9	hsa:6238
F5H897	hsa:10131
P00441	hsa:6647
Q96C01	hsa:84908
Q06830	hsa:5052
P16152	hsa:873
O95336	hsa:25796
P54886	hsa:5832
P53618	hsa:1315
P42704	hsa:10128
Q96AG4	hsa:55379
Q06210	hsa:2673
P39748	hsa:2237
P04792	hsa:3315
Q14978	hsa:9221
Q00839	hsa:3192
[truncated: 823 more rows]

## Sheet: KEGG_disease_genes
hsa:100
[truncated: 4,145 more rows]

[truncated: 1 more sheets: Unstable_proteins_disease]
