# Supplementary material for: Sequence grammar underlying unfolding and phase separation of globular proteins
Source: Mol Cell. Author manuscript; Available in PMC 2024 Feb 6. (PMC10846692; doi:10.1016/j.molcel.2022.06.024)
Supplement: Supplementary Material [file EMS205330-supplement-Supplementary_Material.zip › 1-s2.0-S1097276522006074-mmc4.xlsx]

## Sheet: Summary
Saturation concentrations (csat) for sticker variants in Figure 4
If the std csat = NaN, then it denotes a csat value could not be determined in the range of concentrations analyzed and must be above the listed mean csat value
mean csat and std csat are given in arbitrary fluorescence intensity units

## Sheet: csat_sticker_mutants
	9S	7S	5S	3S	8xA	F7Y	F106Y	F7Y, F106Y	F7Y, F82Y, F106Y	FY	4Y
mean csat	48.581	44.742	36.323	43.997	18.766	18.429	14.817	19.395	16.972	18.823	7.9064
std csat	NaN	NaN	NaN	NaN	0.5374	1.6419	1.6537e-14	3.4086	2.1576	2.5724e-14	1.6668

## Sheet: A50
L14A	I25A, I96G	8×Ala	FY	4Y
3.489	3.44	3.531	3.647	3.213
3.498	3.37	3.535	3.566	3.192
3.486	3.375	3.505	3.528	3.187
