# Supplementary material for: Sequence grammar underlying unfolding and phase separation of globular proteins
Source: Mol Cell. Author manuscript; Available in PMC 2024 Feb 6. (PMC10846692; doi:10.1016/j.molcel.2022.06.024)
Supplement: Supplementary Material [file EMS205330-supplement-Supplementary_Material.zip › 1-s2.0-S1097276522006074-mmc5.xlsx]

## Sheet: Summary
Saturation concentrations (csat) for chaperone experiments in Figure 5
If the std csat = NaN, then it denotes a csat value could not be determined in the range of concentrations analyzed and must be above the listed mean csat value
mean csat and std csat are given in arbitrary fluorescence intensity units
Note that the inhibitor experiments were conducted on a Zeiss LSM900 confocal microscope using a Plan-Apochromat 40 x 1.2 oil objective lens, whereas the overexpression experiments were conducted on a Leica TCS SP5 Confocal microscope using a HCX APO CS 63 × 1.40 Oil objective, thus the absolute csat values cannot be directly compared

## Sheet: Hsp70_inhibition
	L14A	2hr 1µM	2hr 5µM	2hr 10µM	4hr 1µM	4hr 5µM	4hr 10µM
mean csat	26.4805	16.074	18.2215	14.6679	17.2381	13.4825	13.914
std csat	1.47e-14	0.7264	0.207	3.6749e-15	3.6749e-15	1.0616	0.2404

## Sheet: Chaperone_overexpression
	nucleus				cytoplasm
	L14A	L14A+Hsp70	L14A+Hsp40	L14A+Hsp40+Hsp70	L14A	L14A+Hsp70	L14A+Hsp40	L14A+Hsp40+Hsp70
mean csat	6.4279	7.6057	10.0549	13.8137	5.9074	9.7212	11.3621	21.4169
std csat	1.8375e-15	1.1392	NaN	NaN	0.0198	5.5124e-15	NaN	NaN
