# Supplementary material for: Sequence grammar underlying unfolding and phase separation of globular proteins
Source: Mol Cell. Author manuscript; Available in PMC 2024 Feb 6. (PMC10846692; doi:10.1016/j.molcel.2022.06.024)
Supplement: Supplementary Material [file EMS205330-supplement-Supplementary_Material.zip › 1-s2.0-S1097276522006074-mmc3.xlsx]

## Sheet: Summary
Saturation concentrations (csat) for variants in Figure 3
If the std csat = NaN, then it denotes a csat value could not be determined in the range of concentrations analyzed and must be above the listed mean csat value
mean csat and std csat are given in arbitrary fluorescence intensity units
∆G unfolding is given in kJ / mol
fraction of unfolded molecules (pU) is calculated using the ∆G unfolding with an offset of -12.9 kJ/mol

## Sheet: csat_initial_mutants_data
	WT	I55G	V45T	I25A	I88A	L14A	I51A	L89G	I96G	I55G, L89G	I88G	V45T, I88G	I25A, I96G
∆G unfolding	24.9	18.7	17	13	12.1	11.7	10.3	9.6	8.3	3.7	3.2	0.7	-0.8
mean csat	29.777	24.449	37.026	22.522	18.47	16.958	16.983	10.144	13.377	14.048	8.6617	9.4983	12.006
std csat	NaN	NaN	NaN	2.1234	1.84e-14	2.2e-14	3.67e-15	0.32529	3.67e-15	2.2116	0.79179	0.93683	1.1e-14
CamSol	1.3173	1.3526	1.3348	1.3194	1.359	1.3848	1.3454	1.3744	1.4424	1.4097	1.3734	1.3908	1.4444
pU	0	0.08	0.15	0.49	0.58	0.62	0.75	0.8	0.87	0.98	0.98	0.99	1

## Sheet: csat_unfolding_mutants_data
	3xD	3xS	3xA	3xG	8xA	8xS	8xD
∆G unfolding	-8.3	-10.4	-10.5	-25.2	-63	-64.4	-74.4
mean csat	17.258	12.33	9.0631	10.338	18.228	14.744	32.208
std csat	1.4971	0.042426	1.84e-15	5.51e-15	2.5518	1.1e-14	NaN
CamSol	1.5689	1.4861	1.4546	1.4922	1.7001	1.8322	2.1602
pU	1	1	1	1	1	1	1
