# Supplementary material for: Sequence grammar underlying unfolding and phase separation of globular proteins
Source: Mol Cell. Author manuscript; Available in PMC 2024 Feb 6. (PMC10846692; doi:10.1016/j.molcel.2022.06.024)
Supplement: Supplementary Material [file EMS205330-supplement-Supplementary_Material.zip › 1-s2.0-S1097276522006074-mmc6.xlsx]

## Sheet: top_100
Proteins	3S_1	3S_2	3S_3	3S_4	4Y_1	4Y_2	4Y_3	4Y_4	8ala_1	8ala_2	8ala_3	8ala_4	9S_1	9S_2	9S_3	9S_4	Ex4_1	Ex4_2	Ex4_3	Ex4_4	FY_1	FY_2	FY_3	FY_4	L14A_1	L14A_2	L14A_3	L14A_4	WT_1	WT_2	WT_3	WT_4
Q96I25	47638.7	56235.7	59695.9	53882.1	40246.2	49395.9	53906.4	49701.9	79227.7	57927.9	92408	61899.5	55328.2	63729.1	59498	56026.2	61826.6	43460.2	72280.7	58533.4	33798.3	46899.6	52891.7	60760.4	92876	69303.8	94308.8	58722.4	61813.6	56780.5	65791.9	54045.7
P49674	10607.9	12328.3	9098.06	10397.2	11253.8	11145.5	11696.2	10919.5	10867	10061.8	13221.9	9317.34	9167.39	9538.34	8415.04	9548.8	12167.3	10947.4	14475.4	11079.1	9794.91	9079.18	10124.5	10181.1	10335.5	11261.8	10288.4	9456.44	9090.08	8624.52	9366.18	9279.53
barnaseWT	308448	337766	475456	175965	438189	473666	493983	308732	310232	470499	675113	266396	288068	346112	388012	201214	5.05901e+06	4.10181e+06	6.08363e+06	2.87236e+06	401728	450278	375427	277076	5.17262e+06	6.16892e+06	6.40361e+06	2.96481e+06	353167	462939	854884	365708
P0DMV9;P0DMV8	2.27839e+06	2.02019e+06	2.41606e+06	1.85102e+06	3.01435e+06	3.4336e+06	4.07659e+06	2.85461e+06	3.04744e+06	2.79881e+06	3.027e+06	2.21172e+06	2.05448e+06	2.43359e+06	2.12204e+06	1.39606e+06	3.88677e+06	3.69265e+06	3.98966e+06	3.02255e+06	2.78107e+06	3.26634e+06	3.26416e+06	2.34063e+06	4.55109e+06	4.01494e+06	4.02994e+06	2.87856e+06	1.89415e+06	1.99457e+06	2.1869e+06	1.63483e+06
Q9NQ29	3693.23	2305.28	4612.67	3383.1	3877.83	2441.88	2707.3	3692.57	2863.88	2733.53	3718.38	3189.81	3364.51	2690.62	3115.48	4054.39	4787.2	7306.19	12568.8	5737.9	3016.48	2178.16	2763.91	3663.53	2677.36	1970.97	2798.3	3033.08	2839	2455.22	3872.36	3894.79
P23786	159879	140692	158394	197635	152717	125282	162966	178328	149371	121007	144880	181948	160137	123540	175716	193581	213358	176156	391567	291324	153120	114526	146821	188251	170194	127917	154435	196538	167132	149038	177179	200655
P49959	23158.8	23449.2	19920.6	25228.6	25882.8	25919.8	22046.4	26318	23124.6	23359.2	20529.3	22087.9	24222.8	26706.6	23389.8	24826.4	25671.4	27344.4	29585.8	26876.9	19684.4	24432.4	22725.2	24001.2	23435.8	25276.3	22553.8	24767.5	18054	23086.5	18612	23899.6
Q8N766	152318	169264	149368	157771	160243	168622	162862	161285	144250	164252	144814	150010	170147	167910	156863	163175	190060	207068	200409	232394	149445	164486	152383	163245	158965	168151	161782	151707	139598	161960	156265	149775
Q9BUP0	9751.07	11964.2	12109.7	29344.1	11113	16242	10382.6	27071.2	8705.7	11442	7929.64	23805.8	20228.7	20217.9	13794.6	34403.7	63782.7	89058.6	44060.3	99473.6	8371.39	14595.8	10456.8	27937.9	10254.5	13029.9	10892.3	26747	5092.22	11782.3	7784.94	21153.2
Q92485	4988.58	4625.03	4857.7	4028.79	4756.15	5181.15	5051.43	5735.87	4783.56	4915.89	5438.87	4525.23	4716.92	4590.37	4442.25	4611.94	4824.93	5548.93	6048.95	5772.93	5607.73	4697.06	3670.39	4813.07	2897.33	3595.74	4134.6	3755.29	3527.35	3500	2970.28	4002.37
Q9NZL4	12094.9	11954.1	12473.4	13782.2	11243.3	14081.2	16122	15878.9	13306.5	12561.1	13198.5	13882.3	14857.9	16194.7	12338.4	12215.5	13580.1	14534	14775.8	15693.3	13952.6	13711.8	11906.9	14652.1	11512.6	12910.8	11637.1	14845.4	9539.54	9605.01	10881.6	12743.1
Q8N8Y2	7939.23	6210.77	7742.34	7297.45	7216.25	5555.58	6350.61	6374.15	6015.83	6326.88	6315.05	6219.25	8725.66	5665.42	5615.29	6668.79	6153.03	5550.89	7404.81	6369.58	15996.2	8496.82	20066	14853	6003.16	5243.98	7553.48	6266.87	7840.31	6543.28	6669.4	7017.66
Q9Y676	44538.2	39431.7	29228.8	38103.9	53921.6	34533.2	35809.7	38107.2	38348.6	31421.3	30817.8	39514.1	52508.1	29085.2	34187.7	41928.9	39808.1	30175.9	28550.8	39045.9	220347	30191.4	214209	270806	49996.7	33225.4	29400.6	37902	47176.2	41176.5	33627.1	50723.6
Q9BW92	270886	198816	188698	226461	283491	173249	189877	228027	227724	172099	207287	239072	288907	165475	180802	247458	258811	191444	428779	273198	407862	518817	470028	430624	274547	195526	344825	262630	219899	168847	206658	249118
O75976	12077.5	8378.61	9234.55	7247.61	11502.6	8991.78	9412.98	7744.54	8982.72	6752.73	7753.84	7526.06	13114.7	7872.77	9859.15	8590	8058.41	7047.16	7958.7	8770.53	13681.8	30440.1	24034	27980.2	10275.8	6975.62	8337.69	7761.66	6880.21	8215.67	7500.09	7404.4
P24390	10735.5	8534.5	9024.93	7804.76	11803.2	9769.9	10411	9660.02	9520.1	8386.12	9938.03	11907.9	10382.4	8569.55	8448.47	6393.51	11206	9385.11	9179.87	6948.53	73139.5	117173	97062.7	100876	11360.4	7536.56	8988.58	8068.81	10137.3	8519.49	8925.98	8121.18
P55263	13407.3	15578	12206.9	12437.1	14806.9	16167.6	14044.8	14208.4	13712	14073.5	16164.2	10898.3	14038.2	16319.8	13958	11836.8	15283.1	15353.7	18124.3	12371.3	29251.7	31931.8	29107.1	26716.1	13050.1	13890.8	12554.7	12705	13612.2	14146.6	13231.9	13458
P26373	259895	269504	301878	229280	309719	455593	328989	386030	351401	530098	354655	526276	366120	352819	320657	233204	272558	210184	296610	223945	333231	656781	352485	589889	384034	507800	351847	399217	345615	301506	361754	298984
Q5T280	9619.18	21389.5	7298.48	13117.6	18211	23760.2	35998.3	23813.4	19389.7	20441.9	19533.3	61136	11130.4	13331.3	10318.2	11840.7	7897.95	13824	7501.75	9785.86	15553	26667.6	24114.9	55753.4	6293.57	15222	8400.86	6843.51	4822.92	14228.3	6944.91	10119.5
Q99832	458183	558140	450834	522993	4.89727e+06	2.60562e+06	1.40184e+06	2.27353e+06	3.37653e+06	2.35013e+06	1.81038e+06	2.07707e+06	564893	490461	451535	482226	472942	477549	552499	558390	6.28358e+06	3.38372e+06	2.23888e+06	2.87443e+06	1.04414e+06	776720	784989	768404	414306	415522	459547	633122
Q9UKU7	5986.36	4292.07	6833.75	12223.1	20747.2	19777.2	32859	43022.1	53222.4	21691.7	24968.2	47828.2	6458.01	3188.99	4726.96	8960.65	5030.11	3289.91	7831	12527.7	42377.8	30487.9	53601.9	73760.5	7299.89	3203	5479.26	13382.9	5995.21	3802.44	5168.32	7893.62
Q09161	69808	67991.7	63362.4	80991.3	60481.3	67451.4	60535.5	63806.9	59439	64263.2	62908.7	63362.9	69360.8	67103.1	71086.2	72217.8	59725	64050.9	73580.1	62756.9	123271	78078.4	71742	68820.6	61407.3	65722.1	67044.1	59538.8	49887.9	60705.3	55346.1	67030.6
Q1KMD3	168926	180535	187649	175456	142841	178161	175394	142882	171147	172387	161389	173987	137545	191944	172179	174163	189637	191734	186599	181383	233201	191237	231943	194768	200332	210290	170353	156901	123708	153023	132750	147758
Q14409;P32189	13015.9	12081.8	13457.7	13538.7	12638.6	13004.5	13518.1	12211.9	12028.3	12737.3	12039.4	13006.3	12801.2	13412.5	13705.7	14519.3	14548.9	12489.5	15579.7	13655.8	16310.9	13427.5	13701.6	13530.2	14451.2	13500.2	15906.1	12178.5	9604.7	11159.1	10313.9	12142.7
Q0VDF9	7597.31	7410.95	7017.07	6042.95	8258.64	7458.01	7591.1	7056.66	5249.57	5885.13	5373.99	4987.28	9771.15	7068.22	7281.5	5005.13	6927.77	6807.07	6967.46	7167.54	9119.36	8329	7935.71	6358.76	6766.91	6863.82	6376.95	5500.13	6019.66	6145.67	6076.41	6063.9
Q9UL26;Q13636	8377.3	10976.1	8695.16	6732.12	9902.21	9222.13	9527.45	9458.01	6797.64	9134.32	8234.04	8770.17	11255.7	8645.98	9331.59	8093.14	7673.8	7964.14	7613.23	7201.75	9380.75	9801.4	9357.47	8890.25	7645.79	9033.16	8266.77	8121.34	5836.53	7800.84	7166.26	7861.41
Q9BQ69	57494.5	52011.8	43294.9	53562.8	47731.5	36515.4	41234	33647.6	36014.8	29807.9	42966.4	29812.3	41819.8	32257.4	44193.3	37377.4	37605.3	34577.5	43362.6	34117.8	47207.7	38336.3	43755.9	42324.7	41284.3	30784.5	43297.3	32276	34091	29262.6	41136.8	30798.5
Q9Y6Y8	3034.05	3583.43	2875.39	3164.29	3571.02	4424.44	3327.17	3774.21	2288.67	2528.38	2846.67	2554.57	3001.77	2792.75	3554.9	3116.47	2117.38	3259.36	4213.83	3196.86	3082.52	3063.13	3082.96	3076.21	2739.49	3426.73	2903.64	3023.29	1701.82	2591.27	2513.11	2268.73
Q9NRX5	12025.6	13127	13613.9	11889.1	13532.3	12089.2	12366.9	11744.2	11094	11377.6	11285.2	11035.4	13470.4	11732.8	12639	13773.7	11781.8	12647.4	15044	13153.8	15342.4	11855.4	12840.4	12141.3	11959.1	11545.3	11744.1	11707.1	9389.64	9807.8	13080.8	10440.6
P21333	735902	802851	673896	679371	727400	704358	668805	778141	638575	639605	696770	673523	720892	645419	623985	644250	678368	668092	763921	736965	734959	729911	680625	741702	683553	641183	686038	665361	540238	524472	646514	664432
Q9Y5B9	366386	332754	302742	283829	346093	284080	275899	300503	319297	285885	346978	304691	345284	319023	290150	300646	306805	279873	381589	295318	393660	295197	293450	312230	301529	297938	326511	291039	186366	226325	257695	255983
P55010	49592.1	64876.2	37002.1	30714.1	36743.7	52258.8	34054.8	28525.9	63692.7	62161	44509.2	33660.7	23740.8	37757.5	24407.4	17479.2	49791.4	57862.4	38426.7	29229.2	80265.5	78207.5	49229.8	35432.4	43641.8	52111.2	30882	24762.8	13282.5	28710.4	12200.9	13501.7
Q99627	85130.7	78371.9	108678	30589.5	71649.9	118771	111356	31869.2	122452	138633	90652.7	35641.6	27881.6	45237	53643.6	13546.4	117054	115270	92399.3	30958.7	136083	192542	216585	43270.9	80440.3	100460	79275.4	24701.2	12369	9517.92	10919	8758.7
O43657	115438	132241	153395	83655.3	89863.9	136644	156479	83485.6	123847	179608	132681	104621	67704.3	107787	94549.1	62174.3	135696	118778	156478	95868.9	113315	248531	239386	130188	91086.6	153256	129139	78847.1	63404.6	83690.7	60089.3	50228.2
Q8TDD1	266747	196407	266360	184638	221590	183755	267314	144310	299331	214667	248890	171866	173648	165700	176828	130880	298450	211100	249470	178166	228617	188533	270950	160168	298904	200562	232995	160522	125424	158331	146865	107385
P00374;Q86XF0	22555	20149.3	24963.7	15626.5	27474.8	24998.1	28353.1	22262	24141.6	20347.1	27038.2	19960.8	15625.3	14524	19367	11705	24276.5	22780.9	28051.1	21557.7	31958.1	30504.6	34523.7	24530.5	25922.9	25021.5	26201.5	17636.5	9746.98	9988.67	14426.8	11817.1
P04792	220613	192330	259376	138252	269430	235146	322178	174000	290939	212909	357316	191389	139039	120406	165432	96582.9	357338	265716	416085	244728	294796	246523	346289	225752	330105	229687	328803	188149	75672.7	83165.6	124732	64605.2
P60903	46076	35552.4	28154.8	32540.3	42367.1	38791.6	29808.5	40464.6	56312.9	50792.6	43362.2	75301.9	45520.6	42315.1	28926.1	32855.3	42811.4	45667.1	44620.2	42811.4	52557.1	50421	46783.7	54585.5	41269.3	37720.3	35009.2	33059.2	19744.3	23900.5	23932	26811.1
P56192	212370	188783	125133	237953	257705	229961	151130	249555	235516	238497	218471	330726	160179	136988	74856.1	215655	201874	169696	195783	320408	368875	335407	260066	355578	174846	181356	114180	253697	89936	104331	60617.9	245803
O60493	79536.4	88788.2	65043.6	76360.6	85090.4	88238.3	72997.1	79860.1	73765.9	76272.6	68211.2	69646.2	85052.4	73391.1	58035.9	63207.2	82856.8	79957.5	73617.7	79235.2	80331.8	90387.8	75970.8	80143.9	90613.1	83143.3	68279.7	72983.2	65628.6	64134.9	59870.9	60327.6
Q9BQA1	33759.7	21175.1	15826.9	18271.3	31414.4	21309.1	19751.6	21407.6	34943.4	28165.7	17504.6	18576.6	27022	17368.2	14978.3	12427	38762.8	24610.5	20136.1	21725.3	41446.6	34676.3	21783.6	29743	28714.1	25620.4	17636.9	18081.3	16920.4	8661.52	13992.4	10987.3
Q12893	11879.9	8474.75	8753.99	5907.32	11023.1	5259.99	7470.25	6127.64	14093.3	7584.31	9229.98	6012.32	6602.69	3420.31	4458.71	3353.11	11624.2	5218.25	7365.53	5254.09	18772	7012.47	11669.9	9225.17	10443.9	5455.33	6956.01	4968.76	1924.36	1927.83	1845.64	1684.73
Q9HB71	370514	235918	265800	269088	367032	275224	275278	330619	328906	233863	288797	281632	329034	259829	194599	208189	384003	325646	360050	345116	503411	389388	370838	378338	362220	273600	297477	290695	168758	159640	168788	234678
Q05639	23002.8	26851.6	17345.4	24218.7	22439.4	27209.8	21337.2	25358	26290	29307.3	23038.8	28025.6	19567.5	23331.5	14916.9	18697	24990.5	27735.3	22679.1	27266.7	23997.3	32225.9	27102.5	29113.1	19131.1	25615.6	19246.6	22924.1	11021	15419	11778	13760
O00425	19011.7	32530.9	17556.1	35244	14988.6	29653.4	17647.7	30097.5	20616.6	32361.6	17037.4	35430.1	10380.8	21641.7	9983.25	15591.5	21269.5	35695.5	19381.1	32339.2	25992.8	42300	24085.9	56742	17639.2	29758.1	15288.9	33028.5	5167.75	13739.6	6671.13	10160.9
O15235	48328.6	67411	46812.3	59458.1	42925.7	62629.9	41589	62623.2	49450.1	64170.2	48734.4	70267	34085.4	41921.7	36455.9	45118	46766	56373.3	48489.3	56986.5	59086.3	68441.7	53993.5	75919.9	43920.9	58993.5	42247.4	54836.8	20324	37603.2	36617.8	41749.6
Q9NWT1	28642	41118.4	32314	27181.6	24982.3	38124.2	29857.3	26465.3	21461.3	38152.4	29155.2	27851.9	16248.6	24704.6	20838.6	21562.5	22151	42456.8	31722.4	30559.4	38111.5	39113.3	35506.8	29295.4	13962.5	38653.8	27505.1	29898.9	7029.97	21125.5	16514.1	21386.8
Q04323	92068.8	193609	66602.7	51879.2	92664.8	73230.5	45713.3	57825.2	45451.2	107758	74019.5	78553.6	50846.4	53609.4	33053.6	35519.2	49761.9	102085	93026	82752.7	120303	152102	73381.5	102964	39737.5	84110.2	67499.9	64572	13417.3	23063.7	25335.4	17320.4
P08133	166886	194277	153204	158076	161759	189238	160122	159723	166343	228011	153015	196943	137736	161191	134241	103662	169884	233765	160301	169485	208192	312122	160487	209859	144037	180392	149871	147661	83640.9	93720.5	145566	103748
O14880	107245	96872.2	118170	153944	93126.2	126274	110309	140409	112302	123439	83983.3	161888	86292.1	107735	106975	84463.8	146634	162136	118923	244360	148489	236406	163424	392394	178917	148505	110061	199236	108475	83134.3	89631.1	54427.9
barnase8A	2.90742e+06	2.72854e+06	3.32879e+06	2.46308e+06	3.7707e+06	3.73328e+06	7.17924e+06	2.27319e+06	5.55619e+06	5.75288e+06	1.05992e+07	3.60062e+06	1.20414e+06	1.44586e+06	1.38586e+06	874031	1.31042e+06	1.79608e+06	1.21539e+06	1.41914e+06	4.87827e+06	4.32874e+06	1.15735e+07	2.70719e+06	2.17628e+06	2.27389e+06	2.64487e+06	1.82505e+06	339745	378167	590579	429600
Q9Y3A3	25357.2	20547.6	20674.2	26763.9	22088.9	20564.9	14571.5	23457	26031.5	25124.9	22300.8	30790.7	9163.36	8882.71	12537.8	12710.3	24397.9	23932.4	22558.3	25830.2	33146.2	32804.4	22608.9	38026.3	16971.3	17328.3	17245	24033.9	5645.21	3813.97	9420.76	10734.9
venus;CON__Q9U6Y5	6.24598e+06	5.85609e+06	5.54898e+06	6.52482e+06	5.19356e+06	4.88613e+06	5.65776e+06	6.19273e+06	7.39045e+06	6.45135e+06	5.18235e+06	8.31397e+06	2.24495e+06	2.42908e+06	2.54229e+06	2.68794e+06	7.28846e+06	5.21412e+06	6.09365e+06	7.48958e+06	8.67036e+06	8.81741e+06	1.01002e+07	1.09922e+07	5.42516e+06	5.24827e+06	5.21593e+06	5.88513e+06	708434	688211	995569	966671
mTFP1	2.0127e+07	1.48371e+07	2.05227e+07	1.16185e+07	1.54144e+07	1.58141e+07	1.90308e+07	2.33176e+07	1.92904e+07	2.37719e+07	2.24012e+07	2.48049e+07	6.33562e+06	6.6155e+06	7.70295e+06	5.31706e+06	1.99059e+07	2.77521e+07	2.44749e+07	2.8436e+07	2.77278e+07	3.84009e+07	3.40064e+07	4.75576e+07	1.41175e+07	1.65627e+07	1.81396e+07	2.22201e+07	1.6742e+06	1.86024e+06	2.4668e+06	2.04395e+06
Q92917	5448.26	4476.16	9896.65	6546.33	5193.29	10492.1	12301.7	6079.53	8005.37	10097.3	10965.7	8480.25	2881.47	3401.03	6695.87	3221.89	8514.24	7220.66	8860.53	6426.96	8590.23	14313.5	23331.3	9532.67	8346.41	8126.8	8997.4	5375.89	737.666	744.223	1736.69	1772.15
Q3KP44	79564.1	22945.8	111990	103549	38948.3	80485.7	123072	70052.9	146088	85792.5	65323.6	89710.2	11163.7	38436.1	64180.7	37210.1	134834	86572.1	47540.9	93673.3	101207	132688	239006	168669	136330	87221.5	76753.5	102062	7186.19	12695.6	12782.3	7301.06
Q8WXX5	187917	260613	225366	798455	151063	49322.7	113714	176866	147951	494701	223422	883483	148602	59047.5	149943	164050	118081	48191.7	167960	145185	148188	57021.6	123602	178073	149276	483378	210379	885172	134894	45364.6	105179	207592
Q92783	30229.5	25095.1	16892.3	48701.2	17904.7	12257.7	21686.6	19769.7	24454.5	26237.7	5212.77	41912.9	8479.37	5689.55	9290.92	10457.6	6283.64	4254.38	5536.27	9060.28	5541.66	3907.98	2782.91	9934.08	27342.5	29590.2	6315.83	46121.5	3999.51	2182.99	3627.3	6188.24
Q9H8S9;Q7L9L4	29024.3	40937.7	24988.1	58328.2	15105.2	20536.3	9658.47	24499.1	35200	74512.1	24937	66956.8	18182.3	24373.1	8878.56	17262.8	12129.9	22434.2	13047.6	19532.5	15708.8	18358.5	8961.61	19732	30280.8	70892.2	24260	67319.4	8615.98	14091.7	9415.59	18684.1
Q13523	70716.9	82694.6	73452.8	71091.4	62229.8	60218.5	57376.2	61077.5	65035.7	84439.6	70780.1	73375.9	74911.9	63414.6	71380.6	73954	52702.7	55111.8	64116.2	68221.9	64875	60052.9	58830.3	69104.9	66552.6	80757.2	65042.1	65383.7	50154	58596.3	70920	66698
P36578	702929	1.51939e+06	619017	625932	603140	507479	536424	448635	667121	1.1262e+06	653016	653748	634479	526546	566884	430070	563132	470325	496676	416830	577987	485922	467164	420695	729092	1.01981e+06	613657	556923	615331	516489	629392	512061
P27144	423215	394173	506816	1.18586e+06	290992	476035	481737	853765	555806	602077	482213	1.13031e+06	197769	330149	285250	453522	74921.7	90355.2	129712	42095.9	127921	148119	104530	43774	70870.6	70099.2	119693	51870.6	63850.6	92020	124999	44842.8
barnase9S	3.13906e+06	984817	2.0873e+06	1.06971e+06	99286.6	82888.4	54949.1	32541.4	94270.1	78379.9	93049.3	43591.2	2.01732e+06	1.08339e+06	1.65098e+06	1.67887e+06	63440.5	66529.7	68557.8	41956.9	449060	193836	242087	129410	90593.2	80126.1	77479.4	36433.6	62632.1	73828.9	68084.5	32776.8
P84090	283538	296900	300775	277806	260101	266020	280825	223800	265766	285614	292545	265605	308800	300817	334191	283982	250236	257239	252149	229969	268875	256086	265128	225650	272138	271028	273085	238896	249159	301990	222864	246263
Q9Y2Q9	111736	80535.6	76067.1	100671	69922.9	51984.6	46736.1	52476.4	57639.1	50305.5	41266.1	51955.2	69339.8	54850.6	48678.4	59383.6	57875.6	52883.5	49730.3	56251.9	59594.7	54960.9	36470.1	55168.7	71274.3	56231	48307.3	53056.1	62092.7	56366.4	48770.1	56899.4
O75643	774749	816223	717269	684862	730719	623061	614251	622196	698475	700963	717841	696428	813673	714860	682311	706665	690274	652697	683614	668086	716087	630126	599058	625218	704769	675368	733438	632303	599607	636368	639131	635541
Q9Y2W1	484644	381643	384628	328811	359207	321640	255156	243575	359380	347987	329586	313977	428001	358377	362129	342896	319760	299224	273663	262650	364592	319701	263748	252026	360459	337946	308979	273066	340321	356906	340552	317139
P99999;CON__P62894	648815	685579	640212	646311	652601	484445	492763	565751	743765	720310	802015	706384	1.04927e+06	662756	612367	771363	733299	851411	774701	930014	610343	538229	527164	575002	802027	913985	824556	852469	713254	828582	857556	852724
P48723	10981	8187.29	9998	10825.7	9207.38	3358.55	5286.06	3292.25	7485.79	4492.07	5918.49	5777.6	10506.1	3026.66	5597.4	3259.47	14081.3	8071.35	12384.6	15001	8310.6	3258.45	5184.89	3985.62	8046.19	3387.08	5450.42	4918	19961.5	15057.5	21770.5	30292.4
P30519	136563	161572	122176	115416	133011	113626	99628.6	110905	113251	117561	119947	124354	149195	106821	116420	126641	149935	142880	123319	140333	127363	104227	99412.3	111341	121971	110260	119477	111587	127370	144228	138327	149669
O00567	631525	627317	552185	607737	585978	569674	496246	518997	589221	600927	540149	573753	616132	575482	516421	580084	542761	543329	493919	545020	580667	556279	490866	548421	607842	605211	533409	572351	645353	729252	632063	671569
P61619	253868	240036	232452	234080	243029	203813	199927	203633	228061	212198	240249	199832	249892	222831	213369	234355	221197	203189	241594	203107	229573	193111	197384	201986	266390	229270	228100	213919	252137	246091	268069	235468
P02786;Q9UP52	549121	654617	527026	544289	540025	579436	508426	508700	438366	528238	494563	471593	537399	534753	522783	517550	442946	502673	529894	487849	486169	481499	452786	467426	491261	512932	462884	466078	491830	589123	557742	562942
P10586;P23468	25178.2	30817.7	20854.8	23862.1	20134.2	19866.5	19316.1	21219.9	21444.7	22036.7	19929.1	22368.2	22654.7	23546.8	19920.3	24496.9	23266.6	22855.7	23528.9	23415.3	21068.2	21763.2	19229.3	22212.1	21693.9	24040.3	21181.7	19859.7	24998	22587	27128.4	25278.6
P07305	130350	122661	123175	150547	101375	100865	98912	107578	140193	134891	131036	169672	121463	112082	124665	125706	103709	102902	98411.8	119508	96476.7	91848.5	94289.2	116983	121038	113281	114241	129085	134421	152866	120061	168461
Q9BPU6	213827	244012	266387	272847	197890	262274	236476	245047	256625	268820	258205	278846	202969	257789	286633	281592	193630	220050	189090	236183	191890	221708	228199	241353	251437	266325	260304	261767	286835	335930	322998	349062
P16403;Q02539;P22492;P16401	1.13113e+06	1.38586e+06	1.70237e+06	1.96424e+06	960998	1.49297e+06	1.33637e+06	1.38003e+06	1.45786e+06	1.70526e+06	1.61726e+06	2.55357e+06	1.24091e+06	1.25625e+06	1.46241e+06	1.65526e+06	1.01158e+06	1.16685e+06	1.19876e+06	1.77717e+06	919700	1.43955e+06	1.52851e+06	1.46346e+06	1.52555e+06	1.55399e+06	1.56778e+06	1.83168e+06	1.67247e+06	2.0293e+06	2.30273e+06	3143669
O75947	792233	885545	905394	811803	771114	868044	801963	716447	759293	855270	829646	754549	848165	911527	980147	885540	732489	793191	800273	751248	716032	830151	809625	778883	824373	897005	853522	736328	854563	1.03387e+06	1.00065e+06	873227
O76021	811407	784321	870518	775211	701361	739053	744724	630088	801024	805261	786588	746175	801617	868825	885229	765283	745187	671055	736679	697197	707577	841626	757166	673902	903058	922558	788500	705009	953062	1.02936e+06	888066	902602
P22087	518531	508841	574661	512747	477882	485574	517101	421340	499708	539163	565031	457028	497639	545383	594387	511550	469041	500534	476537	457648	494873	501676	519624	465253	534724	578337	548601	479862	580374	695767	652202	573771
Q16629	358600	246638	357859	276832	203581	227840	245660	181172	245349	200512	226166	193160	194398	206813	260433	201991	224325	191841	212254	197710	188016	191165	220627	173626	286161	219625	237695	202111	268594	232743	268778	220616
Q86V35	16084.3	14358.3	15744	16789.3	14861.3	15918.3	15333.6	15221.3	14567.2	13932.7	13575.1	12225.5	16644.6	15155.3	15928.3	15985	13114.5	12472.2	13519.7	14972.4	14080.2	13227.7	13499.7	13191.1	15985.4	14483.7	14944.7	14365	16355	16594.4	16364.9	16145.4
Q00325	802346	676014	753248	698233	728938	726227	781264	631302	703813	691898	629087	631462	751268	755172	830400	734573	719663	655202	618683	660672	692932	703853	728087	659176	821914	760170	670779	685440	833834	840565	860429	796947
Q8NBS9	313463	240667	325993	305748	394718	343422	388624	342637	374758	288405	334599	296695	296901	266469	354483	313611	301652	238118	269117	275747	378297	305811	359177	319170	344260	246357	295991	270569	388901	311524	357588	349239
Q9NVI7	422495	470241	528338	562857	1.13793e+06	861370	516124	869908	433702	460234	471036	545036	428027	451728	574115	587176	434610	408470	502150	530997	408829	432587	507495	527906	523443	487677	499379	514849	497987	516304	593682	606060
P40939	1.53512e+06	1.80622e+06	1.66878e+06	1.76327e+06	1.73173e+06	3.40569e+06	2.08888e+06	5.88797e+06	1.43615e+06	1.76716e+06	1.51986e+06	1.63544e+06	1.43987e+06	1.81821e+06	1.65918e+06	1.88948e+06	1.39314e+06	1.68611e+06	1.55509e+06	1.7416e+06	1.37592e+06	1.64067e+06	1.57307e+06	1.71833e+06	1.48113e+06	1.82833e+06	1.61211e+06	1.69881e+06	1.52142e+06	2.03456e+06	1.65188e+06	1.80046e+06
P61088;Q5JXB2	103144	110433	97109.4	103292	154649	143256	122116	148717	104370	90600.7	94430.8	99332.9	135461	122570	98485	97341.3	107043	110054	125115	111666	101235	97920.7	89066.6	102168	104695	106973	108880	103307	94699.1	103777	132747	122347
P06307	1430.19	1966.33	1842.86	1625.15	4873.8	4474.93	7934.88	3624.56	1261.55	1244.39	1089.79	945.061	2117.25	1537.85	2653.14	2245.38	1071.41	970.325	1783.22	1384.8	1470.83	1124.99	1256.42	788.389	2671.21	1093.82	2134.31	1453.18	1845.68	1514.15	1891.42	1672.93
Q13243	21498	19268.9	25774.2	23240.5	36965	32651.5	36189.1	34879.7	20837.6	17593.8	25174.1	21671.8	26898.8	22616.8	26572.9	23764	20848.1	19391.8	28895.6	22692.9	23622.1	16208.6	25103.3	19457.9	25999.4	20125.3	29609.6	23751.1	24185.1	21925.2	30774.3	30212.2
Q14566	203858	267504	254374	266155	276286	302401	291939	313386	198598	218895	275128	243234	267756	267145	238857	272139	257928	318941	330346	339583	239349	261034	269240	298407	281110	305309	316001	301853	267227	362684	338684	366120
Q02978	232026	252108	264050	252886	245560	223821	252405	247093	218471	227774	243089	257833	243680	233349	258477	273053	236655	228022	260217	270050	234781	233260	243069	257727	258731	241963	252292	279633	256884	274354	303664	316856
P84077;P61204	136732	125863	145245	188963	168165	176189	235566	219225	160780	124616	141677	143825	148220	172847	161937	161709	203255	192147	186123	220088	168436	159038	169073	192537	189982	162043	170279	182281	164960	167268	181951	185945
O15498	10218	12050	11835.9	13239.8	12124.1	15289.4	13992.7	14564.8	11318.6	11095.6	11373.2	11705.3	12709.2	16736.9	14402.7	13761.9	13918.5	15286.5	13797.4	12187.4	9824.23	11286	11094.7	12174	13891	11703.7	12440.6	11727.2	12355.1	14326	14156	15786.8
P67809;Q9Y2T7	155476	121425	122036	192371	165108	172654	153464	208365	157092	139497	115326	155589	163980	186262	138922	157489	152486	148572	127514	170889	144679	145009	129947	154059	170859	146219	124723	161563	206477	210999	188088	253612
P46781	323188	291479	299552	316357	314171	288893	323310	317646	359305	250860	268356	294202	385463	360564	362900	351188	345763	255070	278974	315147	291978	280685	267817	280546	382140	294556	278831	279692	383319	317601	339747	393159
P13987	56100.8	53093.7	57475.1	56403.5	51045.1	42175.4	46179.2	53289.2	59379.1	46084.2	51893.2	64551.1	64375.7	58160.3	62552.6	69903.2	63192	44355.2	53106.4	66690.1	47553.1	45395.9	45240.6	54145.2	64678.6	55370.1	57206.4	59524.6	60764.9	54005.5	59345.2	71141.9
P61247	781399	726204	777632	748265	743374	794065	879612	809764	797746	725773	769951	733966	803058	861994	858397	733274	792923	734055	866206	737851	754052	741816	754360	703122	898738	790521	811693	712286	918191	874704	903120	969019
Q8N5M9	60777.9	65196.7	66948.4	59531.7	70249.4	66502.5	60342.4	50968.9	67431.3	65039.5	60314.2	52049.8	65754.3	69805.2	69661.6	63505.2	73648.3	71934.7	75573.2	62282.6	66425.1	65685.3	63675.8	57422.9	78888.6	70706.4	66747	58378.1	85079.4	85088.2	76519.3	75057.3
Q8NCN5	21713.5	20773.2	22498.2	25007.8	25345	26938.1	24840.5	22238.4	25023.8	19951.4	22140	21444.8	18871.1	24317.9	22725.3	24986.8	25713.7	20720.6	23502.1	24072.2	20706.2	18908.8	20012.7	20423.1	30393.8	27468.4	27350.7	24190.1	25702.8	24082.6	24823.6	24685.3
P33992	202090	229000	195530	189166	213824	214096	222011	216752	212141	195523	185494	187244	232646	202450	207778	194791	232220	207389	207311	231440	211521	189093	206914	209320	267885	228199	224829	224236	239549	228004	223487	242783

## Sheet: remove_barnase_5
Proteins	3S_1	3S_2	3S_3	3S_4	4Y_1	4Y_2	4Y_3	4Y_4	8ala_1	8ala_2	8ala_3	8ala_4	9S_1	9S_2	9S_3	9S_4	Ex4_1	Ex4_2	Ex4_3	Ex4_4	FY_1	FY_2	FY_3	FY_4	L14A_1	L14A_2	L14A_3	L14A_4	WT_1	WT_2	WT_3	WT_4
Q96I25	47638.7	56235.7	59695.9	53882.1	40246.2	49395.9	53906.4	49701.9	79227.7	57927.9	92408	61899.5	55328.2	63729.1	59498	56026.2	61826.6	43460.2	72280.7	58533.4	33798.3	46899.6	52891.7	60760.4	92876	69303.8	94308.8	58722.4	61813.6	56780.5	65791.9	54045.7
P49674	10607.9	12328.3	9098.06	10397.2	11253.8	11145.5	11696.2	10919.5	10867	10061.8	13221.9	9317.34	9167.39	9538.34	8415.04	9548.8	12167.3	10947.4	14475.4	11079.1	9794.91	9079.18	10124.5	10181.1	10335.5	11261.8	10288.4	9456.44	9090.08	8624.52	9366.18	9279.53
P0DMV9;P0DMV8	2.27839e+06	2.02019e+06	2.41606e+06	1.85102e+06	3.01435e+06	3.4336e+06	4.07659e+06	2.85461e+06	3.04744e+06	2.79881e+06	3.027e+06	2.21172e+06	2.05448e+06	2.43359e+06	2.12204e+06	1.39606e+06	3.88677e+06	3.69265e+06	3.98966e+06	3.02255e+06	2.78107e+06	3.26634e+06	3.26416e+06	2.34063e+06	4.55109e+06	4.01494e+06	4.02994e+06	2.87856e+06	1.89415e+06	1.99457e+06	2.1869e+06	1.63483e+06
Q9NQ29	3693.23	2305.28	4612.67	3383.1	3877.83	2441.88	2707.3	3692.57	2863.88	2733.53	3718.38	3189.81	3364.51	2690.62	3115.48	4054.39	4787.2	7306.19	12568.8	5737.9	3016.48	2178.16	2763.91	3663.53	2677.36	1970.97	2798.3	3033.08	2839	2455.22	3872.36	3894.79
P23786	159879	140692	158394	197635	152717	125282	162966	178328	149371	121007	144880	181948	160137	123540	175716	193581	213358	176156	391567	291324	153120	114526	146821	188251	170194	127917	154435	196538	167132	149038	177179	200655
P49959	23158.8	23449.2	19920.6	25228.6	25882.8	25919.8	22046.4	26318	23124.6	23359.2	20529.3	22087.9	24222.8	26706.6	23389.8	24826.4	25671.4	27344.4	29585.8	26876.9	19684.4	24432.4	22725.2	24001.2	23435.8	25276.3	22553.8	24767.5	18054	23086.5	18612	23899.6
Q8N766	152318	169264	149368	157771	160243	168622	162862	161285	144250	164252	144814	150010	170147	167910	156863	163175	190060	207068	200409	232394	149445	164486	152383	163245	158965	168151	161782	151707	139598	161960	156265	149775
Q9BUP0	9751.07	11964.2	12109.7	29344.1	11113	16242	10382.6	27071.2	8705.7	11442	7929.64	23805.8	20228.7	20217.9	13794.6	34403.7	63782.7	89058.6	44060.3	99473.6	8371.39	14595.8	10456.8	27937.9	10254.5	13029.9	10892.3	26747	5092.22	11782.3	7784.94	21153.2
Q92485	4988.58	4625.03	4857.7	4028.79	4756.15	5181.15	5051.43	5735.87	4783.56	4915.89	5438.87	4525.23	4716.92	4590.37	4442.25	4611.94	4824.93	5548.93	6048.95	5772.93	5607.73	4697.06	3670.39	4813.07	2897.33	3595.74	4134.6	3755.29	3527.35	3500	2970.28	4002.37
Q9NZL4	12094.9	11954.1	12473.4	13782.2	11243.3	14081.2	16122	15878.9	13306.5	12561.1	13198.5	13882.3	14857.9	16194.7	12338.4	12215.5	13580.1	14534	14775.8	15693.3	13952.6	13711.8	11906.9	14652.1	11512.6	12910.8	11637.1	14845.4	9539.54	9605.01	10881.6	12743.1
Q8N8Y2	7939.23	6210.77	7742.34	7297.45	7216.25	5555.58	6350.61	6374.15	6015.83	6326.88	6315.05	6219.25	8725.66	5665.42	5615.29	6668.79	6153.03	5550.89	7404.81	6369.58	15996.2	8496.82	20066	14853	6003.16	5243.98	7553.48	6266.87	7840.31	6543.28	6669.4	7017.66
Q9Y676	44538.2	39431.7	29228.8	38103.9	53921.6	34533.2	35809.7	38107.2	38348.6	31421.3	30817.8	39514.1	52508.1	29085.2	34187.7	41928.9	39808.1	30175.9	28550.8	39045.9	220347	30191.4	214209	270806	49996.7	33225.4	29400.6	37902	47176.2	41176.5	33627.1	50723.6
Q9BW92	270886	198816	188698	226461	283491	173249	189877	228027	227724	172099	207287	239072	288907	165475	180802	247458	258811	191444	428779	273198	407862	518817	470028	430624	274547	195526	344825	262630	219899	168847	206658	249118
O75976	12077.5	8378.61	9234.55	7247.61	11502.6	8991.78	9412.98	7744.54	8982.72	6752.73	7753.84	7526.06	13114.7	7872.77	9859.15	8590	8058.41	7047.16	7958.7	8770.53	13681.8	30440.1	24034	27980.2	10275.8	6975.62	8337.69	7761.66	6880.21	8215.67	7500.09	7404.4
P24390	10735.5	8534.5	9024.93	7804.76	11803.2	9769.9	10411	9660.02	9520.1	8386.12	9938.03	11907.9	10382.4	8569.55	8448.47	6393.51	11206	9385.11	9179.87	6948.53	73139.5	117173	97062.7	100876	11360.4	7536.56	8988.58	8068.81	10137.3	8519.49	8925.98	8121.18
P55263	13407.3	15578	12206.9	12437.1	14806.9	16167.6	14044.8	14208.4	13712	14073.5	16164.2	10898.3	14038.2	16319.8	13958	11836.8	15283.1	15353.7	18124.3	12371.3	29251.7	31931.8	29107.1	26716.1	13050.1	13890.8	12554.7	12705	13612.2	14146.6	13231.9	13458
P26373	259895	269504	301878	229280	309719	455593	328989	386030	351401	530098	354655	526276	366120	352819	320657	233204	272558	210184	296610	223945	333231	656781	352485	589889	384034	507800	351847	399217	345615	301506	361754	298984
Q5T280	9619.18	21389.5	7298.48	13117.6	18211	23760.2	35998.3	23813.4	19389.7	20441.9	19533.3	61136	11130.4	13331.3	10318.2	11840.7	7897.95	13824	7501.75	9785.86	15553	26667.6	24114.9	55753.4	6293.57	15222	8400.86	6843.51	4822.92	14228.3	6944.91	10119.5
Q99832	458183	558140	450834	522993	4.89727e+06	2.60562e+06	1.40184e+06	2.27353e+06	3.37653e+06	2.35013e+06	1.81038e+06	2.07707e+06	564893	490461	451535	482226	472942	477549	552499	558390	6.28358e+06	3.38372e+06	2.23888e+06	2.87443e+06	1.04414e+06	776720	784989	768404	414306	415522	459547	633122
Q9UKU7	5986.36	4292.07	6833.75	12223.1	20747.2	19777.2	32859	43022.1	53222.4	21691.7	24968.2	47828.2	6458.01	3188.99	4726.96	8960.65	5030.11	3289.91	7831	12527.7	42377.8	30487.9	53601.9	73760.5	7299.89	3203	5479.26	13382.9	5995.21	3802.44	5168.32	7893.62
Q09161	69808	67991.7	63362.4	80991.3	60481.3	67451.4	60535.5	63806.9	59439	64263.2	62908.7	63362.9	69360.8	67103.1	71086.2	72217.8	59725	64050.9	73580.1	62756.9	123271	78078.4	71742	68820.6	61407.3	65722.1	67044.1	59538.8	49887.9	60705.3	55346.1	67030.6
Q1KMD3	168926	180535	187649	175456	142841	178161	175394	142882	171147	172387	161389	173987	137545	191944	172179	174163	189637	191734	186599	181383	233201	191237	231943	194768	200332	210290	170353	156901	123708	153023	132750	147758
Q14409;P32189	13015.9	12081.8	13457.7	13538.7	12638.6	13004.5	13518.1	12211.9	12028.3	12737.3	12039.4	13006.3	12801.2	13412.5	13705.7	14519.3	14548.9	12489.5	15579.7	13655.8	16310.9	13427.5	13701.6	13530.2	14451.2	13500.2	15906.1	12178.5	9604.7	11159.1	10313.9	12142.7
Q0VDF9	7597.31	7410.95	7017.07	6042.95	8258.64	7458.01	7591.1	7056.66	5249.57	5885.13	5373.99	4987.28	9771.15	7068.22	7281.5	5005.13	6927.77	6807.07	6967.46	7167.54	9119.36	8329	7935.71	6358.76	6766.91	6863.82	6376.95	5500.13	6019.66	6145.67	6076.41	6063.9
Q9UL26;Q13636	8377.3	10976.1	8695.16	6732.12	9902.21	9222.13	9527.45	9458.01	6797.64	9134.32	8234.04	8770.17	11255.7	8645.98	9331.59	8093.14	7673.8	7964.14	7613.23	7201.75	9380.75	9801.4	9357.47	8890.25	7645.79	9033.16	8266.77	8121.34	5836.53	7800.84	7166.26	7861.41
Q9BQ69	57494.5	52011.8	43294.9	53562.8	47731.5	36515.4	41234	33647.6	36014.8	29807.9	42966.4	29812.3	41819.8	32257.4	44193.3	37377.4	37605.3	34577.5	43362.6	34117.8	47207.7	38336.3	43755.9	42324.7	41284.3	30784.5	43297.3	32276	34091	29262.6	41136.8	30798.5
Q9Y6Y8	3034.05	3583.43	2875.39	3164.29	3571.02	4424.44	3327.17	3774.21	2288.67	2528.38	2846.67	2554.57	3001.77	2792.75	3554.9	3116.47	2117.38	3259.36	4213.83	3196.86	3082.52	3063.13	3082.96	3076.21	2739.49	3426.73	2903.64	3023.29	1701.82	2591.27	2513.11	2268.73
Q9NRX5	12025.6	13127	13613.9	11889.1	13532.3	12089.2	12366.9	11744.2	11094	11377.6	11285.2	11035.4	13470.4	11732.8	12639	13773.7	11781.8	12647.4	15044	13153.8	15342.4	11855.4	12840.4	12141.3	11959.1	11545.3	11744.1	11707.1	9389.64	9807.8	13080.8	10440.6
P21333	735902	802851	673896	679371	727400	704358	668805	778141	638575	639605	696770	673523	720892	645419	623985	644250	678368	668092	763921	736965	734959	729911	680625	741702	683553	641183	686038	665361	540238	524472	646514	664432
Q9Y5B9	366386	332754	302742	283829	346093	284080	275899	300503	319297	285885	346978	304691	345284	319023	290150	300646	306805	279873	381589	295318	393660	295197	293450	312230	301529	297938	326511	291039	186366	226325	257695	255983
P55010	49592.1	64876.2	37002.1	30714.1	36743.7	52258.8	34054.8	28525.9	63692.7	62161	44509.2	33660.7	23740.8	37757.5	24407.4	17479.2	49791.4	57862.4	38426.7	29229.2	80265.5	78207.5	49229.8	35432.4	43641.8	52111.2	30882	24762.8	13282.5	28710.4	12200.9	13501.7
Q99627	85130.7	78371.9	108678	30589.5	71649.9	118771	111356	31869.2	122452	138633	90652.7	35641.6	27881.6	45237	53643.6	13546.4	117054	115270	92399.3	30958.7	136083	192542	216585	43270.9	80440.3	100460	79275.4	24701.2	12369	9517.92	10919	8758.7
O43657	115438	132241	153395	83655.3	89863.9	136644	156479	83485.6	123847	179608	132681	104621	67704.3	107787	94549.1	62174.3	135696	118778	156478	95868.9	113315	248531	239386	130188	91086.6	153256	129139	78847.1	63404.6	83690.7	60089.3	50228.2
Q8TDD1	266747	196407	266360	184638	221590	183755	267314	144310	299331	214667	248890	171866	173648	165700	176828	130880	298450	211100	249470	178166	228617	188533	270950	160168	298904	200562	232995	160522	125424	158331	146865	107385
P00374;Q86XF0	22555	20149.3	24963.7	15626.5	27474.8	24998.1	28353.1	22262	24141.6	20347.1	27038.2	19960.8	15625.3	14524	19367	11705	24276.5	22780.9	28051.1	21557.7	31958.1	30504.6	34523.7	24530.5	25922.9	25021.5	26201.5	17636.5	9746.98	9988.67	14426.8	11817.1
P04792	220613	192330	259376	138252	269430	235146	322178	174000	290939	212909	357316	191389	139039	120406	165432	96582.9	357338	265716	416085	244728	294796	246523	346289	225752	330105	229687	328803	188149	75672.7	83165.6	124732	64605.2
P60903	46076	35552.4	28154.8	32540.3	42367.1	38791.6	29808.5	40464.6	56312.9	50792.6	43362.2	75301.9	45520.6	42315.1	28926.1	32855.3	42811.4	45667.1	44620.2	42811.4	52557.1	50421	46783.7	54585.5	41269.3	37720.3	35009.2	33059.2	19744.3	23900.5	23932	26811.1
P56192	212370	188783	125133	237953	257705	229961	151130	249555	235516	238497	218471	330726	160179	136988	74856.1	215655	201874	169696	195783	320408	368875	335407	260066	355578	174846	181356	114180	253697	89936	104331	60617.9	245803
O60493	79536.4	88788.2	65043.6	76360.6	85090.4	88238.3	72997.1	79860.1	73765.9	76272.6	68211.2	69646.2	85052.4	73391.1	58035.9	63207.2	82856.8	79957.5	73617.7	79235.2	80331.8	90387.8	75970.8	80143.9	90613.1	83143.3	68279.7	72983.2	65628.6	64134.9	59870.9	60327.6
Q9BQA1	33759.7	21175.1	15826.9	18271.3	31414.4	21309.1	19751.6	21407.6	34943.4	28165.7	17504.6	18576.6	27022	17368.2	14978.3	12427	38762.8	24610.5	20136.1	21725.3	41446.6	34676.3	21783.6	29743	28714.1	25620.4	17636.9	18081.3	16920.4	8661.52	13992.4	10987.3
Q12893	11879.9	8474.75	8753.99	5907.32	11023.1	5259.99	7470.25	6127.64	14093.3	7584.31	9229.98	6012.32	6602.69	3420.31	4458.71	3353.11	11624.2	5218.25	7365.53	5254.09	18772	7012.47	11669.9	9225.17	10443.9	5455.33	6956.01	4968.76	1924.36	1927.83	1845.64	1684.73
Q9HB71	370514	235918	265800	269088	367032	275224	275278	330619	328906	233863	288797	281632	329034	259829	194599	208189	384003	325646	360050	345116	503411	389388	370838	378338	362220	273600	297477	290695	168758	159640	168788	234678
Q05639	23002.8	26851.6	17345.4	24218.7	22439.4	27209.8	21337.2	25358	26290	29307.3	23038.8	28025.6	19567.5	23331.5	14916.9	18697	24990.5	27735.3	22679.1	27266.7	23997.3	32225.9	27102.5	29113.1	19131.1	25615.6	19246.6	22924.1	11021	15419	11778	13760
O00425	19011.7	32530.9	17556.1	35244	14988.6	29653.4	17647.7	30097.5	20616.6	32361.6	17037.4	35430.1	10380.8	21641.7	9983.25	15591.5	21269.5	35695.5	19381.1	32339.2	25992.8	42300	24085.9	56742	17639.2	29758.1	15288.9	33028.5	5167.75	13739.6	6671.13	10160.9
O15235	48328.6	67411	46812.3	59458.1	42925.7	62629.9	41589	62623.2	49450.1	64170.2	48734.4	70267	34085.4	41921.7	36455.9	45118	46766	56373.3	48489.3	56986.5	59086.3	68441.7	53993.5	75919.9	43920.9	58993.5	42247.4	54836.8	20324	37603.2	36617.8	41749.6
Q9NWT1	28642	41118.4	32314	27181.6	24982.3	38124.2	29857.3	26465.3	21461.3	38152.4	29155.2	27851.9	16248.6	24704.6	20838.6	21562.5	22151	42456.8	31722.4	30559.4	38111.5	39113.3	35506.8	29295.4	13962.5	38653.8	27505.1	29898.9	7029.97	21125.5	16514.1	21386.8
Q04323	92068.8	193609	66602.7	51879.2	92664.8	73230.5	45713.3	57825.2	45451.2	107758	74019.5	78553.6	50846.4	53609.4	33053.6	35519.2	49761.9	102085	93026	82752.7	120303	152102	73381.5	102964	39737.5	84110.2	67499.9	64572	13417.3	23063.7	25335.4	17320.4
P08133	166886	194277	153204	158076	161759	189238	160122	159723	166343	228011	153015	196943	137736	161191	134241	103662	169884	233765	160301	169485	208192	312122	160487	209859	144037	180392	149871	147661	83640.9	93720.5	145566	103748
O14880	107245	96872.2	118170	153944	93126.2	126274	110309	140409	112302	123439	83983.3	161888	86292.1	107735	106975	84463.8	146634	162136	118923	244360	148489	236406	163424	392394	178917	148505	110061	199236	108475	83134.3	89631.1	54427.9
Q9Y3A3	25357.2	20547.6	20674.2	26763.9	22088.9	20564.9	14571.5	23457	26031.5	25124.9	22300.8	30790.7	9163.36	8882.71	12537.8	12710.3	24397.9	23932.4	22558.3	25830.2	33146.2	32804.4	22608.9	38026.3	16971.3	17328.3	17245	24033.9	5645.21	3813.97	9420.76	10734.9
Q92917	5448.26	4476.16	9896.65	6546.33	5193.29	10492.1	12301.7	6079.53	8005.37	10097.3	10965.7	8480.25	2881.47	3401.03	6695.87	3221.89	8514.24	7220.66	8860.53	6426.96	8590.23	14313.5	23331.3	9532.67	8346.41	8126.8	8997.4	5375.89	737.666	744.223	1736.69	1772.15
Q3KP44	79564.1	22945.8	111990	103549	38948.3	80485.7	123072	70052.9	146088	85792.5	65323.6	89710.2	11163.7	38436.1	64180.7	37210.1	134834	86572.1	47540.9	93673.3	101207	132688	239006	168669	136330	87221.5	76753.5	102062	7186.19	12695.6	12782.3	7301.06
Q8WXX5	187917	260613	225366	798455	151063	49322.7	113714	176866	147951	494701	223422	883483	148602	59047.5	149943	164050	118081	48191.7	167960	145185	148188	57021.6	123602	178073	149276	483378	210379	885172	134894	45364.6	105179	207592
Q92783	30229.5	25095.1	16892.3	48701.2	17904.7	12257.7	21686.6	19769.7	24454.5	26237.7	5212.77	41912.9	8479.37	5689.55	9290.92	10457.6	6283.64	4254.38	5536.27	9060.28	5541.66	3907.98	2782.91	9934.08	27342.5	29590.2	6315.83	46121.5	3999.51	2182.99	3627.3	6188.24
Q9H8S9;Q7L9L4	29024.3	40937.7	24988.1	58328.2	15105.2	20536.3	9658.47	24499.1	35200	74512.1	24937	66956.8	18182.3	24373.1	8878.56	17262.8	12129.9	22434.2	13047.6	19532.5	15708.8	18358.5	8961.61	19732	30280.8	70892.2	24260	67319.4	8615.98	14091.7	9415.59	18684.1
Q13523	70716.9	82694.6	73452.8	71091.4	62229.8	60218.5	57376.2	61077.5	65035.7	84439.6	70780.1	73375.9	74911.9	63414.6	71380.6	73954	52702.7	55111.8	64116.2	68221.9	64875	60052.9	58830.3	69104.9	66552.6	80757.2	65042.1	65383.7	50154	58596.3	70920	66698
P36578	702929	1.51939e+06	619017	625932	603140	507479	536424	448635	667121	1.1262e+06	653016	653748	634479	526546	566884	430070	563132	470325	496676	416830	577987	485922	467164	420695	729092	1.01981e+06	613657	556923	615331	516489	629392	512061
P27144	423215	394173	506816	1.18586e+06	290992	476035	481737	853765	555806	602077	482213	1.13031e+06	197769	330149	285250	453522	74921.7	90355.2	129712	42095.9	127921	148119	104530	43774	70870.6	70099.2	119693	51870.6	63850.6	92020	124999	44842.8
P84090	283538	296900	300775	277806	260101	266020	280825	223800	265766	285614	292545	265605	308800	300817	334191	283982	250236	257239	252149	229969	268875	256086	265128	225650	272138	271028	273085	238896	249159	301990	222864	246263
Q9Y2Q9	111736	80535.6	76067.1	100671	69922.9	51984.6	46736.1	52476.4	57639.1	50305.5	41266.1	51955.2	69339.8	54850.6	48678.4	59383.6	57875.6	52883.5	49730.3	56251.9	59594.7	54960.9	36470.1	55168.7	71274.3	56231	48307.3	53056.1	62092.7	56366.4	48770.1	56899.4
O75643	774749	816223	717269	684862	730719	623061	614251	622196	698475	700963	717841	696428	813673	714860	682311	706665	690274	652697	683614	668086	716087	630126	599058	625218	704769	675368	733438	632303	599607	636368	639131	635541
Q9Y2W1	484644	381643	384628	328811	359207	321640	255156	243575	359380	347987	329586	313977	428001	358377	362129	342896	319760	299224	273663	262650	364592	319701	263748	252026	360459	337946	308979	273066	340321	356906	340552	317139
P99999;CON__P62894	648815	685579	640212	646311	652601	484445	492763	565751	743765	720310	802015	706384	1.04927e+06	662756	612367	771363	733299	851411	774701	930014	610343	538229	527164	575002	802027	913985	824556	852469	713254	828582	857556	852724
P48723	10981	8187.29	9998	10825.7	9207.38	3358.55	5286.06	3292.25	7485.79	4492.07	5918.49	5777.6	10506.1	3026.66	5597.4	3259.47	14081.3	8071.35	12384.6	15001	8310.6	3258.45	5184.89	3985.62	8046.19	3387.08	5450.42	4918	19961.5	15057.5	21770.5	30292.4
P30519	136563	161572	122176	115416	133011	113626	99628.6	110905	113251	117561	119947	124354	149195	106821	116420	126641	149935	142880	123319	140333	127363	104227	99412.3	111341	121971	110260	119477	111587	127370	144228	138327	149669
O00567	631525	627317	552185	607737	585978	569674	496246	518997	589221	600927	540149	573753	616132	575482	516421	580084	542761	543329	493919	545020	580667	556279	490866	548421	607842	605211	533409	572351	645353	729252	632063	671569
P61619	253868	240036	232452	234080	243029	203813	199927	203633	228061	212198	240249	199832	249892	222831	213369	234355	221197	203189	241594	203107	229573	193111	197384	201986	266390	229270	228100	213919	252137	246091	268069	235468
P02786;Q9UP52	549121	654617	527026	544289	540025	579436	508426	508700	438366	528238	494563	471593	537399	534753	522783	517550	442946	502673	529894	487849	486169	481499	452786	467426	491261	512932	462884	466078	491830	589123	557742	562942
P10586;P23468	25178.2	30817.7	20854.8	23862.1	20134.2	19866.5	19316.1	21219.9	21444.7	22036.7	19929.1	22368.2	22654.7	23546.8	19920.3	24496.9	23266.6	22855.7	23528.9	23415.3	21068.2	21763.2	19229.3	22212.1	21693.9	24040.3	21181.7	19859.7	24998	22587	27128.4	25278.6
P07305	130350	122661	123175	150547	101375	100865	98912	107578	140193	134891	131036	169672	121463	112082	124665	125706	103709	102902	98411.8	119508	96476.7	91848.5	94289.2	116983	121038	113281	114241	129085	134421	152866	120061	168461
Q9BPU6	213827	244012	266387	272847	197890	262274	236476	245047	256625	268820	258205	278846	202969	257789	286633	281592	193630	220050	189090	236183	191890	221708	228199	241353	251437	266325	260304	261767	286835	335930	322998	349062
P16403;Q02539;P22492;P16401	1.13113e+06	1.38586e+06	1.70237e+06	1.96424e+06	960998	1.49297e+06	1.33637e+06	1.38003e+06	1.45786e+06	1.70526e+06	1.61726e+06	2.55357e+06	1.24091e+06	1.25625e+06	1.46241e+06	1.65526e+06	1.01158e+06	1.16685e+06	1.19876e+06	1.77717e+06	919700	1.43955e+06	1.52851e+06	1.46346e+06	1.52555e+06	1.55399e+06	1.56778e+06	1.83168e+06	1.67247e+06	2.0293e+06	2.30273e+06	3143669
O75947	792233	885545	905394	811803	771114	868044	801963	716447	759293	855270	829646	754549	848165	911527	980147	885540	732489	793191	800273	751248	716032	830151	809625	778883	824373	897005	853522	736328	854563	1.03387e+06	1.00065e+06	873227
O76021	811407	784321	870518	775211	701361	739053	744724	630088	801024	805261	786588	746175	801617	868825	885229	765283	745187	671055	736679	697197	707577	841626	757166	673902	903058	922558	788500	705009	953062	1.02936e+06	888066	902602
P22087	518531	508841	574661	512747	477882	485574	517101	421340	499708	539163	565031	457028	497639	545383	594387	511550	469041	500534	476537	457648	494873	501676	519624	465253	534724	578337	548601	479862	580374	695767	652202	573771
Q16629	358600	246638	357859	276832	203581	227840	245660	181172	245349	200512	226166	193160	194398	206813	260433	201991	224325	191841	212254	197710	188016	191165	220627	173626	286161	219625	237695	202111	268594	232743	268778	220616
Q86V35	16084.3	14358.3	15744	16789.3	14861.3	15918.3	15333.6	15221.3	14567.2	13932.7	13575.1	12225.5	16644.6	15155.3	15928.3	15985	13114.5	12472.2	13519.7	14972.4	14080.2	13227.7	13499.7	13191.1	15985.4	14483.7	14944.7	14365	16355	16594.4	16364.9	16145.4
Q00325	802346	676014	753248	698233	728938	726227	781264	631302	703813	691898	629087	631462	751268	755172	830400	734573	719663	655202	618683	660672	692932	703853	728087	659176	821914	760170	670779	685440	833834	840565	860429	796947
Q8NBS9	313463	240667	325993	305748	394718	343422	388624	342637	374758	288405	334599	296695	296901	266469	354483	313611	301652	238118	269117	275747	378297	305811	359177	319170	344260	246357	295991	270569	388901	311524	357588	349239
Q9NVI7	422495	470241	528338	562857	1.13793e+06	861370	516124	869908	433702	460234	471036	545036	428027	451728	574115	587176	434610	408470	502150	530997	408829	432587	507495	527906	523443	487677	499379	514849	497987	516304	593682	606060
P40939	1.53512e+06	1.80622e+06	1.66878e+06	1.76327e+06	1.73173e+06	3.40569e+06	2.08888e+06	5.88797e+06	1.43615e+06	1.76716e+06	1.51986e+06	1.63544e+06	1.43987e+06	1.81821e+06	1.65918e+06	1.88948e+06	1.39314e+06	1.68611e+06	1.55509e+06	1.7416e+06	1.37592e+06	1.64067e+06	1.57307e+06	1.71833e+06	1.48113e+06	1.82833e+06	1.61211e+06	1.69881e+06	1.52142e+06	2.03456e+06	1.65188e+06	1.80046e+06
P61088;Q5JXB2	103144	110433	97109.4	103292	154649	143256	122116	148717	104370	90600.7	94430.8	99332.9	135461	122570	98485	97341.3	107043	110054	125115	111666	101235	97920.7	89066.6	102168	104695	106973	108880	103307	94699.1	103777	132747	122347
P06307	1430.19	1966.33	1842.86	1625.15	4873.8	4474.93	7934.88	3624.56	1261.55	1244.39	1089.79	945.061	2117.25	1537.85	2653.14	2245.38	1071.41	970.325	1783.22	1384.8	1470.83	1124.99	1256.42	788.389	2671.21	1093.82	2134.31	1453.18	1845.68	1514.15	1891.42	1672.93
Q13243	21498	19268.9	25774.2	23240.5	36965	32651.5	36189.1	34879.7	20837.6	17593.8	25174.1	21671.8	26898.8	22616.8	26572.9	23764	20848.1	19391.8	28895.6	22692.9	23622.1	16208.6	25103.3	19457.9	25999.4	20125.3	29609.6	23751.1	24185.1	21925.2	30774.3	30212.2
Q14566	203858	267504	254374	266155	276286	302401	291939	313386	198598	218895	275128	243234	267756	267145	238857	272139	257928	318941	330346	339583	239349	261034	269240	298407	281110	305309	316001	301853	267227	362684	338684	366120
Q02978	232026	252108	264050	252886	245560	223821	252405	247093	218471	227774	243089	257833	243680	233349	258477	273053	236655	228022	260217	270050	234781	233260	243069	257727	258731	241963	252292	279633	256884	274354	303664	316856
P84077;P61204	136732	125863	145245	188963	168165	176189	235566	219225	160780	124616	141677	143825	148220	172847	161937	161709	203255	192147	186123	220088	168436	159038	169073	192537	189982	162043	170279	182281	164960	167268	181951	185945
O15498	10218	12050	11835.9	13239.8	12124.1	15289.4	13992.7	14564.8	11318.6	11095.6	11373.2	11705.3	12709.2	16736.9	14402.7	13761.9	13918.5	15286.5	13797.4	12187.4	9824.23	11286	11094.7	12174	13891	11703.7	12440.6	11727.2	12355.1	14326	14156	15786.8
P67809;Q9Y2T7	155476	121425	122036	192371	165108	172654	153464	208365	157092	139497	115326	155589	163980	186262	138922	157489	152486	148572	127514	170889	144679	145009	129947	154059	170859	146219	124723	161563	206477	210999	188088	253612
P46781	323188	291479	299552	316357	314171	288893	323310	317646	359305	250860	268356	294202	385463	360564	362900	351188	345763	255070	278974	315147	291978	280685	267817	280546	382140	294556	278831	279692	383319	317601	339747	393159
P13987	56100.8	53093.7	57475.1	56403.5	51045.1	42175.4	46179.2	53289.2	59379.1	46084.2	51893.2	64551.1	64375.7	58160.3	62552.6	69903.2	63192	44355.2	53106.4	66690.1	47553.1	45395.9	45240.6	54145.2	64678.6	55370.1	57206.4	59524.6	60764.9	54005.5	59345.2	71141.9
P61247	781399	726204	777632	748265	743374	794065	879612	809764	797746	725773	769951	733966	803058	861994	858397	733274	792923	734055	866206	737851	754052	741816	754360	703122	898738	790521	811693	712286	918191	874704	903120	969019
Q8N5M9	60777.9	65196.7	66948.4	59531.7	70249.4	66502.5	60342.4	50968.9	67431.3	65039.5	60314.2	52049.8	65754.3	69805.2	69661.6	63505.2	73648.3	71934.7	75573.2	62282.6	66425.1	65685.3	63675.8	57422.9	78888.6	70706.4	66747	58378.1	85079.4	85088.2	76519.3	75057.3
Q8NCN5	21713.5	20773.2	22498.2	25007.8	25345	26938.1	24840.5	22238.4	25023.8	19951.4	22140	21444.8	18871.1	24317.9	22725.3	24986.8	25713.7	20720.6	23502.1	24072.2	20706.2	18908.8	20012.7	20423.1	30393.8	27468.4	27350.7	24190.1	25702.8	24082.6	24823.6	24685.3
P33992	202090	229000	195530	189166	213824	214096	222011	216752	212141	195523	185494	187244	232646	202450	207778	194791	232220	207389	207311	231440	211521	189093	206914	209320	267885	228199	224829	224236	239549	228004	223487	242783

## Sheet: remove_barnase_5_CON
Proteins	3S_1	3S_2	3S_3	3S_4	4Y_1	4Y_2	4Y_3	4Y_4	8ala_1	8ala_2	8ala_3	8ala_4	9S_1	9S_2	9S_3	9S_4	Ex4_1	Ex4_2	Ex4_3	Ex4_4	FY_1	FY_2	FY_3	FY_4	L14A_1	L14A_2	L14A_3	L14A_4	WT_1	WT_2	WT_3	WT_4
Q96I25	47638.7	56235.7	59695.9	53882.1	40246.2	49395.9	53906.4	49701.9	79227.7	57927.9	92408	61899.5	55328.2	63729.1	59498	56026.2	61826.6	43460.2	72280.7	58533.4	33798.3	46899.6	52891.7	60760.4	92876	69303.8	94308.8	58722.4	61813.6	56780.5	65791.9	54045.7
P49674	10607.9	12328.3	9098.06	10397.2	11253.8	11145.5	11696.2	10919.5	10867	10061.8	13221.9	9317.34	9167.39	9538.34	8415.04	9548.8	12167.3	10947.4	14475.4	11079.1	9794.91	9079.18	10124.5	10181.1	10335.5	11261.8	10288.4	9456.44	9090.08	8624.52	9366.18	9279.53
P0DMV9;P0DMV8	2.27839e+06	2.02019e+06	2.41606e+06	1.85102e+06	3.01435e+06	3.4336e+06	4.07659e+06	2.85461e+06	3.04744e+06	2.79881e+06	3.027e+06	2.21172e+06	2.05448e+06	2.43359e+06	2.12204e+06	1.39606e+06	3.88677e+06	3.69265e+06	3.98966e+06	3.02255e+06	2.78107e+06	3.26634e+06	3.26416e+06	2.34063e+06	4.55109e+06	4.01494e+06	4.02994e+06	2.87856e+06	1.89415e+06	1.99457e+06	2.1869e+06	1.63483e+06
Q9NQ29	3693.23	2305.28	4612.67	3383.1	3877.83	2441.88	2707.3	3692.57	2863.88	2733.53	3718.38	3189.81	3364.51	2690.62	3115.48	4054.39	4787.2	7306.19	12568.8	5737.9	3016.48	2178.16	2763.91	3663.53	2677.36	1970.97	2798.3	3033.08	2839	2455.22	3872.36	3894.79
P23786	159879	140692	158394	197635	152717	125282	162966	178328	149371	121007	144880	181948	160137	123540	175716	193581	213358	176156	391567	291324	153120	114526	146821	188251	170194	127917	154435	196538	167132	149038	177179	200655
P49959	23158.8	23449.2	19920.6	25228.6	25882.8	25919.8	22046.4	26318	23124.6	23359.2	20529.3	22087.9	24222.8	26706.6	23389.8	24826.4	25671.4	27344.4	29585.8	26876.9	19684.4	24432.4	22725.2	24001.2	23435.8	25276.3	22553.8	24767.5	18054	23086.5	18612	23899.6
Q8N766	152318	169264	149368	157771	160243	168622	162862	161285	144250	164252	144814	150010	170147	167910	156863	163175	190060	207068	200409	232394	149445	164486	152383	163245	158965	168151	161782	151707	139598	161960	156265	149775
Q9BUP0	9751.07	11964.2	12109.7	29344.1	11113	16242	10382.6	27071.2	8705.7	11442	7929.64	23805.8	20228.7	20217.9	13794.6	34403.7	63782.7	89058.6	44060.3	99473.6	8371.39	14595.8	10456.8	27937.9	10254.5	13029.9	10892.3	26747	5092.22	11782.3	7784.94	21153.2
Q92485	4988.58	4625.03	4857.7	4028.79	4756.15	5181.15	5051.43	5735.87	4783.56	4915.89	5438.87	4525.23	4716.92	4590.37	4442.25	4611.94	4824.93	5548.93	6048.95	5772.93	5607.73	4697.06	3670.39	4813.07	2897.33	3595.74	4134.6	3755.29	3527.35	3500	2970.28	4002.37
Q9NZL4	12094.9	11954.1	12473.4	13782.2	11243.3	14081.2	16122	15878.9	13306.5	12561.1	13198.5	13882.3	14857.9	16194.7	12338.4	12215.5	13580.1	14534	14775.8	15693.3	13952.6	13711.8	11906.9	14652.1	11512.6	12910.8	11637.1	14845.4	9539.54	9605.01	10881.6	12743.1
Q8N8Y2	7939.23	6210.77	7742.34	7297.45	7216.25	5555.58	6350.61	6374.15	6015.83	6326.88	6315.05	6219.25	8725.66	5665.42	5615.29	6668.79	6153.03	5550.89	7404.81	6369.58	15996.2	8496.82	20066	14853	6003.16	5243.98	7553.48	6266.87	7840.31	6543.28	6669.4	7017.66
Q9Y676	44538.2	39431.7	29228.8	38103.9	53921.6	34533.2	35809.7	38107.2	38348.6	31421.3	30817.8	39514.1	52508.1	29085.2	34187.7	41928.9	39808.1	30175.9	28550.8	39045.9	220347	30191.4	214209	270806	49996.7	33225.4	29400.6	37902	47176.2	41176.5	33627.1	50723.6
Q9BW92	270886	198816	188698	226461	283491	173249	189877	228027	227724	172099	207287	239072	288907	165475	180802	247458	258811	191444	428779	273198	407862	518817	470028	430624	274547	195526	344825	262630	219899	168847	206658	249118
O75976	12077.5	8378.61	9234.55	7247.61	11502.6	8991.78	9412.98	7744.54	8982.72	6752.73	7753.84	7526.06	13114.7	7872.77	9859.15	8590	8058.41	7047.16	7958.7	8770.53	13681.8	30440.1	24034	27980.2	10275.8	6975.62	8337.69	7761.66	6880.21	8215.67	7500.09	7404.4
P24390	10735.5	8534.5	9024.93	7804.76	11803.2	9769.9	10411	9660.02	9520.1	8386.12	9938.03	11907.9	10382.4	8569.55	8448.47	6393.51	11206	9385.11	9179.87	6948.53	73139.5	117173	97062.7	100876	11360.4	7536.56	8988.58	8068.81	10137.3	8519.49	8925.98	8121.18
P55263	13407.3	15578	12206.9	12437.1	14806.9	16167.6	14044.8	14208.4	13712	14073.5	16164.2	10898.3	14038.2	16319.8	13958	11836.8	15283.1	15353.7	18124.3	12371.3	29251.7	31931.8	29107.1	26716.1	13050.1	13890.8	12554.7	12705	13612.2	14146.6	13231.9	13458
P26373	259895	269504	301878	229280	309719	455593	328989	386030	351401	530098	354655	526276	366120	352819	320657	233204	272558	210184	296610	223945	333231	656781	352485	589889	384034	507800	351847	399217	345615	301506	361754	298984
Q5T280	9619.18	21389.5	7298.48	13117.6	18211	23760.2	35998.3	23813.4	19389.7	20441.9	19533.3	61136	11130.4	13331.3	10318.2	11840.7	7897.95	13824	7501.75	9785.86	15553	26667.6	24114.9	55753.4	6293.57	15222	8400.86	6843.51	4822.92	14228.3	6944.91	10119.5
Q99832	458183	558140	450834	522993	4.89727e+06	2.60562e+06	1.40184e+06	2.27353e+06	3.37653e+06	2.35013e+06	1.81038e+06	2.07707e+06	564893	490461	451535	482226	472942	477549	552499	558390	6.28358e+06	3.38372e+06	2.23888e+06	2.87443e+06	1.04414e+06	776720	784989	768404	414306	415522	459547	633122
Q9UKU7	5986.36	4292.07	6833.75	12223.1	20747.2	19777.2	32859	43022.1	53222.4	21691.7	24968.2	47828.2	6458.01	3188.99	4726.96	8960.65	5030.11	3289.91	7831	12527.7	42377.8	30487.9	53601.9	73760.5	7299.89	3203	5479.26	13382.9	5995.21	3802.44	5168.32	7893.62
Q09161	69808	67991.7	63362.4	80991.3	60481.3	67451.4	60535.5	63806.9	59439	64263.2	62908.7	63362.9	69360.8	67103.1	71086.2	72217.8	59725	64050.9	73580.1	62756.9	123271	78078.4	71742	68820.6	61407.3	65722.1	67044.1	59538.8	49887.9	60705.3	55346.1	67030.6
Q1KMD3	168926	180535	187649	175456	142841	178161	175394	142882	171147	172387	161389	173987	137545	191944	172179	174163	189637	191734	186599	181383	233201	191237	231943	194768	200332	210290	170353	156901	123708	153023	132750	147758
Q14409;P32189	13015.9	12081.8	13457.7	13538.7	12638.6	13004.5	13518.1	12211.9	12028.3	12737.3	12039.4	13006.3	12801.2	13412.5	13705.7	14519.3	14548.9	12489.5	15579.7	13655.8	16310.9	13427.5	13701.6	13530.2	14451.2	13500.2	15906.1	12178.5	9604.7	11159.1	10313.9	12142.7
Q0VDF9	7597.31	7410.95	7017.07	6042.95	8258.64	7458.01	7591.1	7056.66	5249.57	5885.13	5373.99	4987.28	9771.15	7068.22	7281.5	5005.13	6927.77	6807.07	6967.46	7167.54	9119.36	8329	7935.71	6358.76	6766.91	6863.82	6376.95	5500.13	6019.66	6145.67	6076.41	6063.9
Q9UL26;Q13636	8377.3	10976.1	8695.16	6732.12	9902.21	9222.13	9527.45	9458.01	6797.64	9134.32	8234.04	8770.17	11255.7	8645.98	9331.59	8093.14	7673.8	7964.14	7613.23	7201.75	9380.75	9801.4	9357.47	8890.25	7645.79	9033.16	8266.77	8121.34	5836.53	7800.84	7166.26	7861.41
Q9BQ69	57494.5	52011.8	43294.9	53562.8	47731.5	36515.4	41234	33647.6	36014.8	29807.9	42966.4	29812.3	41819.8	32257.4	44193.3	37377.4	37605.3	34577.5	43362.6	34117.8	47207.7	38336.3	43755.9	42324.7	41284.3	30784.5	43297.3	32276	34091	29262.6	41136.8	30798.5
Q9Y6Y8	3034.05	3583.43	2875.39	3164.29	3571.02	4424.44	3327.17	3774.21	2288.67	2528.38	2846.67	2554.57	3001.77	2792.75	3554.9	3116.47	2117.38	3259.36	4213.83	3196.86	3082.52	3063.13	3082.96	3076.21	2739.49	3426.73	2903.64	3023.29	1701.82	2591.27	2513.11	2268.73
Q9NRX5	12025.6	13127	13613.9	11889.1	13532.3	12089.2	12366.9	11744.2	11094	11377.6	11285.2	11035.4	13470.4	11732.8	12639	13773.7	11781.8	12647.4	15044	13153.8	15342.4	11855.4	12840.4	12141.3	11959.1	11545.3	11744.1	11707.1	9389.64	9807.8	13080.8	10440.6
P21333	735902	802851	673896	679371	727400	704358	668805	778141	638575	639605	696770	673523	720892	645419	623985	644250	678368	668092	763921	736965	734959	729911	680625	741702	683553	641183	686038	665361	540238	524472	646514	664432
Q9Y5B9	366386	332754	302742	283829	346093	284080	275899	300503	319297	285885	346978	304691	345284	319023	290150	300646	306805	279873	381589	295318	393660	295197	293450	312230	301529	297938	326511	291039	186366	226325	257695	255983
P55010	49592.1	64876.2	37002.1	30714.1	36743.7	52258.8	34054.8	28525.9	63692.7	62161	44509.2	33660.7	23740.8	37757.5	24407.4	17479.2	49791.4	57862.4	38426.7	29229.2	80265.5	78207.5	49229.8	35432.4	43641.8	52111.2	30882	24762.8	13282.5	28710.4	12200.9	13501.7
Q99627	85130.7	78371.9	108678	30589.5	71649.9	118771	111356	31869.2	122452	138633	90652.7	35641.6	27881.6	45237	53643.6	13546.4	117054	115270	92399.3	30958.7	136083	192542	216585	43270.9	80440.3	100460	79275.4	24701.2	12369	9517.92	10919	8758.7
O43657	115438	132241	153395	83655.3	89863.9	136644	156479	83485.6	123847	179608	132681	104621	67704.3	107787	94549.1	62174.3	135696	118778	156478	95868.9	113315	248531	239386	130188	91086.6	153256	129139	78847.1	63404.6	83690.7	60089.3	50228.2
Q8TDD1	266747	196407	266360	184638	221590	183755	267314	144310	299331	214667	248890	171866	173648	165700	176828	130880	298450	211100	249470	178166	228617	188533	270950	160168	298904	200562	232995	160522	125424	158331	146865	107385
P00374;Q86XF0	22555	20149.3	24963.7	15626.5	27474.8	24998.1	28353.1	22262	24141.6	20347.1	27038.2	19960.8	15625.3	14524	19367	11705	24276.5	22780.9	28051.1	21557.7	31958.1	30504.6	34523.7	24530.5	25922.9	25021.5	26201.5	17636.5	9746.98	9988.67	14426.8	11817.1
P04792	220613	192330	259376	138252	269430	235146	322178	174000	290939	212909	357316	191389	139039	120406	165432	96582.9	357338	265716	416085	244728	294796	246523	346289	225752	330105	229687	328803	188149	75672.7	83165.6	124732	64605.2
P60903	46076	35552.4	28154.8	32540.3	42367.1	38791.6	29808.5	40464.6	56312.9	50792.6	43362.2	75301.9	45520.6	42315.1	28926.1	32855.3	42811.4	45667.1	44620.2	42811.4	52557.1	50421	46783.7	54585.5	41269.3	37720.3	35009.2	33059.2	19744.3	23900.5	23932	26811.1
P56192	212370	188783	125133	237953	257705	229961	151130	249555	235516	238497	218471	330726	160179	136988	74856.1	215655	201874	169696	195783	320408	368875	335407	260066	355578	174846	181356	114180	253697	89936	104331	60617.9	245803
O60493	79536.4	88788.2	65043.6	76360.6	85090.4	88238.3	72997.1	79860.1	73765.9	76272.6	68211.2	69646.2	85052.4	73391.1	58035.9	63207.2	82856.8	79957.5	73617.7	79235.2	80331.8	90387.8	75970.8	80143.9	90613.1	83143.3	68279.7	72983.2	65628.6	64134.9	59870.9	60327.6
Q9BQA1	33759.7	21175.1	15826.9	18271.3	31414.4	21309.1	19751.6	21407.6	34943.4	28165.7	17504.6	18576.6	27022	17368.2	14978.3	12427	38762.8	24610.5	20136.1	21725.3	41446.6	34676.3	21783.6	29743	28714.1	25620.4	17636.9	18081.3	16920.4	8661.52	13992.4	10987.3
Q12893	11879.9	8474.75	8753.99	5907.32	11023.1	5259.99	7470.25	6127.64	14093.3	7584.31	9229.98	6012.32	6602.69	3420.31	4458.71	3353.11	11624.2	5218.25	7365.53	5254.09	18772	7012.47	11669.9	9225.17	10443.9	5455.33	6956.01	4968.76	1924.36	1927.83	1845.64	1684.73
Q9HB71	370514	235918	265800	269088	367032	275224	275278	330619	328906	233863	288797	281632	329034	259829	194599	208189	384003	325646	360050	345116	503411	389388	370838	378338	362220	273600	297477	290695	168758	159640	168788	234678
Q05639	23002.8	26851.6	17345.4	24218.7	22439.4	27209.8	21337.2	25358	26290	29307.3	23038.8	28025.6	19567.5	23331.5	14916.9	18697	24990.5	27735.3	22679.1	27266.7	23997.3	32225.9	27102.5	29113.1	19131.1	25615.6	19246.6	22924.1	11021	15419	11778	13760
O00425	19011.7	32530.9	17556.1	35244	14988.6	29653.4	17647.7	30097.5	20616.6	32361.6	17037.4	35430.1	10380.8	21641.7	9983.25	15591.5	21269.5	35695.5	19381.1	32339.2	25992.8	42300	24085.9	56742	17639.2	29758.1	15288.9	33028.5	5167.75	13739.6	6671.13	10160.9
O15235	48328.6	67411	46812.3	59458.1	42925.7	62629.9	41589	62623.2	49450.1	64170.2	48734.4	70267	34085.4	41921.7	36455.9	45118	46766	56373.3	48489.3	56986.5	59086.3	68441.7	53993.5	75919.9	43920.9	58993.5	42247.4	54836.8	20324	37603.2	36617.8	41749.6
Q9NWT1	28642	41118.4	32314	27181.6	24982.3	38124.2	29857.3	26465.3	21461.3	38152.4	29155.2	27851.9	16248.6	24704.6	20838.6	21562.5	22151	42456.8	31722.4	30559.4	38111.5	39113.3	35506.8	29295.4	13962.5	38653.8	27505.1	29898.9	7029.97	21125.5	16514.1	21386.8
Q04323	92068.8	193609	66602.7	51879.2	92664.8	73230.5	45713.3	57825.2	45451.2	107758	74019.5	78553.6	50846.4	53609.4	33053.6	35519.2	49761.9	102085	93026	82752.7	120303	152102	73381.5	102964	39737.5	84110.2	67499.9	64572	13417.3	23063.7	25335.4	17320.4
P08133	166886	194277	153204	158076	161759	189238	160122	159723	166343	228011	153015	196943	137736	161191	134241	103662	169884	233765	160301	169485	208192	312122	160487	209859	144037	180392	149871	147661	83640.9	93720.5	145566	103748
O14880	107245	96872.2	118170	153944	93126.2	126274	110309	140409	112302	123439	83983.3	161888	86292.1	107735	106975	84463.8	146634	162136	118923	244360	148489	236406	163424	392394	178917	148505	110061	199236	108475	83134.3	89631.1	54427.9
Q9Y3A3	25357.2	20547.6	20674.2	26763.9	22088.9	20564.9	14571.5	23457	26031.5	25124.9	22300.8	30790.7	9163.36	8882.71	12537.8	12710.3	24397.9	23932.4	22558.3	25830.2	33146.2	32804.4	22608.9	38026.3	16971.3	17328.3	17245	24033.9	5645.21	3813.97	9420.76	10734.9
Q92917	5448.26	4476.16	9896.65	6546.33	5193.29	10492.1	12301.7	6079.53	8005.37	10097.3	10965.7	8480.25	2881.47	3401.03	6695.87	3221.89	8514.24	7220.66	8860.53	6426.96	8590.23	14313.5	23331.3	9532.67	8346.41	8126.8	8997.4	5375.89	737.666	744.223	1736.69	1772.15
Q3KP44	79564.1	22945.8	111990	103549	38948.3	80485.7	123072	70052.9	146088	85792.5	65323.6	89710.2	11163.7	38436.1	64180.7	37210.1	134834	86572.1	47540.9	93673.3	101207	132688	239006	168669	136330	87221.5	76753.5	102062	7186.19	12695.6	12782.3	7301.06
Q8WXX5	187917	260613	225366	798455	151063	49322.7	113714	176866	147951	494701	223422	883483	148602	59047.5	149943	164050	118081	48191.7	167960	145185	148188	57021.6	123602	178073	149276	483378	210379	885172	134894	45364.6	105179	207592
Q92783	30229.5	25095.1	16892.3	48701.2	17904.7	12257.7	21686.6	19769.7	24454.5	26237.7	5212.77	41912.9	8479.37	5689.55	9290.92	10457.6	6283.64	4254.38	5536.27	9060.28	5541.66	3907.98	2782.91	9934.08	27342.5	29590.2	6315.83	46121.5	3999.51	2182.99	3627.3	6188.24
Q9H8S9;Q7L9L4	29024.3	40937.7	24988.1	58328.2	15105.2	20536.3	9658.47	24499.1	35200	74512.1	24937	66956.8	18182.3	24373.1	8878.56	17262.8	12129.9	22434.2	13047.6	19532.5	15708.8	18358.5	8961.61	19732	30280.8	70892.2	24260	67319.4	8615.98	14091.7	9415.59	18684.1
Q13523	70716.9	82694.6	73452.8	71091.4	62229.8	60218.5	57376.2	61077.5	65035.7	84439.6	70780.1	73375.9	74911.9	63414.6	71380.6	73954	52702.7	55111.8	64116.2	68221.9	64875	60052.9	58830.3	69104.9	66552.6	80757.2	65042.1	65383.7	50154	58596.3	70920	66698
P36578	702929	1.51939e+06	619017	625932	603140	507479	536424	448635	667121	1.1262e+06	653016	653748	634479	526546	566884	430070	563132	470325	496676	416830	577987	485922	467164	420695	729092	1.01981e+06	613657	556923	615331	516489	629392	512061
P27144	423215	394173	506816	1.18586e+06	290992	476035	481737	853765	555806	602077	482213	1.13031e+06	197769	330149	285250	453522	74921.7	90355.2	129712	42095.9	127921	148119	104530	43774	70870.6	70099.2	119693	51870.6	63850.6	92020	124999	44842.8
P84090	283538	296900	300775	277806	260101	266020	280825	223800	265766	285614	292545	265605	308800	300817	334191	283982	250236	257239	252149	229969	268875	256086	265128	225650	272138	271028	273085	238896	249159	301990	222864	246263
Q9Y2Q9	111736	80535.6	76067.1	100671	69922.9	51984.6	46736.1	52476.4	57639.1	50305.5	41266.1	51955.2	69339.8	54850.6	48678.4	59383.6	57875.6	52883.5	49730.3	56251.9	59594.7	54960.9	36470.1	55168.7	71274.3	56231	48307.3	53056.1	62092.7	56366.4	48770.1	56899.4
O75643	774749	816223	717269	684862	730719	623061	614251	622196	698475	700963	717841	696428	813673	714860	682311	706665	690274	652697	683614	668086	716087	630126	599058	625218	704769	675368	733438	632303	599607	636368	639131	635541
Q9Y2W1	484644	381643	384628	328811	359207	321640	255156	243575	359380	347987	329586	313977	428001	358377	362129	342896	319760	299224	273663	262650	364592	319701	263748	252026	360459	337946	308979	273066	340321	356906	340552	317139
P48723	10981	8187.29	9998	10825.7	9207.38	3358.55	5286.06	3292.25	7485.79	4492.07	5918.49	5777.6	10506.1	3026.66	5597.4	3259.47	14081.3	8071.35	12384.6	15001	8310.6	3258.45	5184.89	3985.62	8046.19	3387.08	5450.42	4918	19961.5	15057.5	21770.5	30292.4
P30519	136563	161572	122176	115416	133011	113626	99628.6	110905	113251	117561	119947	124354	149195	106821	116420	126641	149935	142880	123319	140333	127363	104227	99412.3	111341	121971	110260	119477	111587	127370	144228	138327	149669
O00567	631525	627317	552185	607737	585978	569674	496246	518997	589221	600927	540149	573753	616132	575482	516421	580084	542761	543329	493919	545020	580667	556279	490866	548421	607842	605211	533409	572351	645353	729252	632063	671569
P61619	253868	240036	232452	234080	243029	203813	199927	203633	228061	212198	240249	199832	249892	222831	213369	234355	221197	203189	241594	203107	229573	193111	197384	201986	266390	229270	228100	213919	252137	246091	268069	235468
P02786;Q9UP52	549121	654617	527026	544289	540025	579436	508426	508700	438366	528238	494563	471593	537399	534753	522783	517550	442946	502673	529894	487849	486169	481499	452786	467426	491261	512932	462884	466078	491830	589123	557742	562942
P10586;P23468	25178.2	30817.7	20854.8	23862.1	20134.2	19866.5	19316.1	21219.9	21444.7	22036.7	19929.1	22368.2	22654.7	23546.8	19920.3	24496.9	23266.6	22855.7	23528.9	23415.3	21068.2	21763.2	19229.3	22212.1	21693.9	24040.3	21181.7	19859.7	24998	22587	27128.4	25278.6
P07305	130350	122661	123175	150547	101375	100865	98912	107578	140193	134891	131036	169672	121463	112082	124665	125706	103709	102902	98411.8	119508	96476.7	91848.5	94289.2	116983	121038	113281	114241	129085	134421	152866	120061	168461
Q9BPU6	213827	244012	266387	272847	197890	262274	236476	245047	256625	268820	258205	278846	202969	257789	286633	281592	193630	220050	189090	236183	191890	221708	228199	241353	251437	266325	260304	261767	286835	335930	322998	349062
P16403;Q02539;P22492;P16401	1.13113e+06	1.38586e+06	1.70237e+06	1.96424e+06	960998	1.49297e+06	1.33637e+06	1.38003e+06	1.45786e+06	1.70526e+06	1.61726e+06	2.55357e+06	1.24091e+06	1.25625e+06	1.46241e+06	1.65526e+06	1.01158e+06	1.16685e+06	1.19876e+06	1.77717e+06	919700	1.43955e+06	1.52851e+06	1.46346e+06	1.52555e+06	1.55399e+06	1.56778e+06	1.83168e+06	1.67247e+06	2.0293e+06	2.30273e+06	3143669
O75947	792233	885545	905394	811803	771114	868044	801963	716447	759293	855270	829646	754549	848165	911527	980147	885540	732489	793191	800273	751248	716032	830151	809625	778883	824373	897005	853522	736328	854563	1.03387e+06	1.00065e+06	873227
O76021	811407	784321	870518	775211	701361	739053	744724	630088	801024	805261	786588	746175	801617	868825	885229	765283	745187	671055	736679	697197	707577	841626	757166	673902	903058	922558	788500	705009	953062	1.02936e+06	888066	902602
P22087	518531	508841	574661	512747	477882	485574	517101	421340	499708	539163	565031	457028	497639	545383	594387	511550	469041	500534	476537	457648	494873	501676	519624	465253	534724	578337	548601	479862	580374	695767	652202	573771
Q16629	358600	246638	357859	276832	203581	227840	245660	181172	245349	200512	226166	193160	194398	206813	260433	201991	224325	191841	212254	197710	188016	191165	220627	173626	286161	219625	237695	202111	268594	232743	268778	220616
Q86V35	16084.3	14358.3	15744	16789.3	14861.3	15918.3	15333.6	15221.3	14567.2	13932.7	13575.1	12225.5	16644.6	15155.3	15928.3	15985	13114.5	12472.2	13519.7	14972.4	14080.2	13227.7	13499.7	13191.1	15985.4	14483.7	14944.7	14365	16355	16594.4	16364.9	16145.4
Q00325	802346	676014	753248	698233	728938	726227	781264	631302	703813	691898	629087	631462	751268	755172	830400	734573	719663	655202	618683	660672	692932	703853	728087	659176	821914	760170	670779	685440	833834	840565	860429	796947
Q8NBS9	313463	240667	325993	305748	394718	343422	388624	342637	374758	288405	334599	296695	296901	266469	354483	313611	301652	238118	269117	275747	378297	305811	359177	319170	344260	246357	295991	270569	388901	311524	357588	349239
Q9NVI7	422495	470241	528338	562857	1.13793e+06	861370	516124	869908	433702	460234	471036	545036	428027	451728	574115	587176	434610	408470	502150	530997	408829	432587	507495	527906	523443	487677	499379	514849	497987	516304	593682	606060
P40939	1.53512e+06	1.80622e+06	1.66878e+06	1.76327e+06	1.73173e+06	3.40569e+06	2.08888e+06	5.88797e+06	1.43615e+06	1.76716e+06	1.51986e+06	1.63544e+06	1.43987e+06	1.81821e+06	1.65918e+06	1.88948e+06	1.39314e+06	1.68611e+06	1.55509e+06	1.7416e+06	1.37592e+06	1.64067e+06	1.57307e+06	1.71833e+06	1.48113e+06	1.82833e+06	1.61211e+06	1.69881e+06	1.52142e+06	2.03456e+06	1.65188e+06	1.80046e+06
P61088;Q5JXB2	103144	110433	97109.4	103292	154649	143256	122116	148717	104370	90600.7	94430.8	99332.9	135461	122570	98485	97341.3	107043	110054	125115	111666	101235	97920.7	89066.6	102168	104695	106973	108880	103307	94699.1	103777	132747	122347
P06307	1430.19	1966.33	1842.86	1625.15	4873.8	4474.93	7934.88	3624.56	1261.55	1244.39	1089.79	945.061	2117.25	1537.85	2653.14	2245.38	1071.41	970.325	1783.22	1384.8	1470.83	1124.99	1256.42	788.389	2671.21	1093.82	2134.31	1453.18	1845.68	1514.15	1891.42	1672.93
Q13243	21498	19268.9	25774.2	23240.5	36965	32651.5	36189.1	34879.7	20837.6	17593.8	25174.1	21671.8	26898.8	22616.8	26572.9	23764	20848.1	19391.8	28895.6	22692.9	23622.1	16208.6	25103.3	19457.9	25999.4	20125.3	29609.6	23751.1	24185.1	21925.2	30774.3	30212.2
Q14566	203858	267504	254374	266155	276286	302401	291939	313386	198598	218895	275128	243234	267756	267145	238857	272139	257928	318941	330346	339583	239349	261034	269240	298407	281110	305309	316001	301853	267227	362684	338684	366120
Q02978	232026	252108	264050	252886	245560	223821	252405	247093	218471	227774	243089	257833	243680	233349	258477	273053	236655	228022	260217	270050	234781	233260	243069	257727	258731	241963	252292	279633	256884	274354	303664	316856
P84077;P61204	136732	125863	145245	188963	168165	176189	235566	219225	160780	124616	141677	143825	148220	172847	161937	161709	203255	192147	186123	220088	168436	159038	169073	192537	189982	162043	170279	182281	164960	167268	181951	185945
O15498	10218	12050	11835.9	13239.8	12124.1	15289.4	13992.7	14564.8	11318.6	11095.6	11373.2	11705.3	12709.2	16736.9	14402.7	13761.9	13918.5	15286.5	13797.4	12187.4	9824.23	11286	11094.7	12174	13891	11703.7	12440.6	11727.2	12355.1	14326	14156	15786.8
P67809;Q9Y2T7	155476	121425	122036	192371	165108	172654	153464	208365	157092	139497	115326	155589	163980	186262	138922	157489	152486	148572	127514	170889	144679	145009	129947	154059	170859	146219	124723	161563	206477	210999	188088	253612
P46781	323188	291479	299552	316357	314171	288893	323310	317646	359305	250860	268356	294202	385463	360564	362900	351188	345763	255070	278974	315147	291978	280685	267817	280546	382140	294556	278831	279692	383319	317601	339747	393159
P13987	56100.8	53093.7	57475.1	56403.5	51045.1	42175.4	46179.2	53289.2	59379.1	46084.2	51893.2	64551.1	64375.7	58160.3	62552.6	69903.2	63192	44355.2	53106.4	66690.1	47553.1	45395.9	45240.6	54145.2	64678.6	55370.1	57206.4	59524.6	60764.9	54005.5	59345.2	71141.9
P61247	781399	726204	777632	748265	743374	794065	879612	809764	797746	725773	769951	733966	803058	861994	858397	733274	792923	734055	866206	737851	754052	741816	754360	703122	898738	790521	811693	712286	918191	874704	903120	969019
Q8N5M9	60777.9	65196.7	66948.4	59531.7	70249.4	66502.5	60342.4	50968.9	67431.3	65039.5	60314.2	52049.8	65754.3	69805.2	69661.6	63505.2	73648.3	71934.7	75573.2	62282.6	66425.1	65685.3	63675.8	57422.9	78888.6	70706.4	66747	58378.1	85079.4	85088.2	76519.3	75057.3
Q8NCN5	21713.5	20773.2	22498.2	25007.8	25345	26938.1	24840.5	22238.4	25023.8	19951.4	22140	21444.8	18871.1	24317.9	22725.3	24986.8	25713.7	20720.6	23502.1	24072.2	20706.2	18908.8	20012.7	20423.1	30393.8	27468.4	27350.7	24190.1	25702.8	24082.6	24823.6	24685.3
P33992	202090	229000	195530	189166	213824	214096	222011	216752	212141	195523	185494	187244	232646	202450	207778	194791	232220	207389	207311	231440	211521	189093	206914	209320	267885	228199	224829	224236	239549	228004	223487	242783

## Sheet: remove_barnase_CON_not_mTFP1
Proteins	3S_1	3S_2	3S_3	3S_4	4Y_1	4Y_2	4Y_3	4Y_4	8ala_1	8ala_2	8ala_3	8ala_4	9S_1	9S_2	9S_3	9S_4	Ex4_1	Ex4_2	Ex4_3	Ex4_4	FY_1	FY_2	FY_3	FY_4	L14A_1	L14A_2	L14A_3	L14A_4	WT_1	WT_2	WT_3	WT_4
Q96I25	47638.7	56235.7	59695.9	53882.1	40246.2	49395.9	53906.4	49701.9	79227.7	57927.9	92408	61899.5	55328.2	63729.1	59498	56026.2	61826.6	43460.2	72280.7	58533.4	33798.3	46899.6	52891.7	60760.4	92876	69303.8	94308.8	58722.4	61813.6	56780.5	65791.9	54045.7
P49674	10607.9	12328.3	9098.06	10397.2	11253.8	11145.5	11696.2	10919.5	10867	10061.8	13221.9	9317.34	9167.39	9538.34	8415.04	9548.8	12167.3	10947.4	14475.4	11079.1	9794.91	9079.18	10124.5	10181.1	10335.5	11261.8	10288.4	9456.44	9090.08	8624.52	9366.18	9279.53
P0DMV9;P0DMV8	2.27839e+06	2.02019e+06	2.41606e+06	1.85102e+06	3.01435e+06	3.4336e+06	4.07659e+06	2.85461e+06	3.04744e+06	2.79881e+06	3.027e+06	2.21172e+06	2.05448e+06	2.43359e+06	2.12204e+06	1.39606e+06	3.88677e+06	3.69265e+06	3.98966e+06	3.02255e+06	2.78107e+06	3.26634e+06	3.26416e+06	2.34063e+06	4.55109e+06	4.01494e+06	4.02994e+06	2.87856e+06	1.89415e+06	1.99457e+06	2.1869e+06	1.63483e+06
Q9NQ29	3693.23	2305.28	4612.67	3383.1	3877.83	2441.88	2707.3	3692.57	2863.88	2733.53	3718.38	3189.81	3364.51	2690.62	3115.48	4054.39	4787.2	7306.19	12568.8	5737.9	3016.48	2178.16	2763.91	3663.53	2677.36	1970.97	2798.3	3033.08	2839	2455.22	3872.36	3894.79
P23786	159879	140692	158394	197635	152717	125282	162966	178328	149371	121007	144880	181948	160137	123540	175716	193581	213358	176156	391567	291324	153120	114526	146821	188251	170194	127917	154435	196538	167132	149038	177179	200655
P49959	23158.8	23449.2	19920.6	25228.6	25882.8	25919.8	22046.4	26318	23124.6	23359.2	20529.3	22087.9	24222.8	26706.6	23389.8	24826.4	25671.4	27344.4	29585.8	26876.9	19684.4	24432.4	22725.2	24001.2	23435.8	25276.3	22553.8	24767.5	18054	23086.5	18612	23899.6
Q8N766	152318	169264	149368	157771	160243	168622	162862	161285	144250	164252	144814	150010	170147	167910	156863	163175	190060	207068	200409	232394	149445	164486	152383	163245	158965	168151	161782	151707	139598	161960	156265	149775
Q9BUP0	9751.07	11964.2	12109.7	29344.1	11113	16242	10382.6	27071.2	8705.7	11442	7929.64	23805.8	20228.7	20217.9	13794.6	34403.7	63782.7	89058.6	44060.3	99473.6	8371.39	14595.8	10456.8	27937.9	10254.5	13029.9	10892.3	26747	5092.22	11782.3	7784.94	21153.2
Q92485	4988.58	4625.03	4857.7	4028.79	4756.15	5181.15	5051.43	5735.87	4783.56	4915.89	5438.87	4525.23	4716.92	4590.37	4442.25	4611.94	4824.93	5548.93	6048.95	5772.93	5607.73	4697.06	3670.39	4813.07	2897.33	3595.74	4134.6	3755.29	3527.35	3500	2970.28	4002.37
Q9NZL4	12094.9	11954.1	12473.4	13782.2	11243.3	14081.2	16122	15878.9	13306.5	12561.1	13198.5	13882.3	14857.9	16194.7	12338.4	12215.5	13580.1	14534	14775.8	15693.3	13952.6	13711.8	11906.9	14652.1	11512.6	12910.8	11637.1	14845.4	9539.54	9605.01	10881.6	12743.1
Q8N8Y2	7939.23	6210.77	7742.34	7297.45	7216.25	5555.58	6350.61	6374.15	6015.83	6326.88	6315.05	6219.25	8725.66	5665.42	5615.29	6668.79	6153.03	5550.89	7404.81	6369.58	15996.2	8496.82	20066	14853	6003.16	5243.98	7553.48	6266.87	7840.31	6543.28	6669.4	7017.66
Q9Y676	44538.2	39431.7	29228.8	38103.9	53921.6	34533.2	35809.7	38107.2	38348.6	31421.3	30817.8	39514.1	52508.1	29085.2	34187.7	41928.9	39808.1	30175.9	28550.8	39045.9	220347	30191.4	214209	270806	49996.7	33225.4	29400.6	37902	47176.2	41176.5	33627.1	50723.6
Q9BW92	270886	198816	188698	226461	283491	173249	189877	228027	227724	172099	207287	239072	288907	165475	180802	247458	258811	191444	428779	273198	407862	518817	470028	430624	274547	195526	344825	262630	219899	168847	206658	249118
O75976	12077.5	8378.61	9234.55	7247.61	11502.6	8991.78	9412.98	7744.54	8982.72	6752.73	7753.84	7526.06	13114.7	7872.77	9859.15	8590	8058.41	7047.16	7958.7	8770.53	13681.8	30440.1	24034	27980.2	10275.8	6975.62	8337.69	7761.66	6880.21	8215.67	7500.09	7404.4
P24390	10735.5	8534.5	9024.93	7804.76	11803.2	9769.9	10411	9660.02	9520.1	8386.12	9938.03	11907.9	10382.4	8569.55	8448.47	6393.51	11206	9385.11	9179.87	6948.53	73139.5	117173	97062.7	100876	11360.4	7536.56	8988.58	8068.81	10137.3	8519.49	8925.98	8121.18
P55263	13407.3	15578	12206.9	12437.1	14806.9	16167.6	14044.8	14208.4	13712	14073.5	16164.2	10898.3	14038.2	16319.8	13958	11836.8	15283.1	15353.7	18124.3	12371.3	29251.7	31931.8	29107.1	26716.1	13050.1	13890.8	12554.7	12705	13612.2	14146.6	13231.9	13458
P26373	259895	269504	301878	229280	309719	455593	328989	386030	351401	530098	354655	526276	366120	352819	320657	233204	272558	210184	296610	223945	333231	656781	352485	589889	384034	507800	351847	399217	345615	301506	361754	298984
Q5T280	9619.18	21389.5	7298.48	13117.6	18211	23760.2	35998.3	23813.4	19389.7	20441.9	19533.3	61136	11130.4	13331.3	10318.2	11840.7	7897.95	13824	7501.75	9785.86	15553	26667.6	24114.9	55753.4	6293.57	15222	8400.86	6843.51	4822.92	14228.3	6944.91	10119.5
Q99832	458183	558140	450834	522993	4.89727e+06	2.60562e+06	1.40184e+06	2.27353e+06	3.37653e+06	2.35013e+06	1.81038e+06	2.07707e+06	564893	490461	451535	482226	472942	477549	552499	558390	6.28358e+06	3.38372e+06	2.23888e+06	2.87443e+06	1.04414e+06	776720	784989	768404	414306	415522	459547	633122
Q9UKU7	5986.36	4292.07	6833.75	12223.1	20747.2	19777.2	32859	43022.1	53222.4	21691.7	24968.2	47828.2	6458.01	3188.99	4726.96	8960.65	5030.11	3289.91	7831	12527.7	42377.8	30487.9	53601.9	73760.5	7299.89	3203	5479.26	13382.9	5995.21	3802.44	5168.32	7893.62
Q09161	69808	67991.7	63362.4	80991.3	60481.3	67451.4	60535.5	63806.9	59439	64263.2	62908.7	63362.9	69360.8	67103.1	71086.2	72217.8	59725	64050.9	73580.1	62756.9	123271	78078.4	71742	68820.6	61407.3	65722.1	67044.1	59538.8	49887.9	60705.3	55346.1	67030.6
Q1KMD3	168926	180535	187649	175456	142841	178161	175394	142882	171147	172387	161389	173987	137545	191944	172179	174163	189637	191734	186599	181383	233201	191237	231943	194768	200332	210290	170353	156901	123708	153023	132750	147758
Q14409;P32189	13015.9	12081.8	13457.7	13538.7	12638.6	13004.5	13518.1	12211.9	12028.3	12737.3	12039.4	13006.3	12801.2	13412.5	13705.7	14519.3	14548.9	12489.5	15579.7	13655.8	16310.9	13427.5	13701.6	13530.2	14451.2	13500.2	15906.1	12178.5	9604.7	11159.1	10313.9	12142.7
Q0VDF9	7597.31	7410.95	7017.07	6042.95	8258.64	7458.01	7591.1	7056.66	5249.57	5885.13	5373.99	4987.28	9771.15	7068.22	7281.5	5005.13	6927.77	6807.07	6967.46	7167.54	9119.36	8329	7935.71	6358.76	6766.91	6863.82	6376.95	5500.13	6019.66	6145.67	6076.41	6063.9
Q9UL26;Q13636	8377.3	10976.1	8695.16	6732.12	9902.21	9222.13	9527.45	9458.01	6797.64	9134.32	8234.04	8770.17	11255.7	8645.98	9331.59	8093.14	7673.8	7964.14	7613.23	7201.75	9380.75	9801.4	9357.47	8890.25	7645.79	9033.16	8266.77	8121.34	5836.53	7800.84	7166.26	7861.41
Q9BQ69	57494.5	52011.8	43294.9	53562.8	47731.5	36515.4	41234	33647.6	36014.8	29807.9	42966.4	29812.3	41819.8	32257.4	44193.3	37377.4	37605.3	34577.5	43362.6	34117.8	47207.7	38336.3	43755.9	42324.7	41284.3	30784.5	43297.3	32276	34091	29262.6	41136.8	30798.5
Q9Y6Y8	3034.05	3583.43	2875.39	3164.29	3571.02	4424.44	3327.17	3774.21	2288.67	2528.38	2846.67	2554.57	3001.77	2792.75	3554.9	3116.47	2117.38	3259.36	4213.83	3196.86	3082.52	3063.13	3082.96	3076.21	2739.49	3426.73	2903.64	3023.29	1701.82	2591.27	2513.11	2268.73
Q9NRX5	12025.6	13127	13613.9	11889.1	13532.3	12089.2	12366.9	11744.2	11094	11377.6	11285.2	11035.4	13470.4	11732.8	12639	13773.7	11781.8	12647.4	15044	13153.8	15342.4	11855.4	12840.4	12141.3	11959.1	11545.3	11744.1	11707.1	9389.64	9807.8	13080.8	10440.6
P21333	735902	802851	673896	679371	727400	704358	668805	778141	638575	639605	696770	673523	720892	645419	623985	644250	678368	668092	763921	736965	734959	729911	680625	741702	683553	641183	686038	665361	540238	524472	646514	664432
Q9Y5B9	366386	332754	302742	283829	346093	284080	275899	300503	319297	285885	346978	304691	345284	319023	290150	300646	306805	279873	381589	295318	393660	295197	293450	312230	301529	297938	326511	291039	186366	226325	257695	255983
P55010	49592.1	64876.2	37002.1	30714.1	36743.7	52258.8	34054.8	28525.9	63692.7	62161	44509.2	33660.7	23740.8	37757.5	24407.4	17479.2	49791.4	57862.4	38426.7	29229.2	80265.5	78207.5	49229.8	35432.4	43641.8	52111.2	30882	24762.8	13282.5	28710.4	12200.9	13501.7
Q99627	85130.7	78371.9	108678	30589.5	71649.9	118771	111356	31869.2	122452	138633	90652.7	35641.6	27881.6	45237	53643.6	13546.4	117054	115270	92399.3	30958.7	136083	192542	216585	43270.9	80440.3	100460	79275.4	24701.2	12369	9517.92	10919	8758.7
O43657	115438	132241	153395	83655.3	89863.9	136644	156479	83485.6	123847	179608	132681	104621	67704.3	107787	94549.1	62174.3	135696	118778	156478	95868.9	113315	248531	239386	130188	91086.6	153256	129139	78847.1	63404.6	83690.7	60089.3	50228.2
Q8TDD1	266747	196407	266360	184638	221590	183755	267314	144310	299331	214667	248890	171866	173648	165700	176828	130880	298450	211100	249470	178166	228617	188533	270950	160168	298904	200562	232995	160522	125424	158331	146865	107385
P00374;Q86XF0	22555	20149.3	24963.7	15626.5	27474.8	24998.1	28353.1	22262	24141.6	20347.1	27038.2	19960.8	15625.3	14524	19367	11705	24276.5	22780.9	28051.1	21557.7	31958.1	30504.6	34523.7	24530.5	25922.9	25021.5	26201.5	17636.5	9746.98	9988.67	14426.8	11817.1
P04792	220613	192330	259376	138252	269430	235146	322178	174000	290939	212909	357316	191389	139039	120406	165432	96582.9	357338	265716	416085	244728	294796	246523	346289	225752	330105	229687	328803	188149	75672.7	83165.6	124732	64605.2
P60903	46076	35552.4	28154.8	32540.3	42367.1	38791.6	29808.5	40464.6	56312.9	50792.6	43362.2	75301.9	45520.6	42315.1	28926.1	32855.3	42811.4	45667.1	44620.2	42811.4	52557.1	50421	46783.7	54585.5	41269.3	37720.3	35009.2	33059.2	19744.3	23900.5	23932	26811.1
P56192	212370	188783	125133	237953	257705	229961	151130	249555	235516	238497	218471	330726	160179	136988	74856.1	215655	201874	169696	195783	320408	368875	335407	260066	355578	174846	181356	114180	253697	89936	104331	60617.9	245803
O60493	79536.4	88788.2	65043.6	76360.6	85090.4	88238.3	72997.1	79860.1	73765.9	76272.6	68211.2	69646.2	85052.4	73391.1	58035.9	63207.2	82856.8	79957.5	73617.7	79235.2	80331.8	90387.8	75970.8	80143.9	90613.1	83143.3	68279.7	72983.2	65628.6	64134.9	59870.9	60327.6
Q9BQA1	33759.7	21175.1	15826.9	18271.3	31414.4	21309.1	19751.6	21407.6	34943.4	28165.7	17504.6	18576.6	27022	17368.2	14978.3	12427	38762.8	24610.5	20136.1	21725.3	41446.6	34676.3	21783.6	29743	28714.1	25620.4	17636.9	18081.3	16920.4	8661.52	13992.4	10987.3
Q12893	11879.9	8474.75	8753.99	5907.32	11023.1	5259.99	7470.25	6127.64	14093.3	7584.31	9229.98	6012.32	6602.69	3420.31	4458.71	3353.11	11624.2	5218.25	7365.53	5254.09	18772	7012.47	11669.9	9225.17	10443.9	5455.33	6956.01	4968.76	1924.36	1927.83	1845.64	1684.73
Q9HB71	370514	235918	265800	269088	367032	275224	275278	330619	328906	233863	288797	281632	329034	259829	194599	208189	384003	325646	360050	345116	503411	389388	370838	378338	362220	273600	297477	290695	168758	159640	168788	234678
Q05639	23002.8	26851.6	17345.4	24218.7	22439.4	27209.8	21337.2	25358	26290	29307.3	23038.8	28025.6	19567.5	23331.5	14916.9	18697	24990.5	27735.3	22679.1	27266.7	23997.3	32225.9	27102.5	29113.1	19131.1	25615.6	19246.6	22924.1	11021	15419	11778	13760
O00425	19011.7	32530.9	17556.1	35244	14988.6	29653.4	17647.7	30097.5	20616.6	32361.6	17037.4	35430.1	10380.8	21641.7	9983.25	15591.5	21269.5	35695.5	19381.1	32339.2	25992.8	42300	24085.9	56742	17639.2	29758.1	15288.9	33028.5	5167.75	13739.6	6671.13	10160.9
O15235	48328.6	67411	46812.3	59458.1	42925.7	62629.9	41589	62623.2	49450.1	64170.2	48734.4	70267	34085.4	41921.7	36455.9	45118	46766	56373.3	48489.3	56986.5	59086.3	68441.7	53993.5	75919.9	43920.9	58993.5	42247.4	54836.8	20324	37603.2	36617.8	41749.6
Q9NWT1	28642	41118.4	32314	27181.6	24982.3	38124.2	29857.3	26465.3	21461.3	38152.4	29155.2	27851.9	16248.6	24704.6	20838.6	21562.5	22151	42456.8	31722.4	30559.4	38111.5	39113.3	35506.8	29295.4	13962.5	38653.8	27505.1	29898.9	7029.97	21125.5	16514.1	21386.8
Q04323	92068.8	193609	66602.7	51879.2	92664.8	73230.5	45713.3	57825.2	45451.2	107758	74019.5	78553.6	50846.4	53609.4	33053.6	35519.2	49761.9	102085	93026	82752.7	120303	152102	73381.5	102964	39737.5	84110.2	67499.9	64572	13417.3	23063.7	25335.4	17320.4
P08133	166886	194277	153204	158076	161759	189238	160122	159723	166343	228011	153015	196943	137736	161191	134241	103662	169884	233765	160301	169485	208192	312122	160487	209859	144037	180392	149871	147661	83640.9	93720.5	145566	103748
O14880	107245	96872.2	118170	153944	93126.2	126274	110309	140409	112302	123439	83983.3	161888	86292.1	107735	106975	84463.8	146634	162136	118923	244360	148489	236406	163424	392394	178917	148505	110061	199236	108475	83134.3	89631.1	54427.9
Q9Y3A3	25357.2	20547.6	20674.2	26763.9	22088.9	20564.9	14571.5	23457	26031.5	25124.9	22300.8	30790.7	9163.36	8882.71	12537.8	12710.3	24397.9	23932.4	22558.3	25830.2	33146.2	32804.4	22608.9	38026.3	16971.3	17328.3	17245	24033.9	5645.21	3813.97	9420.76	10734.9
mTFP1	2.0127e+07	1.48371e+07	2.05227e+07	1.16185e+07	1.54144e+07	1.58141e+07	1.90308e+07	2.33176e+07	1.92904e+07	2.37719e+07	2.24012e+07	2.48049e+07	6.33562e+06	6.6155e+06	7.70295e+06	5.31706e+06	1.99059e+07	2.77521e+07	2.44749e+07	2.8436e+07	2.77278e+07	3.84009e+07	3.40064e+07	4.75576e+07	1.41175e+07	1.65627e+07	1.81396e+07	2.22201e+07	1.6742e+06	1.86024e+06	2.4668e+06	2.04395e+06
Q92917	5448.26	4476.16	9896.65	6546.33	5193.29	10492.1	12301.7	6079.53	8005.37	10097.3	10965.7	8480.25	2881.47	3401.03	6695.87	3221.89	8514.24	7220.66	8860.53	6426.96	8590.23	14313.5	23331.3	9532.67	8346.41	8126.8	8997.4	5375.89	737.666	744.223	1736.69	1772.15
Q3KP44	79564.1	22945.8	111990	103549	38948.3	80485.7	123072	70052.9	146088	85792.5	65323.6	89710.2	11163.7	38436.1	64180.7	37210.1	134834	86572.1	47540.9	93673.3	101207	132688	239006	168669	136330	87221.5	76753.5	102062	7186.19	12695.6	12782.3	7301.06
Q8WXX5	187917	260613	225366	798455	151063	49322.7	113714	176866	147951	494701	223422	883483	148602	59047.5	149943	164050	118081	48191.7	167960	145185	148188	57021.6	123602	178073	149276	483378	210379	885172	134894	45364.6	105179	207592
Q9H8S9;Q7L9L4	30229.5	25095.1	16892.3	48701.2	17904.7	12257.7	21686.6	19769.7	24454.5	26237.7	5212.77	41912.9	8479.37	5689.55	9290.92	10457.6	6283.64	4254.38	5536.27	9060.28	5541.66	3907.98	2782.91	9934.08	27342.5	29590.2	6315.83	46121.5	3999.51	2182.99	3627.3	6188.24
Q9H8S9;Q7L9L4	29024.3	40937.7	24988.1	58328.2	15105.2	20536.3	9658.47	24499.1	35200	74512.1	24937	66956.8	18182.3	24373.1	8878.56	17262.8	12129.9	22434.2	13047.6	19532.5	15708.8	18358.5	8961.61	19732	30280.8	70892.2	24260	67319.4	8615.98	14091.7	9415.59	18684.1
Q13523	70716.9	82694.6	73452.8	71091.4	62229.8	60218.5	57376.2	61077.5	65035.7	84439.6	70780.1	73375.9	74911.9	63414.6	71380.6	73954	52702.7	55111.8	64116.2	68221.9	64875	60052.9	58830.3	69104.9	66552.6	80757.2	65042.1	65383.7	50154	58596.3	70920	66698
P36578	702929	1.51939e+06	619017	625932	603140	507479	536424	448635	667121	1.1262e+06	653016	653748	634479	526546	566884	430070	563132	470325	496676	416830	577987	485922	467164	420695	729092	1.01981e+06	613657	556923	615331	516489	629392	512061
P27144	423215	394173	506816	1.18586e+06	290992	476035	481737	853765	555806	602077	482213	1.13031e+06	197769	330149	285250	453522	74921.7	90355.2	129712	42095.9	127921	148119	104530	43774	70870.6	70099.2	119693	51870.6	63850.6	92020	124999	44842.8
P84090	283538	296900	300775	277806	260101	266020	280825	223800	265766	285614	292545	265605	308800	300817	334191	283982	250236	257239	252149	229969	268875	256086	265128	225650	272138	271028	273085	238896	249159	301990	222864	246263
Q9Y2Q9	111736	80535.6	76067.1	100671	69922.9	51984.6	46736.1	52476.4	57639.1	50305.5	41266.1	51955.2	69339.8	54850.6	48678.4	59383.6	57875.6	52883.5	49730.3	56251.9	59594.7	54960.9	36470.1	55168.7	71274.3	56231	48307.3	53056.1	62092.7	56366.4	48770.1	56899.4
O75643	774749	816223	717269	684862	730719	623061	614251	622196	698475	700963	717841	696428	813673	714860	682311	706665	690274	652697	683614	668086	716087	630126	599058	625218	704769	675368	733438	632303	599607	636368	639131	635541
Q9Y2W1	484644	381643	384628	328811	359207	321640	255156	243575	359380	347987	329586	313977	428001	358377	362129	342896	319760	299224	273663	262650	364592	319701	263748	252026	360459	337946	308979	273066	340321	356906	340552	317139
P48723	10981	8187.29	9998	10825.7	9207.38	3358.55	5286.06	3292.25	7485.79	4492.07	5918.49	5777.6	10506.1	3026.66	5597.4	3259.47	14081.3	8071.35	12384.6	15001	8310.6	3258.45	5184.89	3985.62	8046.19	3387.08	5450.42	4918	19961.5	15057.5	21770.5	30292.4
P30519	136563	161572	122176	115416	133011	113626	99628.6	110905	113251	117561	119947	124354	149195	106821	116420	126641	149935	142880	123319	140333	127363	104227	99412.3	111341	121971	110260	119477	111587	127370	144228	138327	149669
O00567	631525	627317	552185	607737	585978	569674	496246	518997	589221	600927	540149	573753	616132	575482	516421	580084	542761	543329	493919	545020	580667	556279	490866	548421	607842	605211	533409	572351	645353	729252	632063	671569
P61619	253868	240036	232452	234080	243029	203813	199927	203633	228061	212198	240249	199832	249892	222831	213369	234355	221197	203189	241594	203107	229573	193111	197384	201986	266390	229270	228100	213919	252137	246091	268069	235468
P02786;Q9UP52	549121	654617	527026	544289	540025	579436	508426	508700	438366	528238	494563	471593	537399	534753	522783	517550	442946	502673	529894	487849	486169	481499	452786	467426	491261	512932	462884	466078	491830	589123	557742	562942
P10586;P23468	25178.2	30817.7	20854.8	23862.1	20134.2	19866.5	19316.1	21219.9	21444.7	22036.7	19929.1	22368.2	22654.7	23546.8	19920.3	24496.9	23266.6	22855.7	23528.9	23415.3	21068.2	21763.2	19229.3	22212.1	21693.9	24040.3	21181.7	19859.7	24998	22587	27128.4	25278.6
P07305	130350	122661	123175	150547	101375	100865	98912	107578	140193	134891	131036	169672	121463	112082	124665	125706	103709	102902	98411.8	119508	96476.7	91848.5	94289.2	116983	121038	113281	114241	129085	134421	152866	120061	168461
Q9BPU6	213827	244012	266387	272847	197890	262274	236476	245047	256625	268820	258205	278846	202969	257789	286633	281592	193630	220050	189090	236183	191890	221708	228199	241353	251437	266325	260304	261767	286835	335930	322998	349062
P16403;Q02539;P22492;P16401	1.13113e+06	1.38586e+06	1.70237e+06	1.96424e+06	960998	1.49297e+06	1.33637e+06	1.38003e+06	1.45786e+06	1.70526e+06	1.61726e+06	2.55357e+06	1.24091e+06	1.25625e+06	1.46241e+06	1.65526e+06	1.01158e+06	1.16685e+06	1.19876e+06	1.77717e+06	919700	1.43955e+06	1.52851e+06	1.46346e+06	1.52555e+06	1.55399e+06	1.56778e+06	1.83168e+06	1.67247e+06	2.0293e+06	2.30273e+06	3143669
O75947	792233	885545	905394	811803	771114	868044	801963	716447	759293	855270	829646	754549	848165	911527	980147	885540	732489	793191	800273	751248	716032	830151	809625	778883	824373	897005	853522	736328	854563	1.03387e+06	1.00065e+06	873227
O76021	811407	784321	870518	775211	701361	739053	744724	630088	801024	805261	786588	746175	801617	868825	885229	765283	745187	671055	736679	697197	707577	841626	757166	673902	903058	922558	788500	705009	953062	1.02936e+06	888066	902602
P22087	518531	508841	574661	512747	477882	485574	517101	421340	499708	539163	565031	457028	497639	545383	594387	511550	469041	500534	476537	457648	494873	501676	519624	465253	534724	578337	548601	479862	580374	695767	652202	573771
Q16629	358600	246638	357859	276832	203581	227840	245660	181172	245349	200512	226166	193160	194398	206813	260433	201991	224325	191841	212254	197710	188016	191165	220627	173626	286161	219625	237695	202111	268594	232743	268778	220616
Q86V35	16084.3	14358.3	15744	16789.3	14861.3	15918.3	15333.6	15221.3	14567.2	13932.7	13575.1	12225.5	16644.6	15155.3	15928.3	15985	13114.5	12472.2	13519.7	14972.4	14080.2	13227.7	13499.7	13191.1	15985.4	14483.7	14944.7	14365	16355	16594.4	16364.9	16145.4
Q00325	802346	676014	753248	698233	728938	726227	781264	631302	703813	691898	629087	631462	751268	755172	830400	734573	719663	655202	618683	660672	692932	703853	728087	659176	821914	760170	670779	685440	833834	840565	860429	796947
Q8NBS9	313463	240667	325993	305748	394718	343422	388624	342637	374758	288405	334599	296695	296901	266469	354483	313611	301652	238118	269117	275747	378297	305811	359177	319170	344260	246357	295991	270569	388901	311524	357588	349239
Q9NVI7	422495	470241	528338	562857	1.13793e+06	861370	516124	869908	433702	460234	471036	545036	428027	451728	574115	587176	434610	408470	502150	530997	408829	432587	507495	527906	523443	487677	499379	514849	497987	516304	593682	606060
P40939	1.53512e+06	1.80622e+06	1.66878e+06	1.76327e+06	1.73173e+06	3.40569e+06	2.08888e+06	5.88797e+06	1.43615e+06	1.76716e+06	1.51986e+06	1.63544e+06	1.43987e+06	1.81821e+06	1.65918e+06	1.88948e+06	1.39314e+06	1.68611e+06	1.55509e+06	1.7416e+06	1.37592e+06	1.64067e+06	1.57307e+06	1.71833e+06	1.48113e+06	1.82833e+06	1.61211e+06	1.69881e+06	1.52142e+06	2.03456e+06	1.65188e+06	1.80046e+06
P61088;Q5JXB2	103144	110433	97109.4	103292	154649	143256	122116	148717	104370	90600.7	94430.8	99332.9	135461	122570	98485	97341.3	107043	110054	125115	111666	101235	97920.7	89066.6	102168	104695	106973	108880	103307	94699.1	103777	132747	122347
P06307	1430.19	1966.33	1842.86	1625.15	4873.8	4474.93	7934.88	3624.56	1261.55	1244.39	1089.79	945.061	2117.25	1537.85	2653.14	2245.38	1071.41	970.325	1783.22	1384.8	1470.83	1124.99	1256.42	788.389	2671.21	1093.82	2134.31	1453.18	1845.68	1514.15	1891.42	1672.93
Q13243	21498	19268.9	25774.2	23240.5	36965	32651.5	36189.1	34879.7	20837.6	17593.8	25174.1	21671.8	26898.8	22616.8	26572.9	23764	20848.1	19391.8	28895.6	22692.9	23622.1	16208.6	25103.3	19457.9	25999.4	20125.3	29609.6	23751.1	24185.1	21925.2	30774.3	30212.2
Q14566	203858	267504	254374	266155	276286	302401	291939	313386	198598	218895	275128	243234	267756	267145	238857	272139	257928	318941	330346	339583	239349	261034	269240	298407	281110	305309	316001	301853	267227	362684	338684	366120
Q02978	232026	252108	264050	252886	245560	223821	252405	247093	218471	227774	243089	257833	243680	233349	258477	273053	236655	228022	260217	270050	234781	233260	243069	257727	258731	241963	252292	279633	256884	274354	303664	316856
P84077;P61204	136732	125863	145245	188963	168165	176189	235566	219225	160780	124616	141677	143825	148220	172847	161937	161709	203255	192147	186123	220088	168436	159038	169073	192537	189982	162043	170279	182281	164960	167268	181951	185945
O15498	10218	12050	11835.9	13239.8	12124.1	15289.4	13992.7	14564.8	11318.6	11095.6	11373.2	11705.3	12709.2	16736.9	14402.7	13761.9	13918.5	15286.5	13797.4	12187.4	9824.23	11286	11094.7	12174	13891	11703.7	12440.6	11727.2	12355.1	14326	14156	15786.8
P67809;Q9Y2T7	155476	121425	122036	192371	165108	172654	153464	208365	157092	139497	115326	155589	163980	186262	138922	157489	152486	148572	127514	170889	144679	145009	129947	154059	170859	146219	124723	161563	206477	210999	188088	253612
P46781	323188	291479	299552	316357	314171	288893	323310	317646	359305	250860	268356	294202	385463	360564	362900	351188	345763	255070	278974	315147	291978	280685	267817	280546	382140	294556	278831	279692	383319	317601	339747	393159
P13987	56100.8	53093.7	57475.1	56403.5	51045.1	42175.4	46179.2	53289.2	59379.1	46084.2	51893.2	64551.1	64375.7	58160.3	62552.6	69903.2	63192	44355.2	53106.4	66690.1	47553.1	45395.9	45240.6	54145.2	64678.6	55370.1	57206.4	59524.6	60764.9	54005.5	59345.2	71141.9
P61247	781399	726204	777632	748265	743374	794065	879612	809764	797746	725773	769951	733966	803058	861994	858397	733274	792923	734055	866206	737851	754052	741816	754360	703122	898738	790521	811693	712286	918191	874704	903120	969019
Q8N5M9	60777.9	65196.7	66948.4	59531.7	70249.4	66502.5	60342.4	50968.9	67431.3	65039.5	60314.2	52049.8	65754.3	69805.2	69661.6	63505.2	73648.3	71934.7	75573.2	62282.6	66425.1	65685.3	63675.8	57422.9	78888.6	70706.4	66747	58378.1	85079.4	85088.2	76519.3	75057.3
Q8NCN5	21713.5	20773.2	22498.2	25007.8	25345	26938.1	24840.5	22238.4	25023.8	19951.4	22140	21444.8	18871.1	24317.9	22725.3	24986.8	25713.7	20720.6	23502.1	24072.2	20706.2	18908.8	20012.7	20423.1	30393.8	27468.4	27350.7	24190.1	25702.8	24082.6	24823.6	24685.3
P33992	202090	229000	195530	189166	213824	214096	222011	216752	212141	195523	185494	187244	232646	202450	207778	194791	232220	207389	207311	231440	211521	189093	206914	209320	267885	228199	224829	224236	239549	228004	223487	242783

## Sheet: Figure_S5E
	Genes	Cluster	Function
1	ANKRD55	Phase Sep Tendency	Unknown
2	ANXA6	Phase Sep Tendency	Actin binding
3	CACYBP	Phase Sep Tendency	Degradation
4	COPS8	Phase Sep Tendency	Processing
5	DDX54	Phase Sep Tendency	RNA processing
6	DHFR/DHFR2	Phase Sep Tendency	Mitochondrion
7	EEF1A2	Phase Sep Tendency	Cytoplasmic translation
8	EIF5	Phase Sep Tendency	Cytoplasmic translation
9	GPKOW	Phase Sep Tendency	RNA processing
10	HNRNPUL2	Phase Sep Tendency	RNA binding
11	HSPB1	Phase Sep Tendency	Molecular Chaperone
12	IGF2BP3	Phase Sep Tendency	Cytoplasmic translation
13	MARS1	Phase Sep Tendency	tRNA synthetase
14	MGST3	Phase Sep Tendency	Membrane
15	MOB4	Phase Sep Tendency	Membrane
16	MRPS12	Phase Sep Tendency	Mitochondrion
17	PAK1IP1	Phase Sep Tendency	Ribosome biogenesis
18	S100A10	Phase Sep Tendency	Protein regulation
19	TMEM115	Phase Sep Tendency	Transport
20	TSPAN6	Phase Sep Tendency	Signaling
21	UBXN1	Phase Sep Tendency	Degradation
22	WDR77	Phase Sep Tendency	Processing
23	CSNK1E	Phase Sep Tendency	Processing / Enzyme
24	HSPA1A/B	Phase Sep Tendency	Molecular Chaperone
25	FLNA	Other	Actin binding
26	GK3P/GK	Other	Mitochondrion
27	HSPA14	Other	Molecular Chaperone
28	HSPBP1	Other	Molecular Chaperone
29	NCBP1	Other	RNA processing
30	SEC23IP	Other	Transport
31	SERINC1	Other	Membrane biogenesis
32	SMPDL3B	Other	Processing / Enzyme
33	SNX3	Other	Transport
34	SUPT16H	Other	DNA repair
35	ADK	FY	Processing / Enzyme
36	ATP6V0D2	FY	Ion transport
37	CPD	FY	Processing / Enzyme
38	KDELR1	FY	Transport
39	MRPS18B	FY	Mitochondrion
40	TARS2	FY	Mitochondrion
41	ACAD8	8xAla, FY, 4Y	Mitochondrion
42	CCT7	8xAla, FY, 4Y	Molecular Chaperone
43	RAB22A/RAB31	8xAla, FY, 4Y	Transport
44	RPL13	8xAla, FY, 4Y	Cytoplasmic translation
45	SPOUT1	8xAla, FY, 4Y	Processing / Enzyme
46	TXNDC5	8xAla, FY, 4Y	Molecular Chaperone
47	DPYSL5	WT	Processing / Enzyme
48	FBL	WT	RNA processing
49	H1-0	WT	DNA binding
50	H1-1/2/5/6	WT	DNA binding
51	NOP56	WT	Ribosome biogenesis
52	RSL1D1	WT	RNA binding
53	ATP5PD	WT	Mitochondrion
54	CABP7	WT	Calcium binding
55	CD59	WT	Other
56	RPS9	WT	Cytoplasmic translation
57	SLC25A3	WT	Mitochondrion
58	HMOX2	WT	Processing / Enzyme
59	HSPA13	WT	Molecular Chaperone
60	JAGN1	WT	Transport
61	PTPRF/PTPRD	WT	Receptor
62	RPS3A	WT	Cytoplasmic translation
63	SEC61A1	WT	Transport
64	SLC25A11	WT	Mitochondrion
65	TFRC/TFR2	WT	Receptor
66	YBX1/2	WT	RNA processing
67	DNAJC9	Other	Molecular Chaperone
68	MOB1A/B	Other	Signaling
69	PRPF4B	Other	RNA processing
70	RBM17	Other	RNA processing
71	RPL4	Other	Cytoplasmic translation
72	AK4	Other	Mitochondrion
73	SNRNP200	Other	RNA processing
74	STAM	Other	Signaling
75	ERH	Other	RNA processing
76	MACROD1	Other	DNA repair
77	MRPS28	Other	Mitochondrion
78	SRSF7	Other	RNA processing
79	THRAP3	Other	RNA processing
80	CPT2	Ex4	Mitochondrion
81	EFHD1	Ex4	Mitochondrion
82	EMC1	Ex4	Endoplasmic reticulum
83	LUC7L	Ex4	RNA processing
84	MRE11	Ex4	DNA repair
85	ATAD3A	4Y	Mitochondrion
86	CCK	4Y	Other
87	HADHA	4Y	Mitochondrion
88	SRSF5	4Y	RNA processing
89	UBE2N/UBE2NL	4Y	DNA repair
90	ARF1/3	Other	Transport
91	MCM5	Other	DNA binding
92	MCM6	Other	DNA binding
93	PDPR	Other	Mitochondrion
94	YKT6	Other	Transport
